# Supplementary material for: Exploring the diversity and genetic structure of the U.S. National Cultivated Strawberry Collection
Source: Hortic Res. 2022 May 26;9:uhac125. doi: 10.1093/hr/uhac125 (PMC9343918; doi:10.1093/hr/uhac125)
Supplement: Web_Material_uhac125 [file web_material_uhac125.zip]

Archive with 4 entries (4 files):
- Supplementary_Data_S1.xlsx
- Supplementary_Fig_S1.pdf
- Supplementary_Fig_S2.pdf
- Supplementary_Tables_S1-S7.xlsx
