# Supplementary material for: Exploring the diversity and genetic structure of the U.S. National Cultivated Strawberry Collection
Source: Hortic Res. 2022 May 26;9:uhac125. doi: 10.1093/hr/uhac125 (PMC9343918; doi:10.1093/hr/uhac125)
Supplement: Web_Material_uhac125 [file web_material_uhac125.zip › Supplementary_Data_S1.xlsx]

## Sheet: Sheet1
FanaSNP_probe_id	CHROM	POS	CFRA_1.001	CFRA_10.001	CFRA_1004.001	CFRA_1010.001	CFRA_1015.002	CFRA_1017.002	CFRA_1021.002	CFRA_1027.001	CFRA_11.001	CFRA_111.001	CFRA_112.001	CFRA_113.001	CFRA_114.001	CFRA_115.002	CFRA_116.001	CFRA_1168.001	CFRA_1169.001	CFRA_118.001	CFRA_1189.001	CFRA_119.001	CFRA_1190.001	CFRA_1191.001	CFRA_1192.001	CFRA_1195.001	CFRA_1196.001	CFRA_12.001	CFRA_120.001	CFRA_1201.001	CFRA_1205.001	CFRA_1206.001	CFRA_1207.001	CFRA_1208.001	CFRA_121.001	CFRA_1210.001	CFRA_1211.001	CFRA_1212.001	CFRA_1213.001	CFRA_1214.001	CFRA_1215.001	CFRA_1216.001	CFRA_1217.001	CFRA_122.001	CFRA_123.001	CFRA_124.001	CFRA_1246.001	CFRA_1248.001	CFRA_1249.001
AX-123356964	---	---	1	2	2	2	1	2	2	2	1	2	2	2	2	2	2	2	2	2	2	1	1	2	1	1	1	1	2	1	2	1	2	2	2	1	1	2	2	2	2	2	0	1	2	2	1	1	1
AX-123357335	---	---	1	0	0	0	0	1	NA	1	0	1	1	1	1	1	1	1	1	1	1	1	1	2	0	2	2	1	2	1	1	2	2	0	2	1	1	1	1	1	1	1	1	1	1	2	0	1	1
AX-123357620	---	---	2	2	2	2	2	2	2	2	2	2	2	2	2	2	1	1	1	2	2	1	2	2	2	1	2	2	2	2	2	2	2	2	2	1	2	2	2	2	2	2	2	2	0	2	2	NA	1
AX-123357627	---	---	2	1	2	1	2	NA	2	1	1	0	0	0	1	1	1	2	2	2	2	2	2	2	2	1	2	1	0	2	0	2	1	1	2	1	2	2	1	1	0	0	2	2	1	0	1	2	2
AX-123358131	---	---	0	1	0	2	1	2	1	1	1	2	1	1	0	2	1	1	1	1	0	2	0	1	1	2	0	0	1	1	0	2	1	0	1	1	1	1	2	NA	0	0	0	0	0	1	0	1	0
AX-123358218	---	---	0	0	1	0	2	1	1	1	2	0	0	0	2	0	1	0	0	1	0	1	0	0	0	0	2	1	0	1	0	1	1	2	0	1	0	1	1	0	0	0	0	1	1	0	2	1	1
AX-123359971	---	---	0	1	0	2	1	2	1	2	2	2	1	1	1	1	2	0	0	1	2	NA	2	1	2	2	1	1	1	2	2	2	1	1	1	2	1	1	1	2	2	2	NA	2	2	1	1	2	2
AX-123360644	---	---	1	1	1	0	1	2	1	0	0	1	2	2	0	2	2	1	1	0	1	1	1	2	0	1	1	1	2	1	2	2	2	0	1	0	0	0	0	1	2	2	1	1	NA	0	0	0	0
AX-123361463	---	---	2	2	2	1	2	2	2	2	2	2	2	2	2	1	1	2	2	2	1	2	2	2	1	2	1	2	2	1	1	2	2	1	2	2	2	2	2	2	1	1	1	2	2	1	2	2	2
AX-123362107	---	---	1	1	1	0	1	1	1	2	1	0	0	0	1	1	1	1	1	1	1	0	0	2	0	1	1	1	1	1	1	2	0	2	0	0	1	1	1	2	1	1	1	NA	2	2	1	0	0
AX-123363863	---	---	1	2	2	2	2	2	1	2	1	2	2	2	0	1	0	0	0	0	0	1	2	1	2	1	1	1	1	1	2	1	2	1	2	1	1	0	0	1	2	2	1	2	2	2	1	1	1
AX-123364351	---	---	0	1	0	1	2	0	0	1	0	2	1	1	1	0	1	0	0	0	0	0	0	0	0	0	1	1	0	1	1	0	0	0	1	0	0	0	0	0	1	1	0	0	1	0	1	1	1
AX-123364714	---	---	0	1	1	1	0	2	0	2	0	1	1	1	1	0	0	1	1	0	1	1	0	0	0	1	0	1	0	1	0	1	0	0	1	1	1	0	1	1	0	0	0	0	2	2	1	1	0
AX-123365402	---	---	1	1	0	1	1	0	0	1	1	0	1	1	0	0	0	0	0	1	0	0	0	0	0	0	0	1	0	0	0	0	0	0	0	0	0	1	1	0	0	0	1	0	NA	0	0	1	0
AX-123366882	---	---	1	1	2	1	2	0	2	1	2	1	1	1	1	1	1	1	1	1	1	1	1	0	2	0	0	0	0	1	1	0	0	2	0	1	1	1	1	0	1	1	1	1	1	NA	2	1	1
AX-123367088	---	---	2	2	2	2	2	2	1	1	2	2	2	2	2	0	1	1	1	2	2	NA	2	1	2	2	2	2	2	2	2	2	2	2	2	1	2	1	1	1	2	2	2	2	2	1	0	0	1
AX-123367226	---	---	1	2	1	1	2	0	1	1	2	0	1	1	1	2	0	2	2	2	2	1	2	1	2	2	1	1	0	2	1	2	1	2	2	1	2	1	1	0	1	1	2	1	1	0	0	1	1
AX-123367759	---	---	0	0	2	0	1	1	1	0	1	0	1	1	1	1	1	0	0	0	0	1	1	1	0	0	1	0	1	0	1	0	1	0	1	0	1	1	2	0	1	1	0	1	0	0	1	2	2
AX-123430180	---	---	1	1	1	0	0	1	0	0	1	0	0	0	0	1	0	1	1	1	0	0	0	NA	0	0	0	1	0	1	0	0	1	0	0	0	1	1	1	0	0	0	1	1	0	1	0	0	0
AX-123524828	---	---	0	0	0	0	0	0	0	1	0	0	0	0	0	0	0	0	0	0	0	0	0	0	0	0	0	0	0	0	0	0	0	0	0	0	0	0	0	0	0	0	0	0	0	0	0	0	0
AX-123525208	---	---	1	1	2	1	2	0	1	1	2	0	1	1	1	1	0	1	1	2	2	2	1	2	2	1	2	1	1	2	0	0	1	1	2	1	0	0	1	1	0	0	2	1	NA	0	1	2	2
AX-123614351	---	---	2	2	2	2	2	2	2	2	1	2	2	2	2	2	2	2	2	2	2	1	2	1	2	2	2	2	2	2	2	2	2	2	2	1	1	2	2	2	2	2	2	1	NA	2	2	2	1
AX-166502842	---	---	2	2	2	2	NA	1	NA	2	2	2	2	2	2	2	2	2	2	2	2	1	2	2	2	2	2	2	2	2	2	2	2	2	2	1	2	2	2	1	2	2	2	1	NA	2	2	2	1
AX-166503150	---	---	0	0	1	0	1	0	1	0	0	0	0	0	0	0	0	0	0	0	0	0	0	NA	0	0	NA	0	0	0	0	0	0	1	0	0	0	0	0	0	0	0	0	0	NA	0	2	2	0
AX-166503566	---	---	NA	0	0	0	0	0	0	0	0	0	0	0	0	1	1	1	1	0	0	0	0	0	0	1	1	0	0	1	0	0	1	0	0	1	1	1	1	0	0	0	NA	0	0	0	0	0	0
AX-166503583	---	---	1	0	0	0	0	0	0	0	0	0	0	0	0	1	1	1	1	0	0	0	0	0	0	1	1	0	0	1	0	0	1	0	0	1	1	1	1	0	0	0	NA	0	0	0	0	0	0
AX-166503617	---	---	1	2	2	2	2	1	2	2	2	1	2	2	2	1	1	1	1	2	2	2	2	2	2	1	1	2	2	1	2	2	1	2	2	1	1	1	1	2	2	1	1	2	2	2	2	2	2
AX-166503621	---	---	2	2	NA	1	2	1	1	1	2	2	1	1	2	2	1	2	2	1	1	1	1	1	1	2	2	1	1	1	2	1	2	1	2	NA	2	1	2	2	2	2	2	2	2	1	1	2	NA
AX-166503783	---	---	1	2	2	2	2	NA	2	2	2	2	2	2	2	1	1	1	1	2	2	2	2	2	2	1	1	2	2	1	2	2	1	2	2	1	1	1	1	2	2	2	1	2	2	2	2	2	2
AX-166504226	---	---	2	0	0	0	1	0	0	0	2	0	0	0	1	1	0	0	0	1	0	0	0	0	0	0	0	0	1	0	1	1	1	2	0	0	1	1	1	1	1	1	2	0	0	0	1	0	0
AX-166504237	---	---	0	0	0	0	0	0	0	0	0	1	0	0	0	0	2	1	1	0	0	1	0	0	0	1	0	0	1	0	0	0	0	0	0	1	0	0	0	0	0	0	0	0	0	1	0	2	1
AX-166505210	---	---	1	1	1	1	2	1	2	2	2	2	2	2	2	2	1	2	2	2	2	1	2	1	1	1	2	2	1	2	1	2	2	2	2	1	2	2	2	1	1	1	1	1	2	2	2	1	2
AX-166505752	---	---	2	2	2	1	2	2	2	2	2	2	2	2	2	NA	1	1	1	2	1	0	2	1	1	2	2	2	2	2	2	2	2	2	2	1	2	1	1	2	2	2	2	2	2	1	1	0	1
AX-166505799	---	---	0	1	0	0	0	0	0	0	0	0	0	0	0	1	0	0	0	0	1	0	1	0	1	0	0	0	1	1	0	0	0	0	0	0	0	1	1	0	0	0	0	0	0	1	0	0	0
AX-166506405	---	---	0	0	1	1	1	NA	2	2	0	0	0	0	0	0	0	1	0	1	0	0	0	0	0	0	1	1	0	0	0	1	1	1	0	1	0	0	0	0	0	0	NA	1	NA	NA	NA	2	2
AX-166506563	---	---	1	2	2	2	1	2	1	1	2	2	2	2	2	2	1	1	1	1	2	1	1	1	1	2	2	0	2	2	2	1	1	1	2	2	1	2	2	2	2	2	1	2	0	2	2	1	0
AX-166506591	---	---	0	1	2	NA	0	0	1	1	0	0	1	1	0	1	0	1	1	0	0	0	1	0	0	0	1	0	0	1	0	1	1	0	1	0	0	1	1	1	0	0	1	0	0	1	NA	1	1
AX-166507386	---	---	2	2	2	2	2	2	2	2	2	2	2	2	2	1	2	2	2	2	0	2	2	1	0	2	1	2	2	2	2	2	2	2	2	2	2	2	2	1	2	2	2	2	1	1	1	2	2
AX-166507585	---	---	2	2	2	2	2	2	NA	2	2	2	1	1	2	1	2	1	1	2	NA	2	2	2	0	2	1	2	2	2	2	2	2	1	1	2	1	1	1	2	2	2	2	1	1	2	1	2	2
AX-166507776	---	---	0	1	2	1	2	2	2	2	1	0	2	2	0	1	2	1	1	1	2	2	2	2	2	1	1	2	1	1	2	2	1	2	2	2	1	0	0	1	2	2	1	1	1	2	2	2	2
AX-166508435	---	---	0	0	0	1	0	1	0	0	0	1	1	1	0	1	0	0	0	0	0	0	0	0	0	1	1	0	0	1	0	1	1	1	1	0	0	0	0	0	0	0	0	0	1	2	1	0	0
AX-166508734	---	---	1	2	2	1	0	2	1	2	2	2	2	2	1	2	1	0	0	1	1	1	2	2	2	2	NA	2	2	2	2	2	2	2	2	2	1	2	1	0	2	2	0	2	2	2	1	2	1
AX-166508801	---	---	2	1	0	1	1	2	1	2	2	2	2	2	2	2	1	2	2	2	1	1	2	1	2	2	2	1	2	2	2	2	2	2	2	1	1	2	1	1	2	2	2	2	2	2	2	1	0
AX-166508807	---	---	2	2	2	2	2	2	2	2	2	NA	1	1	2	2	2	2	2	2	2	2	2	2	2	2	2	2	1	2	1	2	2	2	2	2	2	2	2	2	1	1	2	1	2	1	2	2	1
AX-166508842	---	---	0	1	2	1	1	0	1	0	0	0	0	0	0	0	1	0	0	0	1	1	0	1	0	0	0	1	0	0	0	0	0	0	0	1	1	0	1	1	0	0	0	0	0	0	0	1	2
AX-166508931	---	---	1	0	0	0	0	0	1	0	0	NA	1	1	1	1	0	1	1	0	1	1	0	1	0	0	NA	NA	0	0	0	1	0	1	0	1	0	1	1	0	0	0	0	0	0	0	0	1	1
AX-166509007	---	---	0	1	0	0	2	1	1	2	1	0	0	0	1	2	2	0	0	1	1	1	2	0	1	1	0	1	2	0	2	0	1	0	1	1	1	0	0	0	2	2	0	0	2	1	1	2	1
AX-166509246	---	---	2	1	1	2	2	2	2	2	2	2	2	2	2	2	1	1	1	2	2	1	2	2	2	1	1	1	2	2	2	2	2	2	2	1	2	2	1	2	2	2	2	1	2	2	1	1	1
AX-166509560	---	---	2	2	1	2	2	0	2	0	2	2	2	2	2	2	2	NA	2	2	2	2	1	2	1	1	0	2	1	2	1	1	NA	0	1	1	1	1	2	NA	1	1	2	1	NA	1	2	2	2
AX-166509668	---	---	1	0	0	0	0	0	0	0	0	0	0	0	0	1	1	1	1	0	0	0	0	0	0	1	1	0	0	1	0	0	1	0	0	1	1	1	1	0	0	0	1	0	0	1	0	0	0
AX-166509934	---	---	0	0	0	0	0	0	0	0	0	1	0	0	0	1	0	0	0	0	1	0	0	1	1	0	1	0	0	0	0	0	0	0	0	0	0	0	0	1	0	0	0	0	1	1	1	0	0
AX-166510129	---	---	0	0	1	0	0	0	0	0	0	0	0	0	0	0	0	1	1	0	0	0	0	0	0	0	1	0	0	0	0	0	1	1	0	0	0	0	0	0	0	0	0	0	0	0	1	0	0
AX-166510316	---	---	0	0	0	0	NA	0	1	1	0	1	0	0	0	0	0	2	1	1	0	0	1	0	0	1	1	0	0	0	0	0	1	1	0	1	1	0	1	0	0	0	0	0	NA	0	1	0	0
AX-166510363	---	---	1	0	0	0	0	0	0	0	0	0	0	0	1	1	1	0	0	0	1	0	0	0	2	0	1	1	0	0	0	0	1	0	1	0	0	1	0	0	0	0	NA	0	0	0	0	0	1
AX-166510554	---	---	0	0	0	0	0	0	0	0	0	0	0	0	0	1	0	0	0	0	0	0	0	0	0	0	0	0	0	1	0	1	0	0	0	0	0	0	1	1	0	0	0	0	0	0	0	0	0
AX-166511620	---	---	1	1	0	NA	0	2	0	1	0	1	1	1	1	1	1	1	1	1	1	1	1	2	0	2	1	1	2	1	1	2	2	0	2	1	1	1	1	1	1	1	1	1	1	2	0	1	1
AX-166512251	---	---	0	1	1	0	0	0	0	0	0	0	0	0	0	0	NA	1	1	0	0	1	0	0	0	1	1	1	1	0	1	1	0	0	0	NA	0	0	1	0	1	1	0	1	NA	0	1	1	1
AX-166512708	---	---	1	0	0	0	0	0	0	0	1	0	0	0	0	1	0	1	1	0	0	0	0	1	0	0	0	1	0	1	0	0	1	0	0	0	0	0	1	0	0	0	1	0	NA	1	0	0	0
AX-166513851	---	---	2	2	2	2	2	2	2	2	1	2	2	2	1	2	2	2	2	1	2	2	2	2	2	2	2	2	2	2	2	2	2	2	2	2	2	1	2	1	2	2	2	1	1	2	2	2	2
AX-166514015	---	---	2	2	0	2	1	2	1	NA	NA	0	2	2	2	1	1	1	1	2	1	1	2	1	1	2	1	2	1	1	1	1	1	2	0	2	1	1	2	1	1	1	2	2	NA	0	0	0	0
AX-166515135	---	---	0	0	0	1	0	NA	1	0	0	0	1	1	0	0	0	0	0	0	0	0	0	0	1	0	1	0	1	0	1	0	NA	0	0	1	1	0	0	1	1	1	0	0	0	0	1	1	1
AX-166515138	---	---	2	2	2	1	1	NA	1	2	2	2	1	1	2	2	2	2	2	2	2	2	2	2	1	2	NA	2	1	2	1	2	2	2	2	1	1	2	2	2	1	1	2	2	2	2	1	NA	1
AX-166515642	---	---	0	0	0	0	0	0	0	0	0	0	0	0	0	1	0	0	0	0	2	0	0	1	2	0	1	0	0	0	0	0	0	0	0	0	0	0	0	1	0	0	0	0	1	1	1	0	0
AX-166516177	---	---	1	2	1	1	2	2	NA	2	1	2	1	1	1	1	1	1	1	1	2	1	2	2	2	1	NA	2	1	1	2	1	1	1	2	1	1	1	1	1	2	2	1	2	2	2	2	2	2
AX-166516368	---	---	0	1	1	0	0	0	NA	0	NA	0	0	0	0	1	1	1	1	1	0	0	1	2	0	1	1	1	0	1	0	1	0	2	0	0	1	1	0	1	0	0	1	1	0	0	0	1	1
AX-166517081	---	---	0	1	NA	1	1	2	0	1	1	2	1	1	0	1	2	0	0	0	2	1	2	1	2	1	1	1	1	0	0	0	0	1	1	0	2	2	1	2	0	0	1	0	NA	0	0	1	0
AX-166517135	---	---	0	1	0	NA	0	1	NA	2	2	2	1	1	1	1	1	1	1	0	1	1	0	0	1	1	0	2	1	1	2	1	1	1	1	1	1	1	0	1	2	2	1	2	1	2	0	0	2
AX-166517143	---	---	2	1	0	1	1	2	1	2	2	2	2	2	2	2	1	2	2	2	1	1	2	1	2	2	2	1	2	2	2	2	2	2	2	1	1	2	1	1	2	2	2	2	2	2	2	1	0
AX-166517264	---	---	1	1	0	1	1	0	1	0	0	0	1	1	2	0	0	0	0	0	0	1	0	2	0	1	2	0	2	1	2	1	0	0	0	0	0	1	1	1	2	2	1	1	1	1	1	1	1
AX-166517698	---	---	1	0	0	1	0	2	0	1	0	1	1	1	1	1	1	1	1	1	1	1	1	2	0	2	2	2	2	1	1	2	2	0	2	1	1	1	1	2	1	1	0	1	1	2	0	1	1
AX-166517952	---	---	1	0	0	0	0	0	1	0	1	0	0	0	NA	1	2	2	2	2	1	1	0	1	0	1	1	1	1	1	0	1	0	1	0	1	1	2	2	1	0	0	1	0	0	0	1	1	1
AX-166518135	---	---	0	1	1	2	2	2	2	2	0	2	2	2	0	2	2	0	0	0	NA	2	0	1	0	2	1	2	2	0	2	1	0	1	1	1	0	0	0	1	2	2	0	2	1	2	2	0	1
AX-166518406	---	---	0	0	0	NA	1	2	1	2	1	2	2	2	0	1	1	0	0	0	1	0	2	1	2	1	2	1	2	0	2	NA	0	1	1	1	1	1	0	1	2	2	0	2	1	2	2	1	0
AX-166518959	---	---	2	1	1	1	2	NA	1	1	2	2	2	2	2	1	2	2	NA	1	2	1	2	1	2	1	1	1	1	1	1	1	2	NA	2	1	2	2	2	1	1	1	2	2	2	2	2	1	1
AX-166519368	---	---	0	1	2	0	1	0	1	0	0	0	0	0	0	0	0	0	0	0	1	1	0	1	0	0	0	1	0	0	0	0	0	0	0	1	1	0	1	1	0	0	0	0	0	0	0	1	2
AX-166519665	---	---	1	0	2	NA	0	0	1	0	0	0	0	0	1	1	0	2	2	0	0	1	1	0	0	1	0	1	0	0	1	2	1	1	1	0	0	1	0	0	1	1	1	1	NA	0	1	1	1
AX-166520920	---	---	0	1	2	1	2	2	2	2	1	1	2	2	0	1	1	2	2	0	1	1	2	2	1	2	1	2	1	2	1	1	0	2	1	2	1	2	2	2	1	1	1	2	2	2	2	1	2
AX-166521111	---	---	1	1	0	1	0	2	0	1	0	1	1	1	1	1	1	1	1	1	1	1	1	2	0	2	2	2	2	1	1	2	2	0	2	1	1	1	1	2	1	1	1	1	0	2	0	1	1
AX-166521769	---	---	1	0	0	0	0	0	0	0	2	0	0	0	2	1	1	0	0	1	0	0	1	0	1	0	1	1	1	2	1	1	1	1	0	0	1	1	1	1	1	1	NA	1	0	0	NA	0	0
AX-166522524	---	---	1	0	0	0	2	0	1	0	1	0	0	0	1	0	1	1	1	0	1	0	1	0	0	0	1	1	0	0	0	1	0	1	1	0	2	1	0	1	0	0	1	0	0	0	2	1	2
AX-166522527	---	---	2	2	1	2	2	2	2	2	2	2	2	2	2	1	2	1	1	2	2	2	2	1	2	2	2	1	2	1	2	2	1	2	2	2	2	2	1	2	2	2	1	2	2	1	2	2	2
AX-166522653	---	---	1	1	1	1	0	0	0	0	0	0	0	0	0	0	0	0	0	0	0	1	0	1	0	1	0	0	1	1	1	0	0	0	0	1	0	0	0	1	1	1	1	1	0	0	0	1	0
AX-166523143	---	---	0	0	0	NA	0	0	0	0	0	0	0	0	0	1	1	1	1	0	NA	1	0	1	1	0	0	0	0	0	0	0	0	0	0	1	0	1	1	1	0	0	0	0	0	1	NA	1	0
AX-166523292	---	---	0	0	0	0	0	0	0	0	0	0	1	1	0	0	0	0	0	0	0	0	1	1	0	0	0	0	1	0	1	0	1	0	1	0	0	0	0	0	1	1	0	1	0	1	0	0	0
AX-166523877	---	---	2	2	2	2	2	2	2	NA	2	2	2	2	2	2	2	2	2	2	1	2	2	2	2	2	NA	2	2	2	2	2	2	2	2	1	2	2	2	1	2	2	2	2	2	1	2	0	1
AX-166524553	---	---	1	0	0	0	0	2	0	1	0	2	0	0	0	1	1	1	1	0	0	0	1	0	0	1	0	1	0	0	0	1	0	1	0	1	2	0	1	1	0	0	0	0	1	1	1	0	0
AX-166526519	---	---	0	1	2	0	1	0	1	0	0	0	0	0	0	0	0	0	0	0	0	1	0	1	0	1	0	1	0	0	0	0	0	0	0	1	1	0	1	1	0	0	0	0	0	0	0	1	1
AX-166526754	---	---	1	2	2	2	2	2	2	2	1	2	2	2	1	1	2	1	1	1	2	2	1	2	1	2	1	2	1	1	1	2	0	0	2	2	0	0	1	0	1	1	1	1	2	2	1	2	2
AX-86867766	---	---	2	2	2	NA	0	1	1	2	1	2	1	1	1	2	1	1	1	2	1	2	1	2	2	2	1	1	2	2	2	1	2	1	1	2	0	1	2	1	2	2	NA	2	2	1	0	1	0
AX-89782469	---	---	0	0	2	0	2	2	NA	1	0	0	0	0	0	0	0	1	0	0	0	0	0	0	0	NA	0	0	0	0	0	0	0	2	0	1	0	0	0	0	0	0	1	0	NA	0	2	1	1
AX-166502469	Fvb1-1	1127021	0	0	1	0	1	0	1	0	0	0	0	0	0	0	0	0	0	0	0	0	0	1	0	0	0	0	0	0	0	0	0	1	0	0	0	0	0	0	0	0	0	0	1	0	2	2	0
AX-166510121	Fvb1-1	1245986	1	0	0	0	0	0	0	0	0	0	0	0	1	1	1	0	0	0	1	0	0	0	2	0	1	1	0	0	0	0	1	0	1	0	0	1	0	0	0	0	1	0	0	0	0	0	1
AX-166509154	Fvb1-1	2212479	2	2	1	2	1	2	1	2	2	2	2	2	2	2	2	2	2	2	2	2	2	1	2	2	2	2	2	2	2	2	2	1	2	2	2	2	2	2	2	2	2	2	1	2	0	0	2
AX-166510700	Fvb1-1	5416269	1	0	0	0	0	0	0	0	0	0	0	0	1	1	1	0	0	0	1	0	0	0	1	0	1	1	0	0	0	0	1	0	1	0	0	1	0	0	0	0	NA	0	0	0	0	0	1
AX-123364962	Fvb1-1	8336880	1	2	0	1	1	2	2	1	1	2	0	0	1	1	2	0	0	0	2	1	0	2	2	1	1	1	1	1	1	1	1	1	1	1	0	1	0	2	1	1	2	1	NA	1	1	2	2
AX-166502518	Fvb1-1	9026943	2	2	0	2	0	1	1	0	2	2	2	2	2	2	2	1	2	2	2	2	2	2	2	1	1	2	2	2	2	2	1	1	2	1	2	2	2	1	2	2	1	2	NA	2	NA	1	1
AX-123363444	Fvb1-1	9151649	1	2	2	2	2	2	2	2	1	2	1	1	1	1	2	0	0	0	2	1	0	2	2	1	1	1	1	1	2	2	1	1	1	1	0	1	0	2	2	2	2	1	2	2	2	2	2
AX-166502527	Fvb1-1	9151710	2	2	1	2	1	2	1	1	2	1	2	2	2	2	2	2	2	2	2	2	2	1	2	2	2	2	2	2	2	2	2	1	2	2	2	2	2	2	2	2	2	2	1	2	0	0	2
AX-166502541	Fvb1-1	9407698	1	2	2	2	2	2	2	1	2	NA	2	2	1	1	NA	2	2	2	1	2	2	2	0	2	1	1	1	2	1	2	1	2	1	1	2	1	2	2	1	1	1	2	2	2	2	2	1
AX-89860480	Fvb1-1	10761514	2	2	1	2	2	NA	1	2	2	1	2	2	2	2	2	2	2	2	2	2	2	1	2	2	2	2	2	1	2	2	2	1	2	2	2	2	2	2	2	2	2	2	1	2	1	1	2
AX-123356912	Fvb1-1	10956644	1	1	0	0	1	1	2	1	1	2	1	1	1	1	0	2	2	2	0	1	2	1	0	1	1	1	1	0	0	NA	1	2	1	1	2	1	2	0	0	0	0	1	1	0	2	2	NA
AX-123367788	Fvb1-1	11157973	1	2	2	2	2	1	1	1	1	1	1	1	1	1	2	0	0	0	2	1	0	2	2	1	1	1	1	2	2	2	1	1	1	1	0	1	0	2	2	2	2	1	1	2	1	2	2
AX-166517537	Fvb1-1	11309046	1	1	0	1	0	0	1	2	2	2	2	2	1	1	0	2	2	2	0	2	2	0	0	2	1	1	2	0	2	2	1	1	1	1	2	1	2	1	2	2	0	2	1	2	1	0	NA
AX-123367771	Fvb1-1	12334467	1	2	2	2	2	2	1	0	1	2	1	1	1	1	2	0	0	0	2	1	0	2	2	1	1	1	0	2	1	1	1	1	1	1	0	1	0	2	1	1	2	0	1	1	1	2	2
AX-123364958	Fvb1-1	12465018	2	1	2	1	2	0	1	1	1	2	1	1	2	2	2	2	2	2	1	1	2	1	2	1	2	2	1	1	1	1	2	1	2	2	2	2	2	0	1	1	1	1	2	2	2	0	1
AX-123367714	Fvb1-1	12481281	1	1	2	1	1	0	2	1	1	2	1	1	1	1	1	2	2	2	1	1	2	1	0	1	1	1	1	1	0	1	1	2	1	1	2	1	2	0	0	0	0	1	2	2	1	2	0
AX-123359912	Fvb1-1	12576234	1	0	0	0	0	0	1	1	1	0	1	1	1	1	0	2	2	NA	0	1	2	0	0	1	1	1	1	0	0	1	1	1	1	1	NA	1	2	0	0	0	0	1	1	1	1	0	0
AX-166519978	Fvb1-1	12992503	0	0	0	0	0	0	1	0	0	0	0	0	0	0	0	0	0	0	0	0	0	1	0	0	0	0	0	0	0	0	0	1	0	0	0	0	0	0	0	0	0	0	0	0	0	1	0
AX-166510571	Fvb1-1	13152826	1	2	2	2	1	2	2	2	2	2	2	2	1	1	1	2	2	2	1	2	2	2	1	2	1	1	2	2	2	2	1	2	1	1	2	1	2	2	2	2	1	2	2	2	1	2	NA
AX-123363476	Fvb1-1	13158301	1	1	0	2	1	0	1	1	1	1	1	1	1	1	1	0	0	0	2	1	0	2	2	1	1	1	1	2	2	1	1	1	1	1	0	1	0	2	2	2	2	1	0	2	1	2	2
AX-123359953	Fvb1-1	13425665	1	2	2	2	2	2	2	1	1	2	1	1	1	1	2	0	0	0	2	1	1	2	2	1	2	1	2	2	2	1	1	1	2	1	1	1	0	2	2	2	2	1	1	2	1	2	2
AX-89779014	Fvb1-1	13636685	1	2	2	2	1	2	2	2	2	2	2	2	1	1	1	2	2	2	1	2	2	2	0	2	1	1	1	2	2	2	1	1	1	1	2	1	2	2	2	2	1	2	2	2	NA	2	1
AX-123363456	Fvb1-1	14530606	1	0	0	0	0	0	0	1	1	0	1	1	1	1	0	2	2	2	0	1	1	0	0	1	0	1	0	0	0	1	1	1	0	1	1	1	2	0	0	0	0	1	1	0	1	0	0
AX-123356935	Fvb1-1	14543517	1	0	0	0	1	0	1	1	0	0	0	0	1	1	1	0	0	0	1	0	0	1	1	0	1	1	1	1	1	0	1	1	1	1	0	1	0	0	1	1	1	1	0	1	1	1	1
AX-89779238	Fvb1-1	15257358	1	2	2	2	1	2	1	2	2	2	2	2	1	1	1	2	2	2	1	2	2	1	0	2	1	1	2	2	2	2	NA	1	1	2	2	1	2	2	2	2	1	2	2	2	1	1	2
AX-89806363	Fvb1-1	16695003	1	0	0	0	1	0	1	0	0	0	0	0	1	1	1	0	0	0	0	0	0	1	1	0	1	1	0	0	0	0	0	1	1	0	0	1	0	0	0	0	1	0	0	0	1	1	0
AX-166510930	Fvb1-1	23594003	0	0	0	0	0	0	0	1	0	0	1	1	0	0	0	0	0	0	0	0	0	1	0	0	0	0	0	1	0	0	0	0	0	0	0	0	0	0	0	0	1	0	0	0	0	1	2
AX-123363522	Fvb1-1	23671872	0	1	2	1	0	2	0	1	0	2	2	2	0	1	2	1	1	1	0	0	0	1	0	0	0	0	2	1	2	0	0	0	1	1	1	NA	0	0	2	2	NA	1	NA	2	1	1	2
AX-123366832	Fvb1-1	23857990	0	1	2	2	0	2	0	1	0	1	1	1	0	1	2	2	2	1	0	0	0	1	0	0	0	0	0	1	2	0	0	0	0	1	1	1	0	0	2	2	1	1	NA	2	0	1	2
AX-166517607	Fvb1-1	24147506	0	0	0	0	0	0	0	1	0	0	1	1	0	0	0	0	0	0	0	0	0	1	0	0	0	0	0	0	0	0	0	0	0	1	0	0	0	0	0	0	1	0	0	0	0	1	2
AX-166510889	Fvb1-1	24240017	0	1	1	1	1	2	1	2	0	1	1	1	0	0	0	1	0	1	0	0	0	1	0	1	1	0	1	0	1	0	1	1	0	2	0	0	0	1	1	1	NA	1	NA	1	1	2	2
AX-166520259	Fvb1-1	24522304	2	2	2	2	2	2	2	2	2	2	1	1	2	2	2	2	2	2	2	2	2	1	2	2	2	2	2	2	2	2	2	2	2	1	2	2	2	2	2	2	1	2	2	2	2	1	0
AX-166510812	Fvb1-1	24711917	1	1	2	1	1	1	2	2	1	2	1	1	1	1	2	NA	0	0	1	2	1	2	2	2	1	2	0	1	1	0	2	2	0	2	0	1	1	1	1	1	1	1	2	1	1	2	2
AX-166527202	Fvb1-1	25104399	1	0	0	0	1	1	0	0	1	1	0	0	1	1	0	2	2	1	1	0	1	NA	0	0	0	1	0	1	0	1	0	0	2	1	2	1	1	0	0	0	1	0	0	0	0	NA	1
AX-166520286	Fvb1-1	25164280	1	2	2	2	NA	2	NA	2	1	2	2	2	2	2	2	2	2	2	2	1	2	2	1	2	2	2	2	2	2	2	1	1	2	2	2	2	2	1	2	2	2	2	2	2	2	2	2
AX-123357087	Fvb1-1	25189767	1	2	2	2	1	2	2	2	1	2	2	2	1	2	2	2	2	1	1	2	1	2	2	2	2	1	2	2	2	2	2	2	1	2	1	2	1	2	2	2	1	2	2	2	2	2	1
AX-166518983	Fvb1-1	25500483	0	1	0	0	0	0	1	0	0	0	1	1	0	0	1	0	0	0	1	0	0	1	1	0	1	0	NA	0	2	0	0	0	0	1	0	0	0	0	2	2	0	1	0	1	1	1	1
AX-123614271	Fvb1-1	25653771	1	2	2	2	1	2	2	2	1	2	2	2	1	2	2	2	2	1	1	2	1	2	2	2	2	1	2	2	2	2	2	2	0	2	1	2	1	2	2	2	1	2	2	2	2	2	1
AX-123363498	Fvb1-1	25871521	1	2	2	1	1	1	2	2	1	1	2	2	1	1	2	0	0	1	1	2	1	1	2	2	2	1	2	1	2	1	2	2	0	2	0	1	1	2	2	2	1	2	2	2	1	2	1
AX-166510727	Fvb1-1	25952983	2	0	2	2	1	2	2	1	2	2	0	0	2	1	0	2	2	2	2	2	2	2	2	1	2	2	NA	2	0	2	2	1	2	2	2	NA	1	2	0	0	1	0	NA	NA	2	2	2
AX-166510741	Fvb1-1	26156720	0	0	0	0	2	0	0	0	0	0	0	0	0	0	0	0	0	0	0	0	0	0	0	0	0	0	0	0	0	1	0	0	1	0	0	0	0	0	0	0	0	0	0	0	0	0	1
AX-123357021	Fvb1-1	26342274	2	2	2	2	1	2	2	2	2	2	2	2	1	2	2	2	2	2	2	1	1	1	2	1	1	2	2	1	2	1	1	2	1	2	2	2	2	2	2	2	2	2	1	2	2	2	1
AX-166517597	Fvb1-1	26373912	1	0	0	1	0	0	1	0	1	0	0	0	0	0	0	0	0	0	1	1	0	0	2	0	1	0	0	0	0	0	1	1	0	1	0	0	0	0	0	0	0	0	0	1	0	1	1
AX-123540636	Fvb1-1	26388377	0	0	0	NA	2	1	0	0	0	1	0	0	0	0	0	0	0	0	0	0	0	0	0	0	0	0	0	0	0	1	0	0	1	0	0	0	0	0	0	0	0	0	0	1	0	0	1
AX-166520180	Fvb1-1	26558768	2	2	2	2	0	2	2	2	2	2	2	2	2	1	2	0	1	2	2	2	2	2	2	2	2	2	2	1	2	1	2	2	1	2	1	1	2	2	2	2	2	2	2	2	1	1	NA
AX-123360106	Fvb1-1	26653480	2	2	2	2	1	2	2	1	2	2	2	2	2	2	2	2	2	1	2	2	2	2	2	2	NA	2	2	2	2	2	2	2	1	2	2	2	2	1	2	2	2	2	1	2	2	2	NA
AX-166520191	Fvb1-1	26764549	1	2	2	2	2	2	1	2	1	2	2	2	2	2	2	2	2	2	1	1	2	2	0	2	1	2	2	2	2	2	1	1	2	1	2	2	2	2	2	2	2	2	2	2	2	1	1
AX-166520195	Fvb1-1	26801399	2	2	2	2	2	2	2	2	2	2	2	2	2	2	2	2	2	2	1	2	2	2	1	2	NA	2	2	2	2	2	2	2	2	1	2	2	2	2	2	2	2	2	2	2	2	1	1
AX-123360110	Fvb1-1	26809104	2	2	2	2	0	2	2	2	2	2	2	2	2	2	2	2	2	2	2	2	2	2	2	2	2	2	2	2	2	2	2	2	1	2	2	2	NA	2	2	2	2	2	2	2	2	2	1
AX-123365035	Fvb1-1	27085357	1	2	2	1	2	2	2	2	2	1	2	2	2	2	1	2	2	1	2	1	2	1	2	2	1	1	1	1	2	1	1	0	2	2	1	1	1	2	2	2	2	1	2	2	2	2	1
AX-166509626	Fvb1-1	27095947	1	0	0	0	0	0	0	0	1	0	0	0	0	0	1	0	0	0	1	1	0	0	2	0	1	0	0	0	0	0	1	1	0	1	0	0	0	0	0	0	0	0	0	1	NA	1	1
AX-166520188	Fvb1-1	27101948	1	1	2	2	2	2	2	2	1	2	2	2	2	2	1	2	2	2	1	1	2	2	0	2	1	2	2	2	2	1	1	1	2	1	2	2	2	2	2	2	2	2	NA	2	2	1	1
AX-166520266	Fvb1-1	27260855	1	0	0	0	0	0	0	0	1	0	0	0	0	0	1	0	0	0	1	1	0	0	2	0	1	0	0	0	0	0	1	1	0	1	0	0	0	0	0	0	0	0	0	1	0	1	1
AX-166510860	Fvb1-1	27317937	1	0	0	0	0	0	0	0	1	0	0	0	0	0	1	0	0	0	1	1	0	0	1	0	1	0	0	0	0	0	1	1	0	1	0	0	0	0	0	0	0	0	0	1	0	1	1
AX-166519000	Fvb1-1	27415663	0	0	0	1	2	1	0	0	0	1	0	0	0	0	0	0	0	0	0	0	0	0	0	0	0	1	0	0	0	1	0	0	1	2	0	0	0	2	0	0	0	0	0	1	0	1	2
AX-89818444	Fvb1-1	27452953	1	2	2	2	2	2	2	2	1	2	2	2	2	2	1	2	2	2	1	1	2	2	0	2	1	2	2	2	2	2	1	1	2	1	2	2	2	2	2	2	2	2	2	1	2	1	1
AX-123614523	Fvb1-1	27552660	0	0	0	0	2	1	1	0	0	1	0	0	1	1	0	2	2	0	0	0	1	0	0	0	0	0	0	1	0	2	0	0	1	0	1	2	1	0	0	0	0	0	0	0	1	1	1
AX-89818545	Fvb1-2	154560	1	0	2	0	2	NA	2	2	0	2	1	1	1	1	1	1	1	1	1	1	0	0	1	2	NA	1	0	1	1	1	1	2	1	2	1	2	2	1	1	1	2	1	2	2	2	1	0
AX-166503003	Fvb1-2	275560	0	0	1	0	0	0	0	0	0	0	0	0	1	0	0	0	0	1	0	1	0	0	1	2	0	0	1	1	0	1	0	0	1	1	0	1	1	0	0	0	0	0	1	1	0	0	0
AX-89818436	Fvb1-2	543346	1	1	1	2	2	2	1	1	2	2	2	2	2	2	2	2	2	2	2	1	2	0	2	2	2	2	1	2	2	1	2	2	2	2	2	2	2	2	2	2	2	2	1	2	1	0	1
AX-123366834	Fvb1-2	625738	1	1	1	2	0	1	0	1	2	1	0	0	2	1	2	2	2	2	2	1	2	0	2	2	1	2	1	2	1	1	2	1	2	1	2	2	2	1	1	1	2	2	1	2	0	0	1
AX-123357062	Fvb1-2	1182683	2	2	2	2	2	1	1	1	2	2	2	2	2	2	2	2	2	2	2	2	2	2	2	2	2	1	2	2	1	2	2	2	2	2	2	2	2	2	1	1	1	1	NA	1	NA	1	2
AX-123361815	Fvb1-2	1784503	0	0	1	0	2	0	1	0	0	0	1	1	0	0	0	0	0	0	0	1	0	NA	0	0	1	0	1	0	1	2	0	1	0	0	0	0	0	0	1	1	0	0	0	0	1	0	0
AX-166502946	Fvb1-2	1972681	0	1	0	1	0	0	0	0	2	0	0	0	2	1	1	0	0	1	1	1	2	0	2	2	1	1	1	1	0	0	1	0	2	1	1	0	0	1	0	0	0	1	0	0	0	0	1
AX-123357091	Fvb1-2	2124795	1	0	1	0	2	1	1	0	0	0	1	1	0	0	0	0	0	0	0	1	0	1	0	0	1	0	1	1	1	2	0	1	0	0	0	0	0	0	1	1	0	0	1	1	1	1	1
AX-123359978	Fvb1-2	3277339	2	1	2	1	2	2	2	2	0	2	2	2	0	1	1	2	2	1	1	1	0	2	0	0	1	1	1	1	2	2	1	2	0	1	1	2	2	1	2	2	2	1	2	2	2	2	1
AX-123360062	Fvb1-2	3707217	0	1	1	1	2	2	2	1	2	0	2	2	2	1	2	0	0	1	1	2	2	0	2	1	2	2	2	1	2	1	1	1	2	1	1	0	0	1	2	2	0	2	0	1	2	1	1
AX-166510746	Fvb1-2	4189194	2	1	2	1	2	1	2	1	0	2	NA	NA	0	1	1	2	2	1	1	1	0	2	0	1	1	2	1	1	0	2	NA	2	0	1	1	2	2	1	0	NA	2	1	NA	1	1	2	1
AX-123363529	Fvb1-2	5475452	0	0	1	1	0	0	1	1	0	1	1	1	1	0	0	0	0	1	0	1	0	0	1	1	0	0	1	1	0	1	0	1	1	0	1	2	2	1	0	0	0	0	2	1	1	1	0
AX-89780480	Fvb1-2	7016093	0	0	1	0	2	0	0	0	0	NA	1	1	0	0	0	0	0	0	0	0	0	0	0	0	1	0	0	0	1	0	0	1	0	0	0	0	0	0	NA	1	0	0	0	0	1	0	0
AX-166503049	Fvb1-2	7307802	2	2	NA	2	1	2	2	2	2	2	1	1	1	2	2	2	2	2	2	1	2	2	1	1	1	2	2	2	1	2	2	1	1	2	2	2	2	2	1	1	2	2	2	2	1	2	2
AX-166520402	Fvb1-2	7356135	2	2	1	2	0	1	2	2	2	2	1	1	1	2	2	2	2	1	2	1	2	2	1	1	1	2	2	2	1	2	2	1	1	2	2	2	2	2	1	1	NA	2	2	2	1	2	2
AX-123366844	Fvb1-2	7614410	2	2	1	2	0	1	1	1	2	1	0	0	2	2	2	2	2	1	2	1	2	2	1	1	1	1	2	2	1	2	2	1	1	2	2	2	2	2	1	1	2	2	1	2	0	1	1
AX-166503080	Fvb1-2	7625902	2	2	1	2	0	2	2	2	2	2	1	1	2	2	2	2	2	1	2	1	2	2	1	1	1	1	2	2	1	2	2	1	1	2	2	2	2	2	1	1	2	2	2	2	1	2	1
AX-166511006	Fvb1-2	7634737	2	1	2	1	2	2	2	1	0	2	2	2	1	1	0	1	1	2	1	2	0	2	1	1	2	1	2	1	1	2	1	2	1	1	1	2	2	2	1	1	2	0	2	NA	2	2	2
AX-166511011	Fvb1-2	7707805	0	0	1	0	2	1	0	0	0	0	1	1	0	0	0	0	0	1	0	1	0	0	1	1	1	1	0	0	1	0	0	1	1	0	0	0	0	0	1	1	0	0	0	0	1	0	1
AX-123363532	Fvb1-2	7859269	2	2	0	2	0	2	2	2	2	2	1	1	1	2	2	2	2	0	2	1	2	2	1	1	1	1	1	1	0	1	2	0	1	2	1	0	0	2	0	0	2	2	1	1	1	1	1
AX-123357147	Fvb1-2	8052942	2	2	2	2	2	2	2	1	2	2	2	2	2	2	1	2	2	2	2	2	2	2	2	2	2	2	2	2	2	2	2	2	2	2	2	2	2	2	2	2	2	1	2	1	2	2	2
AX-123357148	Fvb1-2	8067921	0	0	0	0	0	0	0	1	0	1	0	0	0	0	0	0	0	0	0	0	0	0	0	0	0	0	0	0	0	0	0	0	0	0	0	0	0	0	0	0	0	1	0	0	0	0	0
AX-123357155	Fvb1-2	8465943	0	0	0	0	2	0	0	1	0	0	1	1	0	0	0	0	0	1	0	1	0	0	1	1	1	1	0	0	1	0	0	1	1	0	0	0	0	0	1	1	0	1	0	0	1	0	1
AX-166511073	Fvb1-2	8530042	2	2	2	2	0	2	2	2	2	2	1	1	2	2	2	2	2	1	2	1	2	2	2	1	1	1	2	2	1	2	2	1	1	2	2	2	2	2	0	1	2	2	2	2	1	1	1
AX-166509646	Fvb1-2	8613451	0	0	0	0	2	0	0	0	0	0	1	1	0	0	0	0	0	1	0	1	0	0	0	1	1	1	0	0	1	0	0	1	1	0	0	0	0	0	1	1	0	0	NA	0	1	1	1
AX-123363458	Fvb1-2	11041512	1	NA	0	0	0	2	1	2	1	2	2	2	0	2	0	1	1	0	1	NA	2	2	0	0	1	0	0	1	1	1	0	2	0	1	0	0	0	2	1	1	2	1	2	0	1	0	1
AX-166519911	Fvb1-2	11049005	1	2	2	2	2	2	2	2	2	2	2	2	2	1	2	1	1	2	1	2	2	2	2	2	1	2	2	2	2	2	2	2	2	1	2	2	2	NA	2	2	NA	2	2	2	2	2	2
AX-89807752	Fvb1-2	12545437	0	1	0	0	0	0	1	0	1	0	0	0	0	1	0	0	0	0	0	1	2	2	0	0	0	0	0	1	0	0	0	1	0	0	0	1	1	0	0	0	0	0	0	0	0	0	1
AX-166517555	Fvb1-2	12699415	2	1	2	2	2	0	1	0	0	0	0	0	1	0	2	1	1	1	1	1	0	0	1	2	1	2	2	1	1	1	2	0	2	2	1	0	0	2	1	1	2	0	0	1	1	2	1
AX-166510623	Fvb1-2	13438261	2	1	2	1	2	2	1	1	1	0	0	0	2	1	2	2	2	2	2	1	0	0	2	2	1	2	2	1	1	2	2	1	2	2	2	1	1	2	1	1	2	2	0	1	1	2	1
AX-123363487	Fvb1-2	13625344	0	1	0	0	0	1	1	2	2	1	1	1	1	1	0	1	1	1	0	1	2	2	0	0	0	0	0	1	0	0	0	0	0	0	1	2	2	0	0	0	0	2	1	2	0	0	1
AX-166517576	Fvb1-2	14263189	1	1	0	0	0	2	0	NA	1	0	0	0	0	2	0	0	0	0	1	1	2	2	1	0	1	0	0	1	0	1	1	0	0	0	0	1	1	0	0	0	1	0	0	0	0	0	1
AX-123363455	Fvb1-2	15517937	1	1	2	1	2	0	2	0	1	0	0	0	2	0	2	2	2	2	1	1	0	1	1	2	1	2	2	0	1	1	1	2	2	2	2	1	1	NA	1	1	1	2	0	0	1	2	2
AX-166502657	Fvb1-2	16045093	1	1	2	1	2	0	2	0	1	0	0	0	1	0	1	2	2	2	1	1	0	1	1	2	1	1	0	1	0	1	0	2	1	1	1	1	1	1	0	0	1	1	0	0	1	2	2
AX-166519952	Fvb1-2	16081683	1	1	2	1	2	1	2	0	1	0	1	1	1	0	1	2	2	2	1	1	0	1	1	2	1	1	0	1	0	1	0	2	1	1	1	1	1	1	0	0	1	NA	0	0	1	2	2
AX-166519947	Fvb1-2	16233484	1	1	0	1	0	2	0	2	1	2	2	2	1	2	1	0	0	0	1	1	2	1	1	0	1	1	2	1	2	1	2	1	1	1	1	1	1	1	2	2	NA	1	2	2	NA	0	0
AX-123356973	Fvb1-2	16353580	2	2	2	2	2	1	2	1	2	2	1	1	1	1	1	2	2	2	1	2	2	2	1	2	1	1	1	2	1	1	1	1	1	2	1	2	2	2	1	1	2	1	1	1	2	2	2
AX-123356966	Fvb1-2	16488210	0	0	0	0	0	0	0	0	0	0	0	0	0	0	0	0	0	0	0	0	0	0	0	0	NA	0	0	0	0	0	0	0	0	0	0	0	0	0	0	0	0	0	0	0	0	0	0
AX-123363475	Fvb1-2	16654909	1	1	2	1	2	0	2	1	1	1	1	1	1	0	1	2	2	2	1	1	0	2	1	2	1	1	1	1	0	1	0	1	1	1	1	1	1	2	0	0	1	NA	0	0	1	2	2
AX-123363473	Fvb1-2	16844063	1	1	2	1	2	2	2	1	2	1	1	1	2	0	2	2	2	2	1	1	2	2	1	2	NA	2	1	1	1	1	1	1	2	1	2	1	1	2	1	1	1	1	NA	0	2	NA	2
AX-123363452	Fvb1-2	17600459	1	1	2	1	2	0	2	0	2	0	0	0	1	0	0	2	2	2	0	1	2	1	0	2	1	1	0	1	0	0	0	1	1	2	1	1	1	2	0	0	1	1	0	0	1	2	1
AX-86824333	Fvb1-2	17790529	1	1	2	2	2	NA	2	2	2	2	2	2	2	1	2	2	2	2	2	1	2	2	2	2	NA	2	2	1	2	2	1	2	2	2	2	1	1	2	2	2	NA	2	2	2	2	2	2
AX-166510437	Fvb1-2	17827114	1	1	2	2	2	2	2	2	2	2	1	1	2	0	2	2	2	2	1	1	2	2	1	2	1	2	2	1	2	1	1	1	2	2	2	1	1	2	2	2	1	2	2	2	2	2	2
AX-166520007	Fvb1-2	17901290	2	2	2	2	2	2	2	2	2	2	2	2	2	1	2	2	2	2	1	2	2	2	1	2	1	2	2	2	2	1	2	1	2	2	2	2	2	2	2	2	2	2	2	2	2	2	2
AX-166509119	Fvb1-2	18061411	1	1	2	1	2	1	2	2	2	2	1	1	2	1	2	2	2	2	2	1	2	2	2	2	2	2	1	1	1	2	1	2	2	2	2	1	1	2	1	1	1	1	2	1	2	2	2
AX-123356983	Fvb1-2	18219229	1	1	2	1	2	1	2	0	2	0	1	1	1	0	NA	2	2	2	0	1	2	1	0	2	1	1	NA	1	0	0	0	1	1	2	1	1	1	1	0	0	NA	1	NA	0	1	2	1
AX-123363441	Fvb1-2	18445307	1	1	0	1	0	1	0	1	0	0	1	1	0	2	0	0	0	0	1	1	0	0	1	0	1	0	0	1	1	1	1	1	0	0	0	1	1	0	1	1	NA	0	1	1	0	0	0
AX-166502489	Fvb1-2	18516014	1	1	0	1	0	2	1	2	0	2	2	2	1	2	2	0	NA	0	2	1	0	0	2	0	1	1	2	1	2	2	2	NA	1	0	0	1	1	NA	2	2	0	1	2	2	2	0	0
AX-166517529	Fvb1-2	19905574	1	1	0	0	0	0	0	0	0	1	0	0	0	2	1	0	0	0	2	1	0	0	2	0	1	0	1	1	1	2	1	1	0	1	0	1	0	1	1	1	1	2	1	2	1	0	0
AX-166517591	Fvb1-2	21261995	1	1	2	2	2	2	2	2	2	2	2	2	2	1	1	2	2	2	2	1	2	1	2	2	2	2	2	1	2	2	1	2	2	2	2	1	2	2	2	2	1	2	2	2	2	2	1
AX-166509091	Fvb1-2	21529767	1	1	2	2	2	2	2	2	2	2	1	1	2	1	1	2	2	2	1	1	2	1	2	2	NA	2	2	1	2	2	1	2	2	2	2	1	2	2	2	2	1	2	NA	2	2	2	1
AX-123614260	Fvb1-2	21613132	1	1	0	1	0	2	0	1	1	1	2	2	2	2	2	1	1	1	2	1	1	1	2	0	1	1	2	2	2	2	2	2	2	0	1	2	2	2	2	2	NA	2	2	2	1	1	1
AX-166519796	Fvb1-2	22475472	1	1	2	2	2	NA	2	2	2	2	1	1	2	1	1	2	2	2	1	1	2	1	2	2	2	2	2	1	2	2	1	2	2	2	2	1	2	2	2	2	1	2	2	2	2	2	1
AX-89873121	Fvb1-2	22805637	1	1	2	2	2	2	2	2	2	NA	1	1	2	1	1	2	2	2	1	1	2	1	2	2	2	2	2	1	2	2	1	2	2	2	2	1	2	2	2	2	1	2	2	2	2	2	1
AX-123366851	Fvb1-2	23609019	1	1	0	1	0	2	0	1	1	1	2	2	1	1	2	1	1	1	2	1	1	0	1	0	0	0	1	2	2	1	1	1	1	0	1	2	1	2	2	2	1	2	2	2	0	0	1
AX-123366794	Fvb1-2	24063239	1	1	NA	1	2	0	2	1	2	1	0	0	2	1	0	2	2	1	0	1	2	1	0	1	1	2	1	0	0	1	1	NA	1	2	1	0	1	0	0	0	1	0	0	0	2	2	1
AX-123433833	Fvb1-2	26106417	1	1	0	1	0	1	0	0	1	1	2	2	1	1	2	0	1	1	2	1	1	NA	2	0	0	0	1	2	2	1	0	0	1	0	1	2	1	1	2	2	0	2	NA	2	0	0	0
AX-166511090	Fvb1-2	28884242	1	1	2	2	2	2	2	2	2	2	2	2	2	1	1	2	2	2	1	1	2	2	2	2	2	2	2	1	2	2	1	1	2	2	2	1	2	2	2	2	1	2	2	2	2	1	1
AX-166510744	Fvb1-3	110344	2	2	2	2	2	2	2	1	2	2	1	1	2	2	2	2	2	2	2	2	2	2	2	2	2	2	2	2	1	2	2	2	2	2	2	2	2	2	1	1	2	2	1	2	1	2	2
AX-166510728	Fvb1-3	190605	2	2	2	2	2	2	2	1	2	2	1	1	2	2	NA	2	2	2	2	2	2	2	2	2	2	2	2	2	1	2	2	2	2	2	2	2	2	2	1	1	2	2	2	NA	2	2	2
AX-166503041	Fvb1-3	246447	2	2	2	2	1	1	2	1	2	2	1	1	2	2	2	2	2	2	2	2	2	2	2	2	2	2	2	2	1	2	2	2	2	2	2	2	2	2	1	1	2	2	1	2	1	1	2
AX-166510957	Fvb1-3	327664	2	2	2	2	1	2	2	1	2	2	1	1	2	2	2	2	2	2	2	2	2	2	2	2	2	2	2	2	1	2	2	2	2	2	2	2	2	2	1	1	2	2	1	2	1	1	2
AX-166510796	Fvb1-3	500946	1	0	0	1	0	0	1	1	1	1	1	1	1	0	0	1	1	2	1	0	0	2	1	0	1	0	1	1	0	0	2	0	1	1	1	0	1	0	0	0	1	0	0	1	0	0	1
AX-166502837	Fvb1-3	590199	2	2	2	1	2	2	2	1	2	2	2	2	2	2	2	1	1	1	2	2	2	2	2	NA	2	2	1	2	2	2	2	2	2	2	1	2	1	2	2	2	2	2	2	1	2	2	2
AX-123364860	Fvb1-3	593283	0	1	1	0	1	1	1	0	0	1	0	0	1	2	2	1	1	0	0	2	2	0	1	1	0	2	0	0	0	1	0	1	1	1	1	NA	1	2	0	0	0	2	1	1	0	0	1
AX-166520167	Fvb1-3	606708	0	1	2	0	0	0	0	0	0	0	0	0	1	2	1	1	1	0	0	1	2	0	1	1	0	2	0	0	0	0	0	1	1	0	1	2	1	1	0	0	0	1	1	0	0	0	0
AX-123357040	Fvb1-3	819571	2	2	2	2	1	2	NA	2	2	2	2	2	2	2	1	2	2	2	2	1	2	2	2	2	2	2	2	2	2	2	2	2	2	1	2	2	2	1	2	2	2	1	NA	1	2	2	1
AX-166520198	Fvb1-3	867547	2	2	2	2	NA	2	2	2	2	2	2	2	2	2	2	2	2	2	2	1	2	2	2	2	2	2	2	2	2	2	2	2	2	1	2	2	2	2	2	2	2	1	2	2	2	2	NA
AX-166518625	Fvb1-3	1002164	2	2	2	2	1	2	1	2	2	2	2	2	2	2	2	2	2	2	2	1	2	2	2	2	2	2	2	2	2	2	2	2	2	1	2	2	2	1	2	2	2	1	2	2	2	2	1
AX-166520181	Fvb1-3	1049921	2	1	0	2	1	2	NA	2	2	2	1	1	1	0	0	1	1	2	1	0	0	1	0	1	1	0	2	1	2	2	2	1	1	0	1	0	1	0	2	2	1	0	2	1	2	2	NA
AX-166502836	Fvb1-3	1120153	2	2	2	2	1	2	2	1	2	2	1	1	2	2	2	2	2	2	2	2	2	2	2	2	2	2	2	2	1	2	2	2	2	2	2	2	2	2	1	1	2	2	1	2	NA	1	2
AX-166510750	Fvb1-3	1264170	2	2	2	2	1	2	NA	2	2	2	2	2	2	2	2	2	2	2	2	1	2	2	2	2	2	2	2	2	2	2	2	2	2	2	2	2	2	1	2	2	2	1	2	2	2	2	NA
AX-123357020	Fvb1-3	1267700	1	1	1	1	0	1	0	0	1	1	1	NA	2	2	2	0	1	1	2	2	2	2	2	NA	NA	2	1	2	1	1	1	1	2	1	1	2	1	1	1	1	0	2	0	1	0	0	1
AX-166502827	Fvb1-3	1311320	0	1	0	1	1	0	1	1	0	2	2	2	1	1	1	1	1	0	0	1	1	0	1	1	1	1	1	0	2	NA	0	1	1	1	1	2	1	1	2	2	0	1	1	1	1	0	1
AX-166510227	Fvb1-3	1397279	2	2	2	2	2	2	2	1	2	2	1	1	2	2	2	2	2	2	2	2	2	2	2	2	2	2	2	2	1	2	2	2	2	2	2	2	2	2	1	1	2	2	1	2	1	2	2
AX-166510222	Fvb1-3	1402131	2	2	2	2	1	1	NA	2	2	2	1	1	1	1	1	1	1	2	2	1	1	2	1	2	2	1	2	2	2	2	2	1	1	1	1	0	1	0	2	2	2	1	1	2	2	2	1
AX-166502809	Fvb1-3	1722948	0	0	1	0	2	2	2	1	0	0	0	0	0	0	0	NA	0	0	0	0	0	0	0	1	1	0	0	0	0	0	2	1	0	1	0	0	0	2	0	0	1	0	NA	0	1	2	1
AX-166502792	Fvb1-3	1765399	1	0	1	0	1	0	1	0	1	0	0	0	1	0	0	0	0	1	1	1	0	1	1	0	1	0	0	0	0	0	1	0	0	1	0	0	0	1	0	0	0	1	0	0	0	0	2
AX-166510687	Fvb1-3	1799101	1	0	1	0	1	1	1	0	1	0	0	0	1	0	0	0	0	NA	1	1	0	1	1	0	1	0	0	0	0	0	1	0	0	1	0	0	0	1	0	0	0	1	0	0	0	0	2
AX-166502620	Fvb1-3	2246837	1	2	1	2	1	2	2	2	1	2	2	2	1	2	2	2	2	1	1	1	2	1	1	2	1	2	2	2	2	2	1	2	2	1	2	2	2	2	2	2	2	1	2	2	2	2	1
AX-123356937	Fvb1-3	2251434	0	0	0	0	0	0	0	0	0	0	1	1	1	1	1	1	1	0	0	0	1	1	1	0	0	0	0	1	0	1	0	1	1	1	1	2	1	1	0	0	1	0	1	0	0	0	0
AX-166520283	Fvb1-3	2547087	1	0	1	0	1	0	0	0	1	0	0	0	1	0	0	0	0	1	0	1	0	0	0	0	0	0	0	0	0	0	1	0	0	1	0	0	0	1	0	0	0	1	0	0	0	0	2
AX-166510871	Fvb1-3	2557061	0	0	0	0	0	0	0	0	0	0	1	1	1	1	1	1	1	0	0	0	1	1	1	0	1	0	0	1	0	1	1	1	2	1	1	2	1	1	0	0	1	0	0	0	0	0	0
AX-123357081	Fvb1-3	2590259	1	2	1	2	1	2	2	2	1	2	1	1	0	1	1	1	1	1	2	1	1	1	1	2	1	2	2	1	2	1	0	1	0	0	1	0	1	NA	2	2	1	1	1	2	NA	2	0
AX-166514672	Fvb1-3	2639878	0	0	0	0	0	0	0	0	0	0	1	1	1	1	1	1	1	0	0	0	1	1	1	0	1	0	0	1	0	1	1	1	2	1	1	2	1	1	0	0	1	0	0	0	0	0	0
AX-123365050	Fvb1-3	2845702	NA	1	1	1	1	NA	NA	1	1	1	1	1	2	1	2	1	1	2	0	1	2	2	1	0	1	1	1	0	0	1	2	1	2	2	1	2	1	2	0	0	1	1	NA	2	1	1	2
AX-166520233	Fvb1-3	2865507	1	2	1	2	1	2	2	2	1	NA	1	1	0	1	1	1	1	1	2	1	0	1	1	2	1	1	2	2	2	1	0	1	0	0	1	0	1	0	2	2	NA	1	NA	2	NA	1	0
AX-166518993	Fvb1-3	2872888	0	0	0	1	0	0	0	1	0	1	0	0	0	0	1	0	0	1	0	0	0	1	0	1	0	0	1	0	1	0	0	0	0	0	0	0	0	0	1	1	0	0	1	NA	1	0	0
AX-166520235	Fvb1-3	2903247	1	2	2	2	1	2	1	2	1	2	2	2	2	2	2	2	2	2	1	2	2	2	1	2	2	2	2	2	2	2	2	2	2	2	2	2	2	2	2	2	1	2	2	2	2	1	2
AX-123365053	Fvb1-3	2918504	1	0	1	0	1	0	0	0	1	0	1	1	2	1	1	1	1	1	0	1	2	1	1	0	NA	1	0	0	0	1	2	1	2	2	1	2	1	2	0	0	1	1	1	0	0	1	2
AX-166502905	Fvb1-3	3077625	2	2	2	2	2	2	2	2	2	2	NA	NA	1	1	1	1	1	2	2	2	1	1	NA	NA	NA	1	2	2	2	1	2	1	1	1	1	NA	1	1	2	2	1	2	2	2	2	2	2
AX-123357057	Fvb1-3	3159602	0	0	0	0	0	0	0	0	0	0	1	1	1	1	1	1	1	0	0	0	1	1	1	0	1	1	0	0	0	1	1	1	2	1	1	2	1	1	0	0	1	0	1	0	0	0	0
AX-123357061	Fvb1-3	3196922	1	1	1	1	0	1	0	1	1	2	2	2	1	2	1	2	2	1	1	1	1	2	1	1	2	2	2	2	1	2	1	2	2	1	2	2	2	2	1	1	2	1	NA	2	NA	0	0
AX-89854502	Fvb1-3	3302060	2	1	2	1	2	2	2	1	2	2	2	2	2	1	2	1	1	2	1	1	2	2	2	1	1	1	2	1	1	1	2	1	2	2	1	2	1	2	1	1	2	1	1	1	1	2	2
AX-166510854	Fvb1-3	3367293	0	0	0	0	0	NA	0	0	0	0	1	1	1	1	1	1	1	0	0	0	0	0	0	0	NA	1	1	0	0	1	0	1	1	1	0	1	1	1	0	0	NA	1	1	1	0	0	0
AX-123365063	Fvb1-3	3380277	1	0	1	0	2	0	2	0	1	0	0	0	1	0	1	0	0	1	1	1	1	0	1	0	0	0	0	0	0	0	1	0	0	1	0	0	0	0	0	0	0	1	0	0	0	2	2
AX-166520314	Fvb1-3	3713476	2	2	1	1	2	2	2	1	2	2	2	2	2	2	2	2	2	2	2	2	2	1	2	1	2	2	2	2	1	2	2	2	2	2	2	2	2	2	1	1	2	2	1	2	NA	2	2
AX-123357097	Fvb1-3	3822990	1	2	2	2	1	2	2	2	1	2	1	1	1	1	1	1	1	1	2	2	1	1	1	2	1	0	1	2	2	1	1	1	0	0	1	0	1	0	2	2	0	1	NA	1	2	2	0
AX-123357109	Fvb1-3	4086530	1	2	2	2	1	NA	2	2	1	2	1	1	1	1	1	1	1	1	1	2	1	1	0	2	2	0	1	2	2	1	1	1	0	0	1	0	1	1	2	2	0	1	1	1	2	2	0
AX-166520343	Fvb1-3	4237640	0	0	1	0	0	0	0	1	0	0	0	0	0	0	0	0	0	0	0	0	0	0	0	1	0	0	0	0	0	0	0	0	0	0	0	0	0	1	0	0	0	0	1	0	1	0	0
AX-166520362	Fvb1-3	4593853	1	0	1	0	1	0	2	0	0	0	0	0	1	0	1	0	0	1	0	1	0	0	0	0	1	0	0	0	0	0	1	0	0	0	0	0	0	0	0	0	0	0	0	0	1	2	0
AX-166503018	Fvb1-3	4602035	2	0	1	1	2	1	2	1	2	1	1	1	2	1	2	1	1	2	2	1	2	1	2	0	2	2	1	0	0	1	2	1	2	2	1	2	1	1	0	0	2	1	1	1	1	2	2
AX-166503026	Fvb1-3	4705387	1	0	1	0	1	0	2	0	0	0	0	0	1	0	1	0	0	1	0	1	0	0	0	0	2	0	0	0	0	0	1	0	0	0	0	0	0	0	0	0	0	0	0	0	1	2	0
AX-166519001	Fvb1-3	4885582	0	1	1	1	0	1	0	1	0	1	1	1	0	1	0	1	1	0	0	1	0	1	0	1	0	0	1	0	2	0	0	0	0	0	1	0	NA	1	2	2	0	1	1	0	1	0	0
AX-166503025	Fvb1-3	4984518	2	2	1	1	2	2	2	1	2	1	2	2	2	2	2	2	2	2	1	2	2	1	1	NA	2	2	2	2	1	2	2	2	2	2	2	2	2	1	1	1	2	2	1	1	2	2	2
AX-166503037	Fvb1-3	5529067	2	1	1	1	2	1	2	1	2	2	2	2	2	1	2	1	1	2	2	1	2	1	2	1	2	2	2	1	1	1	2	1	2	2	1	2	1	1	1	1	2	1	1	2	1	2	2
AX-166503047	Fvb1-3	5774045	0	1	1	1	0	0	0	1	0	0	0	0	0	1	0	1	1	0	0	1	0	1	0	1	0	0	0	0	1	0	0	0	0	0	1	0	1	1	1	1	0	1	1	0	1	0	0
AX-166520408	Fvb1-3	5905975	1	2	1	2	1	2	NA	2	2	2	2	2	1	2	1	2	2	1	2	1	2	2	2	2	1	2	2	1	2	2	1	2	2	2	2	2	2	2	2	2	2	2	2	2	1	0	2
AX-166517613	Fvb1-3	5918943	1	2	2	2	1	2	2	2	0	2	1	1	1	1	1	1	1	1	1	2	0	1	0	2	2	0	1	2	2	1	1	1	1	0	1	0	1	1	2	2	0	1	1	1	2	2	0
AX-123360227	Fvb1-3	5931155	1	2	NA	2	1	2	0	2	2	1	2	2	1	2	1	2	2	1	2	1	2	2	2	2	1	2	2	1	2	2	1	2	2	2	2	2	2	2	2	2	2	2	2	2	1	0	2
AX-166503070	Fvb1-3	6150882	0	0	1	0	1	0	2	0	0	0	0	0	0	0	0	0	0	0	0	0	0	0	0	0	1	0	0	0	0	0	1	0	0	1	0	0	0	1	0	0	0	0	0	0	1	2	0
AX-123366843	Fvb1-3	6212873	1	0	1	0	1	0	2	0	0	0	0	0	1	0	1	0	0	1	0	1	0	0	0	0	1	0	0	1	0	0	1	0	0	1	0	1	0	1	0	0	0	0	0	0	1	2	0
AX-89851212	Fvb1-3	6272214	1	0	NA	0	2	1	2	1	0	0	0	0	1	0	1	1	0	1	0	1	0	0	0	1	2	0	0	1	0	0	2	1	0	2	0	1	0	2	0	0	1	0	NA	0	NA	2	1
AX-166511026	Fvb1-3	6506899	2	0	1	1	2	1	2	1	2	2	2	2	2	1	2	2	2	2	2	1	2	1	2	1	2	1	1	2	0	2	2	2	1	2	2	2	2	1	0	NA	2	1	1	0	1	2	2
AX-166520435	Fvb1-3	6560703	2	1	1	1	2	2	2	1	2	2	2	2	2	1	2	2	2	2	2	1	2	1	2	1	2	1	2	2	1	2	2	2	1	2	2	2	2	1	1	1	2	2	1	2	1	2	2
AX-123360249	Fvb1-3	6787975	NA	0	1	0	1	NA	2	0	0	0	0	0	1	0	1	0	0	1	0	1	0	0	0	0	1	0	0	1	0	0	1	0	0	NA	0	1	0	NA	0	0	0	0	0	0	1	2	0
AX-166511055	Fvb1-3	7084783	1	2	1	2	0	2	0	2	2	2	2	2	1	2	1	2	2	1	2	1	2	2	2	2	NA	2	2	NA	2	2	1	2	2	1	2	1	2	1	2	2	2	2	2	2	1	0	2
AX-123363540	Fvb1-3	7128743	1	2	1	2	0	2	0	2	2	2	2	2	1	2	1	2	2	1	2	1	2	2	2	2	1	2	2	1	2	2	1	2	2	1	2	1	2	1	2	2	2	2	2	2	1	0	2
AX-166503112	Fvb1-3	7162520	2	1	1	1	2	NA	2	1	2	1	2	2	2	1	2	1	1	2	1	1	2	1	2	1	1	1	2	2	1	2	2	2	1	2	NA	2	1	1	1	1	2	1	1	2	NA	2	2
AX-166509615	Fvb1-3	9951037	1	0	1	1	0	0	0	0	1	0	1	NA	2	1	2	1	1	2	1	0	1	1	1	1	0	0	0	1	0	1	2	1	1	0	1	1	1	2	0	0	0	0	NA	1	0	0	0
AX-166509610	Fvb1-3	10269271	2	0	0	0	2	NA	2	0	1	0	1	1	1	1	1	0	0	1	1	1	2	1	2	NA	1	1	0	1	0	2	2	2	1	1	1	1	1	0	0	0	2	1	1	1	1	2	2
AX-123364987	Fvb1-3	10464643	2	1	1	1	2	2	2	1	2	2	2	2	2	1	2	1	1	2	2	1	2	1	2	1	2	1	1	2	1	2	2	2	1	1	2	1	2	1	1	1	2	2	1	1	NA	2	2
AX-166526696	Fvb1-3	11259449	1	2	2	2	0	2	1	2	1	2	2	2	2	2	2	2	2	2	2	1	1	2	1	2	1	1	2	1	2	1	2	1	2	2	2	2	2	2	2	2	0	1	2	2	1	0	0
AX-166510582	Fvb1-3	11655295	2	1	1	1	2	2	2	1	2	NA	2	2	2	1	2	1	1	2	1	1	2	1	1	1	NA	1	1	2	1	2	2	2	1	1	2	1	2	1	1	1	2	2	1	1	1	2	2
AX-166502691	Fvb1-3	11655354	1	2	2	2	0	2	1	1	1	2	2	2	2	2	2	2	2	2	2	1	1	2	1	2	NA	1	2	1	2	1	2	1	2	2	2	2	2	2	2	2	0	1	1	2	1	0	NA
AX-123363471	Fvb1-3	12449870	1	2	2	2	0	1	1	2	1	2	2	2	2	2	2	2	2	2	2	1	1	2	1	1	1	1	2	1	2	1	2	2	2	1	2	2	2	2	2	2	0	1	2	2	1	0	0
AX-166520046	Fvb1-3	12742059	2	1	1	1	2	1	1	1	2	1	2	2	2	1	2	1	1	2	1	1	2	1	1	2	1	1	1	2	1	2	2	2	1	1	1	1	1	2	1	1	2	1	1	1	1	2	2
AX-123360026	Fvb1-3	12742972	1	0	0	0	2	0	1	0	1	0	0	0	0	0	0	0	0	0	0	1	1	0	1	1	1	1	0	1	0	1	0	0	0	1	0	0	0	0	0	0	2	1	0	0	1	2	2
AX-89817074	Fvb1-3	12840392	1	2	1	1	2	1	2	2	1	0	0	0	0	1	1	1	1	0	2	2	1	1	2	1	2	2	1	1	1	1	0	0	1	2	1	1	1	0	1	1	2	2	1	1	2	2	2
AX-166510643	Fvb1-3	13200099	1	2	1	2	0	NA	0	2	1	1	1	1	2	2	2	2	2	2	2	1	1	1	1	1	1	1	1	1	1	1	2	2	2	1	2	2	2	2	1	1	0	1	2	2	1	0	0
AX-166510648	Fvb1-3	13243419	1	0	0	0	0	0	0	0	0	NA	1	1	1	1	1	0	0	1	0	0	1	1	0	1	0	0	0	0	0	1	2	2	1	0	1	1	1	1	0	0	0	0	1	0	0	0	0
AX-123359837	Fvb1-3	13420036	1	2	2	2	0	2	1	2	1	2	2	2	2	2	2	2	2	2	2	1	1	2	1	1	1	1	2	1	2	1	2	2	2	1	2	2	2	2	2	2	0	1	2	2	1	0	0
AX-166502745	Fvb1-3	13844842	2	1	2	1	2	2	2	1	2	1	2	2	2	1	2	1	1	2	1	1	2	2	2	2	2	1	1	2	1	2	2	2	1	1	2	2	2	2	1	1	2	2	1	1	1	2	2
AX-89873557	Fvb1-3	14068577	1	0	0	0	0	0	0	0	0	0	1	1	1	1	1	0	0	1	0	0	1	1	0	1	0	0	0	0	0	1	2	2	1	0	1	1	1	1	0	0	0	0	1	0	0	0	0
AX-166509108	Fvb1-3	14178169	1	2	2	2	2	2	2	2	2	2	1	1	1	1	1	2	2	1	2	2	1	1	2	1	2	2	2	2	2	1	0	0	1	2	1	1	1	1	2	2	2	2	NA	2	2	2	2
AX-166519902	Fvb1-3	14212227	2	0	2	1	2	1	2	1	2	1	2	2	2	1	2	1	1	2	1	1	2	2	2	2	2	1	1	2	1	2	2	2	1	1	1	1	1	2	1	1	2	1	NA	1	NA	2	2
AX-123524165	Fvb1-3	14843101	1	2	2	2	1	1	1	2	1	2	2	2	2	2	2	2	2	2	2	1	1	2	1	1	1	1	2	1	2	1	2	2	2	1	2	2	2	2	2	2	0	1	2	2	1	0	0
AX-166502654	Fvb1-3	15121799	0	1	0	1	0	0	1	1	0	0	0	0	0	1	0	1	1	0	0	1	0	0	0	0	0	1	1	0	1	0	0	0	1	1	0	0	0	0	1	1	0	0	1	1	1	1	1
AX-123363477	Fvb1-3	15287108	0	2	2	2	1	2	2	2	1	2	2	2	2	2	2	2	2	2	2	1	0	2	1	0	1	1	2	1	2	0	2	2	2	1	2	2	2	2	2	2	0	1	2	2	1	1	1
AX-166519975	Fvb1-3	15526583	2	1	NA	1	2	2	NA	1	2	1	2	2	2	1	2	1	1	2	1	1	2	2	1	2	1	1	1	2	1	2	2	2	1	1	2	2	2	2	1	1	2	2	NA	1	1	1	1
AX-123367599	Fvb1-3	15787578	1	1	1	2	0	2	2	2	1	1	2	2	2	2	2	2	2	2	1	1	1	2	1	1	1	1	2	2	2	1	2	2	2	1	0	1	1	2	2	2	0	0	2	2	1	1	1
AX-166502542	Fvb1-3	16006364	1	1	1	2	1	2	2	2	2	0	1	1	2	1	1	2	2	1	1	2	1	1	2	1	2	2	2	1	2	1	0	1	1	2	1	0	NA	1	2	2	2	1	1	2	1	2	2
AX-166502543	Fvb1-3	16008463	2	1	2	0	2	1	1	1	1	2	2	2	1	1	1	0	NA	1	1	1	2	2	1	2	1	1	1	1	1	2	2	2	1	1	2	2	2	1	1	NA	2	2	1	0	2	1	1
AX-166502547	Fvb1-3	16237658	0	1	0	0	1	0	0	0	0	0	0	0	0	0	0	0	0	0	1	0	0	0	0	0	0	0	0	0	0	0	0	0	0	0	1	1	1	0	0	0	0	1	0	0	0	0	0
AX-123359934	Fvb1-3	16279183	1	2	2	2	1	2	2	2	1	2	2	2	2	2	2	2	2	2	2	1	1	2	1	1	1	1	2	2	2	1	2	2	2	1	1	2	2	2	2	2	0	1	2	2	1	1	1
AX-123363451	Fvb1-3	16296954	1	1	2	2	0	1	2	2	1	2	2	2	2	2	2	2	2	2	1	1	1	2	1	1	1	1	2	2	2	1	2	2	2	1	0	1	1	2	2	2	0	0	2	2	1	1	1
AX-166502564	Fvb1-3	16706621	1	0	0	0	1	0	0	0	1	0	0	0	0	0	0	0	0	0	0	1	1	0	1	1	1	1	0	0	0	1	0	0	0	1	1	0	0	0	0	0	2	1	0	0	1	1	1
AX-123356977	Fvb1-3	17341345	2	0	0	0	1	1	1	1	1	0	1	1	0	0	0	0	0	1	0	1	1	1	1	2	NA	1	0	1	0	2	1	1	0	1	1	1	1	1	0	0	2	1	NA	0	2	1	1
AX-166520034	Fvb1-3	17745788	0	1	1	1	1	0	NA	1	0	1	1	1	1	1	0	1	1	0	NA	1	0	1	1	0	1	1	1	0	1	0	0	1	1	1	0	0	0	0	1	1	0	0	1	0	0	1	1
AX-166518984	Fvb1-3	17751829	1	0	0	0	0	0	0	1	0	0	1	1	0	1	0	0	0	1	0	0	0	0	0	1	0	0	0	1	0	1	1	1	0	0	1	1	1	1	0	0	0	0	0	0	1	0	0
AX-123367715	Fvb1-3	18062859	1	0	0	0	1	0	0	0	1	0	0	0	0	0	0	0	0	0	0	1	1	0	1	1	1	1	0	0	0	1	0	0	0	1	1	0	0	0	0	0	2	1	0	0	1	1	1
AX-166518595	Fvb1-3	18348607	1	2	2	2	2	2	2	1	2	2	1	1	2	1	2	2	2	1	2	2	2	2	2	1	2	2	2	1	2	2	1	1	2	2	1	0	0	1	2	2	2	2	NA	2	1	2	2
AX-166502481	Fvb1-3	18375239	2	1	NA	1	1	1	1	1	2	2	1	1	1	1	2	1	1	2	1	1	1	2	1	2	1	1	1	2	1	1	2	1	1	NA	2	2	2	2	1	1	2	2	NA	2	2	1	NA
AX-123395897	Fvb1-3	19493433	0	0	1	0	1	2	1	1	0	0	0	0	0	0	1	1	0	1	0	0	0	0	0	2	1	0	0	0	0	0	1	1	0	1	1	0	0	1	0	0	1	1	1	1	2	1	1
AX-123367724	Fvb1-3	20048655	0	0	0	0	1	0	0	0	1	0	0	0	0	0	0	0	0	0	0	1	0	0	1	1	1	1	0	0	0	0	0	0	0	1	1	0	0	0	0	0	1	1	0	0	1	1	1
AX-166502790	Fvb1-3	20312445	NA	0	1	0	0	0	0	1	0	0	1	1	0	1	0	0	0	NA	0	0	0	0	0	1	0	0	0	0	0	1	1	1	0	0	1	1	1	0	0	0	0	0	NA	0	NA	0	0
AX-123524204	Fvb1-3	20896567	0	0	0	0	1	0	1	0	1	0	0	0	0	0	1	0	0	0	0	1	0	1	1	1	1	1	0	0	0	0	0	0	0	1	1	0	0	0	0	0	1	1	0	0	1	1	1
AX-123365022	Fvb1-3	20899754	1	0	NA	1	1	0	1	NA	1	2	1	1	1	1	2	1	1	2	0	1	0	1	1	2	1	1	0	0	1	1	1	1	0	1	2	1	1	1	1	1	NA	2	NA	2	2	1	1
AX-123359965	Fvb1-3	21915751	1	0	2	1	0	2	1	1	0	2	1	1	1	1	1	1	1	2	0	0	0	1	0	NA	0	0	0	0	1	1	NA	1	0	0	1	1	1	1	NA	1	0	1	NA	2	1	1	1
AX-123363446	Fvb1-3	22397914	0	0	1	0	1	1	0	0	1	1	0	0	0	0	2	0	0	0	0	1	0	0	1	1	1	1	0	0	1	0	0	0	0	1	1	0	0	0	1	1	1	2	0	2	1	0	0
AX-123358841	Fvb1-3	23495176	0	0	0	0	1	0	0	0	1	1	0	0	0	0	1	0	0	0	0	1	0	0	1	1	NA	1	0	0	0	0	0	0	0	1	1	0	0	0	0	0	1	1	1	0	1	0	0
AX-166526698	Fvb1-3	24200100	1	2	1	2	2	2	2	1	2	2	1	1	2	NA	2	2	2	1	2	2	2	2	2	1	2	2	2	2	2	1	1	1	2	2	1	1	1	2	2	2	2	2	2	2	1	2	2
AX-166503143	Fvb1-3	24862313	1	2	0	1	1	0	1	1	1	1	1	1	1	1	0	1	1	0	2	1	2	1	1	0	1	1	2	2	1	1	1	1	2	1	0	1	1	1	1	1	1	0	1	0	0	1	1
AX-166503145	Fvb1-3	24883010	1	0	2	1	0	0	1	1	0	1	1	1	1	1	1	1	1	2	0	0	0	1	0	NA	0	0	0	0	1	1	1	1	0	0	1	1	1	1	1	1	0	1	NA	2	NA	1	1
AX-123361821	Fvb1-4	83188	0	0	0	0	1	0	2	0	1	0	1	1	2	1	0	2	2	0	1	0	1	0	0	1	0	0	0	1	0	0	1	0	1	0	0	0	0	1	0	0	0	0	0	0	1	0	0
AX-123364024	Fvb1-4	202959	1	0	0	1	2	2	2	0	1	2	1	1	2	1	0	2	2	1	2	0	2	1	2	1	1	0	1	1	0	1	1	0	1	0	0	0	0	2	0	0	2	0	1	1	1	1	0
AX-123524241	Fvb1-4	314030	2	0	0	2	2	2	2	0	2	2	1	1	2	1	1	2	2	2	2	1	2	2	2	1	2	1	1	2	0	2	2	2	2	0	2	1	1	2	0	0	2	1	1	1	1	1	NA
AX-166520276	Fvb1-4	314633	1	2	2	1	2	2	2	2	2	2	2	2	2	2	1	2	2	1	2	1	2	1	2	2	1	1	2	1	2	1	1	0	2	2	1	1	1	2	2	2	2	1	2	2	2	2	2
AX-166524699	Fvb1-4	314979	1	2	1	0	0	0	0	0	1	0	0	0	2	0	0	2	2	2	2	0	1	0	0	0	0	0	1	2	1	0	1	1	0	0	1	2	0	1	1	1	0	0	0	0	0	0	0
AX-166520287	Fvb1-4	420191	1	0	0	1	0	0	0	0	0	0	0	0	0	0	1	0	0	1	0	1	0	1	0	0	1	1	0	1	0	1	1	1	0	0	1	1	1	1	0	0	0	1	0	1	0	0	0
AX-123363514	Fvb1-4	429593	1	0	0	NA	1	2	2	0	2	2	1	1	2	1	0	2	2	1	2	0	2	1	2	1	1	0	1	1	0	1	1	0	2	0	1	0	0	1	0	0	2	0	1	0	1	1	0
AX-166520292	Fvb1-4	452127	1	0	0	1	0	0	0	0	0	0	0	0	0	0	1	0	0	1	0	1	0	1	0	0	1	1	0	1	0	1	1	1	0	0	1	1	1	0	0	0	0	1	0	0	0	0	0
AX-166502627	Fvb1-4	702376	1	2	2	1	2	NA	2	2	2	2	2	2	2	2	1	2	2	1	2	1	2	1	2	2	NA	1	2	1	2	1	1	1	2	1	1	1	1	2	2	2	2	1	2	2	2	2	1
AX-166502630	Fvb1-4	708851	1	2	2	1	2	2	2	2	2	2	2	2	2	2	1	2	2	1	2	1	2	1	2	2	1	1	2	1	2	1	1	1	2	1	1	1	1	2	2	2	2	1	2	2	2	2	1
AX-123364994	Fvb1-4	773179	1	2	2	NA	0	0	0	2	0	0	0	0	0	1	2	0	0	1	0	2	0	1	0	1	1	1	1	1	2	1	1	2	0	2	1	1	1	1	2	2	0	2	1	2	1	0	1
AX-89816744	Fvb1-4	809438	2	2	2	1	2	2	2	1	2	2	2	2	2	2	1	2	2	1	2	2	2	2	2	2	2	2	1	2	2	2	2	2	2	2	2	2	2	2	2	2	2	2	2	1	2	2	2
AX-166520011	Fvb1-4	906394	1	2	2	1	2	2	2	2	2	2	2	2	2	2	1	2	2	1	2	1	2	1	2	2	1	1	2	1	2	1	1	1	2	1	1	1	1	2	2	2	2	1	2	2	2	2	NA
AX-123524186	Fvb1-4	1037861	0	0	0	1	0	0	1	0	2	0	1	1	2	1	0	2	2	1	2	0	1	0	1	1	0	0	0	1	0	0	1	0	2	0	1	0	0	1	0	0	1	0	1	0	1	0	0
AX-123363496	Fvb1-4	1133357	1	1	0	1	1	2	2	0	2	2	2	2	2	2	0	2	2	1	2	1	1	2	1	2	2	1	1	1	1	1	1	0	2	0	1	1	1	1	1	1	2	1	1	0	1	2	1
AX-166510694	Fvb1-4	1179066	0	1	2	0	1	0	0	1	0	0	0	0	0	0	1	0	0	0	0	0	1	0	1	0	0	0	0	0	0	0	0	0	0	1	0	0	0	0	0	0	0	0	0	1	1	0	0
AX-123363499	Fvb1-4	1373764	0	1	0	1	1	1	1	0	1	2	0	0	1	1	0	1	1	1	2	0	1	1	1	1	1	0	1	0	0	0	0	0	1	1	0	0	0	0	0	0	1	0	1	0	1	1	2
AX-123360087	Fvb1-4	1562911	2	2	2	NA	1	2	2	2	2	1	2	2	2	2	2	2	2	2	2	2	2	1	2	2	1	2	1	2	2	2	2	2	2	2	2	2	2	2	2	2	2	2	2	2	2	2	1
AX-123360090	Fvb1-4	1563559	2	1	2	2	2	1	1	2	2	2	2	2	1	1	2	1	1	2	1	2	1	2	1	1	2	2	2	2	2	2	2	2	1	1	2	2	2	2	2	2	2	2	1	2	1	1	1
AX-166510748	Fvb1-4	1659831	1	2	0	0	1	0	1	0	1	0	1	1	0	1	0	0	0	0	0	1	0	1	0	1	1	1	0	0	1	0	0	0	0	0	0	1	1	0	1	1	1	1	0	0	0	1	0
AX-166520159	Fvb1-4	1692254	2	2	2	1	1	2	2	2	2	1	2	2	2	2	2	2	2	2	2	2	2	1	2	2	1	2	1	2	2	2	2	2	2	2	2	2	2	2	2	2	2	2	NA	2	2	2	1
AX-166518624	Fvb1-4	1744165	1	2	2	1	1	2	2	2	2	1	2	2	2	2	1	2	2	1	2	1	2	NA	2	2	1	1	1	1	2	NA	1	0	2	2	1	1	1	2	2	2	2	1	NA	2	2	2	1
AX-166510755	Fvb1-4	1806675	1	1	0	0	1	1	1	0	1	0	1	1	0	1	0	0	0	1	1	1	0	1	0	1	1	1	0	0	1	0	0	0	0	1	0	1	1	1	1	1	NA	1	0	1	0	1	0
AX-166517599	Fvb1-4	1968907	1	0	0	NA	1	0	0	0	0	1	0	0	0	0	1	0	0	1	1	1	1	1	2	0	1	1	1	1	0	1	1	NA	0	1	1	1	1	0	0	0	0	1	0	1	1	0	1
AX-123366823	Fvb1-4	1978429	1	2	2	1	1	2	2	2	1	1	1	1	1	2	1	0	0	1	1	1	1	1	0	2	1	1	1	0	2	1	0	0	1	1	0	1	1	1	2	2	2	1	2	1	1	2	1
AX-166520189	Fvb1-4	2159235	1	2	NA	1	2	2	2	NA	2	1	2	2	2	2	0	2	2	1	2	1	2	1	2	2	NA	1	0	1	2	1	1	0	2	2	1	1	1	2	2	2	2	1	NA	2	2	2	NA
AX-166502485	Fvb1-4	2391798	1	2	2	1	2	2	2	2	2	1	2	2	2	2	1	2	2	1	2	1	2	1	2	2	1	1	1	1	2	1	1	1	2	2	1	1	1	2	2	2	2	1	2	2	2	2	1
AX-166502884	Fvb1-4	2544832	1	2	2	2	2	NA	2	2	1	2	2	2	2	2	1	2	2	1	2	1	2	1	2	2	1	1	2	1	2	1	1	1	1	2	1	1	1	2	2	2	2	1	2	2	2	2	2
AX-123367777	Fvb1-4	2576582	1	0	0	2	2	2	2	0	1	2	1	1	2	1	0	2	2	1	2	0	2	1	2	1	1	0	1	1	0	1	1	0	1	0	0	0	0	2	0	0	2	0	1	NA	1	1	0
AX-166510807	Fvb1-4	2594531	0	2	2	0	0	0	0	1	0	0	1	1	0	1	1	0	0	0	0	1	0	0	0	1	0	1	0	0	1	0	0	0	0	2	0	1	1	0	1	1	0	1	0	1	1	1	2
AX-166510834	Fvb1-4	2862579	1	2	2	2	2	2	2	2	1	2	2	2	2	2	1	2	2	1	2	NA	2	1	2	2	1	1	2	2	2	2	1	1	1	2	1	1	1	2	2	2	2	1	2	2	2	2	2
AX-123614510	Fvb1-4	2867874	0	NA	NA	0	0	0	0	2	0	0	1	1	0	1	1	0	0	0	0	1	0	0	0	1	0	1	1	0	2	0	0	0	0	2	0	1	0	0	2	2	0	1	1	2	0	1	2
AX-89875202	Fvb1-4	2887489	1	0	0	1	1	0	0	0	0	1	0	0	0	0	0	0	0	1	1	0	1	1	1	0	1	0	1	0	0	1	0	0	0	0	0	0	0	0	0	0	1	0	1	0	0	1	0
AX-166510841	Fvb1-4	2919586	2	2	2	2	1	2	NA	2	1	2	2	2	1	1	2	NA	1	2	1	2	1	2	2	1	2	2	2	1	2	2	2	2	1	2	2	2	2	2	2	2	2	2	2	2	0	2	2
AX-123357065	Fvb1-4	2933990	2	0	0	2	2	2	2	0	2	2	1	1	2	1	1	2	2	2	2	1	2	2	2	1	2	1	1	2	1	2	2	2	2	0	2	1	1	2	0	0	2	1	1	1	2	1	0
AX-166502925	Fvb1-4	3063137	1	2	2	2	1	2	1	2	0	2	2	2	2	2	1	2	2	1	2	1	2	1	2	2	1	1	2	2	2	2	1	0	1	2	0	1	1	2	2	2	2	1	2	2	1	2	2
AX-166518630	Fvb1-4	3141497	2	1	2	2	2	2	NA	NA	2	2	1	1	2	1	1	2	2	2	2	1	2	2	2	2	2	1	2	2	1	2	2	2	2	1	2	1	1	2	1	1	2	1	2	1	2	NA	1
AX-166517601	Fvb1-4	3143661	2	1	2	2	2	NA	NA	1	2	2	1	1	2	1	1	2	2	2	2	1	2	2	2	2	2	1	1	2	1	2	2	2	2	1	2	1	1	2	1	1	2	1	1	1	2	1	1
AX-166510885	Fvb1-4	3193897	2	2	2	2	2	2	2	2	2	2	2	2	1	1	2	1	1	2	NA	2	1	2	2	1	NA	2	2	1	2	2	2	2	1	2	2	2	2	2	2	2	2	2	2	2	1	2	2
AX-166502963	Fvb1-4	3329489	2	2	2	2	2	2	2	2	2	2	2	2	1	1	2	1	1	2	1	2	1	2	2	1	2	2	2	1	2	NA	2	2	1	2	2	2	2	2	2	2	2	2	NA	2	NA	2	2
AX-166502964	Fvb1-4	3329910	1	2	2	2	1	2	2	2	0	2	2	2	2	2	1	2	2	1	2	1	2	1	2	1	1	1	2	2	2	2	1	0	1	1	0	1	1	1	2	2	2	1	2	1	1	2	2
AX-123363517	Fvb1-4	3400434	1	2	0	0	1	0	1	2	2	0	1	1	0	1	2	0	0	1	0	2	0	1	0	1	1	2	1	0	2	0	1	2	1	2	2	2	2	1	2	2	0	2	1	2	1	1	2
AX-166517608	Fvb1-4	3402648	1	0	2	2	1	2	1	1	0	2	1	1	2	1	0	2	2	1	2	0	2	1	2	1	1	0	2	2	1	2	1	0	1	0	0	0	0	2	1	1	2	0	NA	1	1	1	0
AX-89818336	Fvb1-4	3415194	2	2	2	1	1	2	1	2	2	1	2	2	2	2	2	2	2	2	2	2	2	1	2	2	1	2	1	2	2	2	2	2	2	2	2	2	2	2	2	2	2	2	2	2	2	1	2
AX-123614965	Fvb1-4	3425671	0	0	2	1	1	0	1	0	0	2	0	0	0	0	0	0	0	0	1	0	0	1	1	0	1	0	1	0	0	1	0	0	0	0	0	0	0	0	0	0	0	0	0	0	0	1	0
AX-166520316	Fvb1-4	3426925	0	1	0	0	0	1	1	1	0	0	1	1	0	1	1	0	0	0	0	1	0	0	0	0	0	1	0	0	1	0	0	0	0	1	0	1	1	0	1	1	0	1	0	1	0	1	2
AX-166520318	Fvb1-4	3450643	1	0	0	0	1	0	0	0	2	0	0	0	0	0	1	0	0	1	0	1	0	1	0	1	1	1	0	0	0	0	1	2	1	1	2	1	1	1	0	0	1	1	0	1	1	0	0
AX-166520321	Fvb1-4	3521018	2	2	2	2	2	2	2	2	2	2	2	2	1	1	2	1	1	2	1	2	1	2	2	1	NA	2	2	1	2	2	2	2	1	2	2	2	2	2	2	2	2	2	2	2	1	2	2
AX-166510916	Fvb1-4	3629192	2	1	2	1	2	2	2	1	2	2	1	1	2	1	1	2	2	2	2	1	2	2	2	2	2	1	1	2	1	1	2	2	2	1	2	1	1	2	1	1	2	2	1	1	2	1	1
AX-123366833	Fvb1-4	3630973	1	2	0	1	1	0	1	2	2	0	1	1	0	1	2	0	0	1	0	2	0	1	0	1	1	2	1	0	2	1	1	2	1	2	2	2	2	1	2	2	0	2	1	2	1	1	2
AX-89818443	Fvb1-4	3804422	2	2	2	1	1	1	1	2	2	1	2	2	2	2	2	2	2	2	2	2	2	1	2	2	1	2	1	2	2	2	2	2	2	2	2	2	2	2	2	2	2	2	2	2	2	1	2
AX-166518637	Fvb1-4	3804675	1	NA	1	1	1	1	1	1	0	1	0	0	1	1	0	1	1	1	1	0	1	1	1	2	1	0	1	1	2	0	0	0	1	0	0	0	0	0	2	2	1	0	1	0	2	1	0
AX-123365079	Fvb1-4	3814522	0	2	0	1	0	0	1	1	0	0	1	1	0	1	1	0	0	0	0	1	0	0	0	0	0	1	0	0	1	1	0	0	0	1	0	1	1	0	1	1	0	0	0	1	1	1	2
AX-89875582	Fvb1-4	3816554	2	0	2	1	2	2	1	1	2	2	1	1	2	1	1	2	2	2	2	1	2	2	2	2	2	1	2	2	1	1	2	2	2	1	2	1	1	2	1	1	2	2	2	1	1	1	0
AX-123366835	Fvb1-4	3869076	2	2	0	2	1	2	0	1	2	1	1	1	0	0	2	0	0	2	1	2	1	1	2	1	1	2	NA	1	1	1	1	2	1	1	2	1	1	1	1	1	2	2	1	2	1	1	1
AX-166520344	Fvb1-4	3935939	1	2	2	2	1	2	2	2	NA	2	2	2	2	2	1	2	2	1	2	1	2	1	2	1	1	1	2	2	2	2	1	0	1	1	0	1	1	1	2	2	2	0	2	1	2	2	2
AX-166502995	Fvb1-4	3937583	1	2	2	2	1	NA	2	2	0	2	2	2	2	2	1	2	2	1	2	1	2	1	2	1	1	1	2	2	2	2	1	0	1	1	0	1	1	2	2	2	2	0	2	2	2	2	2
AX-123524258	Fvb1-4	3973122	0	0	0	NA	1	0	2	0	0	1	0	0	0	1	0	0	0	0	0	0	0	1	0	0	1	0	1	0	0	0	0	0	0	1	0	1	1	0	0	0	0	0	0	0	0	1	1
AX-89875658	Fvb1-4	4176931	1	2	2	2	1	2	2	2	0	2	2	2	2	2	1	2	2	1	2	1	2	1	2	1	1	1	2	2	2	2	1	0	1	1	0	1	2	2	2	2	1	0	2	2	2	2	2
AX-123360206	Fvb1-4	4274911	1	2	2	1	1	1	0	1	2	1	2	2	1	0	2	1	1	1	0	2	0	1	0	1	1	2	1	1	NA	2	2	2	1	1	2	1	1	2	0	NA	1	2	0	1	1	1	1
AX-166503019	Fvb1-4	4370137	0	0	0	0	1	0	NA	0	0	0	0	0	0	0	0	0	0	0	0	0	0	0	0	0	1	0	0	0	0	0	0	0	0	1	0	0	0	0	0	0	0	0	0	0	0	1	1
AX-166510955	Fvb1-4	4384962	1	2	2	2	1	2	2	2	0	2	2	2	2	2	1	2	2	1	2	1	2	1	2	1	1	1	2	2	2	2	1	0	1	1	0	1	2	2	2	2	1	NA	2	2	2	2	2
AX-123524266	Fvb1-4	4396507	2	2	2	1	1	2	0	2	2	1	2	2	2	1	2	2	2	2	1	2	2	1	1	2	1	2	1	2	1	2	2	2	2	1	2	1	1	2	1	1	2	2	2	2	2	1	1
AX-123360212	Fvb1-4	4397357	2	2	2	1	1	2	0	2	2	1	2	2	2	1	2	2	2	2	1	2	2	1	1	2	1	2	1	2	1	2	2	2	2	1	2	1	1	2	1	1	2	2	2	2	2	1	1
AX-166510964	Fvb1-4	4554011	2	2	2	1	1	2	1	2	2	0	2	2	2	1	2	2	2	2	2	2	2	1	2	2	1	2	0	2	0	2	2	2	2	1	2	NA	1	2	0	0	2	2	2	2	2	1	1
AX-166517611	Fvb1-4	4557150	1	0	0	1	1	0	1	0	2	0	0	0	0	0	1	0	0	1	0	1	0	1	0	1	1	1	0	0	0	0	1	2	1	1	2	1	0	1	0	0	1	2	0	1	0	0	0
AX-166510119	Fvb1-4	4689102	1	2	2	2	1	2	1	2	0	2	2	2	2	2	1	2	2	1	2	1	2	1	2	1	1	1	2	2	2	2	1	0	1	1	NA	1	2	2	2	2	1	0	2	2	2	2	2
AX-166520389	Fvb1-4	4848550	0	0	1	0	0	1	0	0	0	1	0	0	1	0	0	0	0	1	0	1	0	0	1	2	0	0	1	1	0	1	0	1	1	1	1	2	2	0	0	0	0	0	1	1	0	0	0
AX-166520393	Fvb1-4	4878622	1	2	2	2	1	2	1	2	0	2	2	2	2	2	1	2	2	1	1	1	2	1	1	1	1	1	2	2	2	2	1	0	1	1	0	1	2	1	2	2	1	0	2	1	2	2	2
AX-166509640	Fvb1-4	4933008	1	0	0	0	1	0	1	0	2	0	0	0	0	0	1	0	0	1	0	1	0	1	0	1	1	1	0	0	0	0	1	2	1	0	2	1	0	1	0	0	1	2	0	1	0	0	0
AX-123365098	Fvb1-4	4958858	1	1	0	2	2	0	2	2	2	2	1	1	0	1	2	0	0	1	NA	1	0	2	0	1	2	2	2	0	2	1	2	2	1	1	2	2	1	1	2	2	1	2	NA	1	1	2	2
AX-123366841	Fvb1-4	5071491	1	1	2	0	1	2	1	0	0	1	1	1	2	2	1	2	2	1	2	1	2	1	2	1	1	0	1	2	1	1	1	0	1	2	0	1	2	1	1	1	1	0	1	1	1	1	1
AX-166510982	Fvb1-4	5125267	2	2	2	2	2	2	2	2	2	1	1	1	1	1	2	1	1	2	1	2	1	2	2	1	2	2	2	1	2	2	2	2	1	2	2	2	2	2	2	2	2	2	2	1	1	2	2
AX-166520403	Fvb1-4	5155200	1	0	0	0	1	0	1	0	2	0	0	0	0	0	1	0	0	1	0	1	0	1	0	1	1	1	0	0	0	0	1	2	1	0	2	1	0	0	0	0	1	2	0	0	0	0	0
AX-123360226	Fvb1-4	5199692	0	1	0	1	1	0	1	2	0	1	1	1	0	0	0	0	0	0	1	0	0	1	0	0	1	1	1	0	1	1	0	0	0	0	0	0	0	1	1	1	0	0	1	1	1	2	1
AX-166519004	Fvb1-4	5257158	0	0	0	0	0	0	0	0	0	0	0	0	1	1	0	1	1	0	0	0	2	0	0	1	0	0	0	1	0	0	0	0	1	0	0	0	0	0	0	0	0	0	0	1	1	0	0
AX-123357138	Fvb1-4	5329863	1	1	0	2	2	0	2	1	2	1	1	1	0	0	1	0	0	1	1	1	0	2	0	1	2	2	2	0	2	1	2	2	1	0	2	1	0	1	2	2	1	2	1	1	1	2	1
AX-166510998	Fvb1-4	5344470	0	1	0	1	1	0	1	1	0	1	1	1	0	0	0	0	0	0	1	0	0	1	0	0	1	1	1	0	1	1	0	0	0	0	0	0	0	1	1	1	0	0	1	0	NA	2	NA
AX-166503076	Fvb1-4	5433556	0	0	0	0	0	0	0	0	0	0	0	0	1	1	0	1	1	0	0	0	1	0	0	1	0	0	0	1	0	0	0	0	1	0	0	0	0	0	0	0	0	0	0	1	1	0	0
AX-166509642	Fvb1-4	5636570	1	0	0	0	1	0	1	0	2	0	0	0	0	0	1	0	0	1	0	1	0	1	1	1	1	1	0	0	0	0	1	2	1	0	2	1	0	0	0	0	1	2	0	0	0	0	0
AX-123360240	Fvb1-4	5666797	1	1	0	2	2	0	2	1	2	1	1	1	0	0	1	0	0	1	1	1	0	2	1	1	2	2	2	0	2	1	1	2	1	0	NA	1	0	NA	2	2	1	2	NA	1	1	2	1
AX-123360247	Fvb1-4	5780396	1	1	2	0	1	2	0	1	0	1	1	1	2	2	1	2	2	1	1	1	2	0	1	1	0	1	0	2	0	1	1	0	1	2	0	1	2	1	0	0	1	0	1	1	1	0	1
AX-166503094	Fvb1-4	5830914	0	2	2	2	2	0	1	1	0	1	2	2	2	2	0	2	2	0	2	1	1	1	1	1	1	2	2	2	2	2	1	0	1	1	0	0	1	2	2	2	0	1	1	2	2	2	1
AX-123363537	Fvb1-4	5857010	0	1	2	0	1	2	0	0	0	0	1	1	2	2	0	2	2	0	1	1	2	0	1	1	0	1	0	2	0	1	1	0	1	1	0	0	1	1	0	0	0	0	0	0	1	0	0
AX-123366845	Fvb1-4	5860713	0	1	1	0	1	0	0	0	0	0	1	1	1	1	0	2	2	0	0	1	0	0	0	0	0	1	0	1	0	1	1	0	1	1	0	0	1	1	0	0	0	0	0	0	0	0	0
AX-166503102	Fvb1-4	5961992	2	2	2	2	2	2	2	2	2	2	2	2	1	1	2	2	2	2	1	2	1	2	1	1	2	2	2	1	2	2	2	2	2	2	2	2	2	2	2	2	2	2	2	2	1	2	2
AX-123365120	Fvb1-4	6086359	2	1	2	1	1	2	1	1	2	1	1	1	2	2	2	2	2	2	1	2	2	1	2	2	1	1	0	2	0	1	2	2	2	2	2	2	2	1	0	0	2	2	1	2	1	0	1
AX-89819037	Fvb1-4	6180481	0	1	2	0	1	1	0	0	0	0	1	1	1	1	0	2	2	0	0	1	0	0	0	0	0	1	0	1	0	1	1	0	1	1	0	0	1	1	0	0	0	0	0	0	0	0	0
AX-123357159	Fvb1-4	6316324	2	1	2	1	1	2	1	2	2	0	2	2	2	2	2	2	2	2	1	2	2	1	2	2	1	1	1	2	1	2	2	2	2	2	2	2	2	2	1	1	2	2	2	0	1	0	0
AX-166511068	Fvb1-4	6316586	2	0	0	0	0	0	1	0	2	0	0	0	0	0	1	0	0	2	0	1	0	1	1	1	1	0	0	1	0	0	1	2	1	0	2	2	0	0	0	0	2	2	0	0	0	0	0
AX-123360260	Fvb1-4	6347978	2	1	2	1	1	2	1	1	2	1	1	1	2	2	2	2	2	2	1	2	2	1	2	2	0	1	0	2	0	1	2	2	2	2	2	2	2	1	0	0	2	2	1	1	1	0	1
AX-123363542	Fvb1-4	6394613	0	1	2	0	1	0	0	0	0	0	1	1	1	1	0	2	2	0	0	1	0	0	0	0	0	1	0	0	0	1	1	0	1	1	0	0	1	1	0	0	0	0	0	0	0	0	0
AX-166503124	Fvb1-4	6441248	2	2	2	2	2	2	2	2	2	2	2	2	1	1	2	2	2	2	1	2	1	2	1	1	2	2	2	1	2	2	2	2	2	2	2	2	2	2	2	2	2	2	2	2	1	2	2
AX-166520479	Fvb1-4	6506791	0	0	0	0	0	0	0	0	0	0	0	0	1	1	0	0	0	0	1	0	1	0	1	1	0	0	0	1	0	0	0	0	0	0	0	0	0	0	0	0	0	0	0	0	1	0	0
AX-123357164	Fvb1-4	6524418	2	1	2	1	1	2	1	1	2	1	1	1	2	2	1	2	2	2	1	2	2	1	2	2	1	1	0	2	0	1	2	2	2	2	2	2	2	1	0	0	2	2	1	1	1	0	1
AX-123359167	Fvb1-4	7439761	2	1	2	0	1	2	1	1	2	1	1	1	2	2	1	2	2	2	1	2	2	1	2	2	0	1	0	2	0	1	2	2	2	2	2	2	2	NA	0	NA	2	2	NA	0	2	1	2
AX-123362775	Fvb1-4	7484120	2	1	2	1	1	2	1	1	2	1	1	1	2	2	1	2	2	2	1	2	2	1	2	2	1	1	0	2	0	1	2	2	2	2	2	2	2	1	0	0	2	2	1	1	2	1	2
AX-123540871	Fvb1-4	7489220	2	1	0	2	1	0	1	2	2	2	1	1	1	1	2	0	0	2	2	1	1	2	2	2	2	1	2	2	2	1	1	1	1	1	2	2	0	1	2	2	2	2	2	2	1	2	2
AX-123615147	Fvb1-4	7620256	0	1	0	NA	1	0	1	1	0	1	1	1	0	0	1	0	0	0	1	0	0	1	0	0	1	1	1	0	NA	1	0	0	0	0	0	0	0	1	1	2	0	0	NA	1	0	1	0
AX-123364321	Fvb1-4	7875361	2	1	0	1	1	2	1	1	2	2	1	1	1	1	2	1	1	1	1	1	2	1	1	2	2	1	2	2	2	1	1	0	1	1	2	2	1	1	2	2	2	2	1	2	1	2	2
AX-123364336	Fvb1-4	8025395	2	1	0	1	1	0	1	1	1	1	1	1	0	0	2	1	1	2	1	1	0	1	1	1	1	0	2	1	2	1	1	1	1	0	2	1	0	1	2	2	2	2	1	1	0	2	1
AX-166516247	Fvb1-4	8103309	2	1	2	1	1	2	1	1	2	1	1	1	2	2	1	2	2	2	1	2	2	1	2	2	1	2	0	2	0	1	2	2	2	2	2	2	2	NA	0	0	2	2	2	1	2	1	2
AX-166509495	Fvb1-4	8189458	2	2	2	2	2	2	2	2	2	2	2	2	1	1	2	2	2	2	2	2	1	2	2	1	2	2	2	1	2	2	2	2	2	1	2	1	1	2	2	2	2	2	2	2	1	2	1
AX-123362763	Fvb1-4	8369973	2	1	0	2	1	2	1	2	2	2	1	1	1	1	2	1	1	2	1	1	2	1	1	2	2	1	2	2	2	1	1	1	1	1	2	2	1	1	2	2	2	2	2	2	1	2	2
AX-123367440	Fvb1-4	8448987	0	1	2	1	1	0	NA	1	0	1	1	1	1	1	0	1	1	0	1	1	1	1	1	0	NA	2	0	0	0	1	1	1	1	1	0	0	1	1	0	0	NA	0	0	1	1	0	0
AX-166527423	Fvb1-4	8517435	0	1	2	0	1	0	1	0	0	0	1	1	2	2	0	2	2	0	1	1	1	1	1	1	0	1	0	1	0	1	1	1	1	2	1	2	2	1	0	0	0	0	0	0	2	0	1
AX-166516230	Fvb1-4	8818495	2	2	2	2	2	2	2	2	2	2	2	2	1	1	2	2	2	2	2	2	1	2	2	1	2	2	2	1	2	2	2	2	2	1	2	1	1	2	2	2	2	2	2	2	2	2	1
AX-123364856	Fvb1-4	9007518	2	2	2	1	2	0	2	1	2	1	2	2	1	1	2	2	2	1	2	2	0	2	2	1	2	1	2	1	2	1	2	2	2	1	2	1	1	1	2	2	2	2	0	1	2	2	1
AX-89873610	Fvb1-4	9129841	2	2	2	2	2	2	2	2	2	2	2	2	1	1	2	2	2	2	2	2	1	2	2	2	2	2	2	1	2	1	2	2	2	1	2	1	1	1	2	2	2	2	2	2	2	2	1
AX-123366803	Fvb1-4	9157106	0	1	2	0	1	0	1	1	0	0	1	1	2	2	0	2	2	0	1	1	1	1	1	0	1	1	0	1	0	1	1	1	1	2	1	2	2	1	0	0	0	0	1	1	1	0	1
AX-123614494	Fvb1-4	9245030	0	1	2	0	1	0	1	0	0	0	1	1	1	1	0	2	2	0	1	1	0	1	1	0	1	1	0	0	0	0	1	1	1	1	1	1	1	0	0	0	0	0	0	0	1	0	0
AX-166519922	Fvb1-4	9308131	0	2	2	2	1	2	2	2	0	2	2	2	2	2	1	2	2	0	1	1	2	1	1	1	1	2	2	1	2	2	1	1	1	2	1	2	2	2	2	2	0	0	1	2	2	1	2
AX-166519923	Fvb1-4	9319370	0	0	0	0	0	0	0	0	1	0	1	1	1	1	0	1	1	1	1	0	0	0	0	0	1	0	0	0	0	0	0	0	0	0	1	2	2	0	0	0	NA	0	0	0	0	0	0
AX-166502628	Fvb1-4	9510682	0	1	0	2	0	NA	1	2	0	NA	1	1	1	1	2	0	0	0	0	0	2	0	0	1	0	1	2	1	2	2	0	0	0	1	0	1	1	2	2	2	0	0	1	2	1	1	2
AX-123356945	Fvb1-4	9529148	2	2	2	2	2	2	2	2	2	2	2	2	1	1	2	2	2	2	2	2	1	2	2	2	2	2	2	1	2	1	2	2	2	1	2	1	1	1	2	2	2	2	2	2	2	2	1
AX-89873703	Fvb1-4	9588374	2	1	0	2	1	1	1	1	2	1	1	1	0	0	2	0	0	2	1	1	0	1	1	2	1	0	2	1	1	1	1	1	1	0	1	0	0	1	1	1	2	2	1	1	1	NA	1
AX-123359979	Fvb1-4	9670674	0	2	2	2	1	2	2	2	0	2	2	2	2	2	2	2	2	0	1	1	2	1	1	0	1	2	2	1	2	2	1	1	1	2	1	2	2	2	2	2	0	0	1	2	2	1	2
AX-166502636	Fvb1-4	9693890	2	2	2	2	2	2	2	2	2	2	2	2	1	1	2	2	2	2	2	2	1	2	2	2	NA	2	2	1	2	1	2	2	2	1	2	1	1	1	2	2	2	2	2	2	2	2	1
AX-166517549	Fvb1-4	9827994	2	1	2	0	1	1	1	0	0	1	1	1	1	2	0	2	2	1	1	1	1	1	1	0	1	1	0	1	0	1	2	1	1	2	1	1	2	1	0	0	1	0	0	1	1	1	2
AX-166517550	Fvb1-4	9864602	0	1	0	2	1	2	1	2	2	2	1	1	1	1	2	0	0	1	1	1	2	1	1	2	1	1	1	2	2	2	0	1	1	1	1	1	1	2	2	2	1	2	2	2	1	2	2
AX-166517551	Fvb1-4	9944333	0	0	0	0	1	0	0	1	2	0	0	0	1	0	0	0	0	1	1	1	1	1	1	1	1	1	0	1	1	0	0	1	1	0	1	1	0	0	1	1	1	2	NA	0	0	1	0
AX-89904139	Fvb1-4	9957207	0	0	0	0	1	0	0	0	2	0	0	0	1	0	0	0	0	1	1	1	1	1	1	1	1	0	0	1	0	0	0	1	1	0	1	1	0	0	0	0	1	2	1	0	0	1	0
AX-166517994	Fvb1-4	10034301	0	1	0	2	1	2	1	2	2	2	1	1	1	1	2	0	0	1	2	1	2	1	2	2	1	1	1	2	2	2	0	1	1	1	1	1	1	2	2	2	1	2	NA	2	1	2	2
AX-166519959	Fvb1-4	11053422	2	2	2	2	1	2	2	1	0	2	2	2	1	2	2	2	2	2	1	1	1	1	1	1	1	1	2	2	1	2	2	1	1	2	1	1	2	2	1	1	1	0	NA	2	1	1	2
AX-166517556	Fvb1-4	11055595	0	0	0	0	1	0	0	1	2	0	0	0	1	0	0	0	0	0	1	1	1	1	1	1	1	1	0	0	1	0	0	1	1	0	1	1	0	0	1	1	1	2	1	0	1	1	0
AX-166510620	Fvb1-4	11148339	2	2	2	2	2	2	2	2	2	2	2	2	2	1	2	2	2	2	2	2	2	2	2	2	2	2	2	1	2	1	2	2	2	2	2	2	1	1	2	2	2	2	2	2	2	2	2
AX-166517568	Fvb1-4	11169413	0	0	0	0	1	0	0	1	2	0	0	0	1	0	0	0	0	0	1	1	1	1	1	1	1	1	0	0	1	0	0	1	1	0	1	1	0	0	1	1	1	2	1	1	1	1	0
AX-166517569	Fvb1-4	11308313	0	0	0	0	1	0	0	1	2	0	0	0	1	0	0	0	0	0	1	1	1	1	1	1	1	1	0	0	1	0	0	1	1	0	1	1	0	0	1	1	1	2	NA	0	1	1	0
AX-123363486	Fvb1-4	11350591	0	1	0	2	1	2	1	2	2	2	1	1	1	1	2	0	0	1	2	1	2	1	2	2	1	1	1	2	2	2	0	1	1	2	1	1	1	2	2	2	1	2	2	2	1	2	2
AX-166517572	Fvb1-4	11418664	1	1	2	0	1	0	1	0	0	0	1	1	1	1	0	2	2	1	0	1	0	1	0	0	1	1	1	0	0	0	2	1	1	0	1	1	1	0	0	0	1	0	0	0	1	0	0
AX-166509617	Fvb1-4	11559592	0	0	0	0	1	0	0	1	2	0	0	0	1	0	0	0	0	0	1	1	1	1	1	1	1	1	0	0	1	0	0	1	1	0	1	1	0	0	1	1	1	2	1	1	1	1	0
AX-123360034	Fvb1-4	11741590	0	0	0	0	1	1	NA	1	2	0	0	0	1	1	0	0	0	0	2	1	2	1	2	1	1	1	0	1	1	1	0	1	1	0	1	1	1	1	1	1	1	2	1	1	1	2	1
AX-166527503	Fvb1-4	11774038	0	0	0	0	1	0	0	1	2	0	0	0	1	0	0	0	0	0	1	1	1	1	0	1	1	1	0	0	1	0	0	1	1	0	1	1	0	0	1	1	1	2	1	0	1	1	0
AX-123365008	Fvb1-4	11779366	0	1	0	2	1	2	1	2	2	2	1	1	1	1	2	0	0	1	2	1	2	1	2	2	NA	1	1	2	2	2	0	1	1	2	1	1	1	2	2	2	1	2	2	2	1	2	2
AX-123363491	Fvb1-4	12025568	2	1	2	0	1	0	1	0	0	0	1	1	1	1	0	2	2	1	0	1	0	1	0	0	1	1	1	0	0	0	2	1	1	0	1	1	1	0	0	0	1	0	0	0	1	0	0
AX-123356995	Fvb1-4	12152606	0	1	0	2	1	2	1	2	2	2	1	1	1	1	2	0	0	1	2	1	2	1	2	2	1	1	1	2	2	2	0	1	1	2	1	1	1	2	2	2	1	2	2	2	1	1	1
AX-166502594	Fvb1-4	12402562	2	2	2	2	2	2	2	2	2	2	2	2	2	1	2	2	2	2	2	2	2	2	2	2	2	2	2	1	2	1	2	2	2	2	2	2	1	1	2	2	2	2	2	2	2	2	2
AX-166526646	Fvb1-4	12404867	2	2	2	2	1	2	2	1	0	2	2	2	1	2	2	2	2	2	1	1	1	1	2	1	1	1	2	2	1	2	2	1	1	2	1	1	2	2	1	1	1	0	0	1	1	1	2
AX-166502591	Fvb1-4	12518973	2	2	2	2	1	2	2	1	0	2	2	2	1	2	2	2	2	2	1	1	1	1	2	1	1	1	2	2	1	2	2	1	1	1	1	1	2	2	1	1	1	0	1	2	1	1	NA
AX-89806338	Fvb1-4	12519306	0	0	0	0	0	0	0	0	0	0	0	0	0	1	0	0	0	0	0	0	0	0	0	0	0	0	0	1	0	1	0	0	0	0	0	0	1	1	0	0	0	0	0	0	0	0	0
AX-123614264	Fvb1-4	12614134	0	1	0	2	1	2	1	2	2	1	1	1	1	0	2	1	1	1	2	1	2	1	2	2	1	1	1	1	2	1	0	1	1	2	1	1	0	1	2	2	1	2	1	2	1	2	2
AX-166517543	Fvb1-4	12683793	0	0	0	0	1	1	0	1	2	0	0	0	1	0	0	0	0	0	2	1	2	1	2	1	1	1	0	0	1	0	0	1	1	1	1	1	0	0	1	1	1	2	1	1	1	1	0
AX-166502705	Fvb1-4	12746234	0	0	0	0	1	0	1	1	1	0	0	0	1	0	0	0	0	0	1	1	0	1	0	0	1	1	0	0	1	0	0	1	1	0	1	0	0	0	1	1	0	1	1	1	1	0	0
AX-166510460	Fvb1-4	12748621	1	1	NA	2	1	1	1	2	2	2	1	1	1	1	1	1	1	1	2	1	2	1	2	1	1	1	1	2	2	2	0	1	1	1	1	1	1	2	2	2	1	2	NA	2	1	2	2
AX-166519884	Fvb1-4	12764881	0	0	0	0	NA	1	0	0	0	0	0	0	0	1	0	0	0	0	0	0	0	0	0	0	0	0	NA	1	0	1	NA	0	0	0	0	0	1	1	0	0	NA	1	0	0	0	0	0
AX-123614492	Fvb1-4	12816049	2	1	2	0	1	0	1	0	0	0	1	1	1	1	1	1	1	1	0	1	1	1	1	0	1	1	1	0	0	0	2	1	1	1	1	1	1	0	0	0	1	0	0	0	1	0	0
AX-166517541	Fvb1-4	12820105	0	0	0	0	1	0	0	1	2	0	0	0	1	0	0	0	0	0	1	1	1	1	0	1	1	1	0	0	1	0	0	1	1	0	1	1	0	0	1	1	1	2	1	1	1	0	0
AX-166510455	Fvb1-4	12825961	2	2	NA	2	2	2	2	1	2	2	2	2	2	1	2	2	2	2	2	2	2	2	2	2	NA	2	2	1	2	1	2	2	2	2	2	2	1	1	2	2	2	2	1	2	2	2	2
AX-166519956	Fvb1-4	13091558	2	2	1	2	1	2	2	1	NA	2	2	2	1	2	2	2	2	2	1	1	1	1	2	1	1	1	2	2	1	2	2	1	1	2	1	1	2	2	1	1	1	1	1	1	1	2	2
AX-89816691	Fvb1-4	13113360	2	1	2	1	1	2	1	1	2	2	2	2	2	0	2	1	1	2	2	1	2	2	2	2	2	1	1	1	1	1	2	2	1	1	2	2	1	1	1	1	2	2	1	1	1	1	1
AX-166502658	Fvb1-4	13113593	2	2	1	2	1	2	2	2	2	2	2	2	2	1	2	2	2	2	2	2	2	2	2	2	2	2	2	1	2	1	2	2	2	2	2	2	1	1	2	2	2	2	1	2	2	2	2
AX-166517553	Fvb1-4	13149584	2	2	2	2	1	2	2	1	1	2	2	2	1	2	2	2	2	2	1	1	1	1	2	1	1	1	2	2	1	2	2	1	1	2	1	1	2	2	1	1	1	0	1	2	1	2	2
AX-166517552	Fvb1-4	13156027	2	2	2	2	1	2	2	1	0	2	2	2	1	2	2	2	2	2	1	1	1	1	2	1	1	1	2	2	1	2	2	1	1	2	1	1	2	2	1	1	1	0	0	2	1	2	2
AX-123359983	Fvb1-4	13174199	0	1	0	2	2	2	1	2	2	2	1	1	1	1	1	1	1	1	2	1	2	1	2	2	1	1	1	2	2	2	0	1	1	1	1	1	1	2	2	2	1	2	NA	2	1	2	2
AX-123614496	Fvb1-4	13296065	2	1	2	0	0	0	1	0	0	0	1	1	1	1	1	1	1	1	0	1	0	1	0	0	1	1	1	0	0	0	2	1	1	1	1	1	1	0	0	0	1	0	0	0	1	0	0
AX-166510572	Fvb1-4	13312611	2	2	2	2	1	2	2	2	2	2	2	2	2	1	2	2	2	2	2	2	2	NA	2	2	2	2	2	1	2	1	2	2	2	2	2	2	1	1	2	2	2	2	2	2	2	2	2
AX-166517560	Fvb1-4	13671959	2	2	1	1	1	1	2	1	0	2	2	2	1	2	2	2	2	2	1	1	1	1	2	1	1	1	2	2	1	2	2	1	1	2	1	1	2	2	1	1	NA	0	0	1	1	2	1
AX-166519843	Fvb1-4	14006050	0	1	1	0	0	0	1	0	0	0	1	1	0	0	1	1	1	0	0	0	0	0	0	1	1	0	1	0	1	0	0	0	0	0	0	0	0	1	1	NA	0	0	0	1	0	0	0
AX-166517535	Fvb1-4	14131927	2	2	2	1	1	2	2	1	1	2	2	2	1	2	2	2	2	2	0	1	2	1	1	1	1	1	2	2	1	2	2	1	1	2	1	2	2	2	1	1	2	0	1	1	1	2	2
AX-123356914	Fvb1-4	14183336	0	0	0	0	2	0	0	1	1	1	0	0	1	1	0	0	0	0	2	1	1	1	2	1	1	1	0	1	1	1	0	1	1	0	1	0	1	1	1	1	0	2	2	1	1	0	0
AX-166510426	Fvb1-4	14223339	2	2	2	2	1	2	2	1	1	2	2	2	1	2	2	2	2	2	1	1	2	1	2	2	1	1	2	2	1	2	2	1	1	2	1	2	2	2	1	1	2	0	1	1	1	2	2
AX-166517538	Fvb1-4	14300950	2	2	2	2	1	2	2	1	1	2	2	2	1	2	2	2	2	2	1	1	2	1	2	2	1	1	2	2	1	2	2	1	1	2	1	2	2	2	1	1	1	0	1	2	1	2	2
AX-166510429	Fvb1-4	14324571	0	0	0	0	1	0	0	0	0	0	0	0	0	1	0	0	0	0	0	0	0	0	0	0	0	0	0	1	0	1	0	0	0	0	0	0	1	1	0	0	0	0	0	0	0	0	0
AX-123359939	Fvb1-4	14404354	0	1	2	1	2	2	1	1	2	1	2	2	2	1	1	1	1	0	2	1	2	1	2	1	2	1	1	1	2	1	0	1	1	0	1	1	1	2	2	2	1	2	2	2	1	0	0
AX-166526656	Fvb1-4	14506652	2	2	2	2	1	2	1	1	1	2	2	2	1	2	2	2	2	2	1	1	2	1	2	2	1	1	2	2	1	2	2	1	1	2	1	2	2	2	1	1	2	0	1	2	1	2	2
AX-166520006	Fvb1-4	14515256	2	2	2	2	1	2	1	1	1	2	2	2	1	2	2	2	2	2	1	1	2	1	2	2	1	1	2	2	1	2	2	1	1	2	1	2	2	2	1	1	2	0	1	2	1	2	2
AX-123360015	Fvb1-4	14666934	2	1	NA	2	2	2	2	2	1	2	0	0	1	2	1	1	1	2	1	2	NA	2	1	1	1	2	1	2	1	2	2	2	2	2	2	1	2	NA	1	1	1	2	2	1	2	2	2
AX-123614497	Fvb1-4	14703876	0	1	2	0	0	NA	0	0	1	0	2	2	1	0	1	1	1	0	0	0	1	0	0	1	1	0	1	0	1	0	0	0	0	0	0	1	0	1	1	1	1	0	0	1	0	0	0
AX-166510609	Fvb1-4	14882562	2	2	2	2	1	2	1	NA	1	2	2	2	1	2	2	2	2	2	1	1	2	1	2	2	1	1	2	2	1	2	2	1	1	2	1	2	2	2	1	1	2	NA	1	2	1	2	2
AX-166519654	Fvb1-4	15169242	2	2	2	2	1	2	2	2	2	2	2	2	2	1	2	2	2	2	2	2	1	2	1	2	1	2	2	1	2	1	2	2	2	2	2	2	1	1	2	2	2	2	2	2	2	2	2
AX-166502711	Fvb1-4	15170048	2	1	0	2	2	2	2	2	1	2	0	0	1	2	1	1	1	2	2	2	1	2	2	1	2	2	1	2	1	2	2	2	2	2	2	1	2	1	1	1	1	2	2	1	2	2	2
AX-166509602	Fvb1-4	15394208	0	1	2	0	0	0	0	0	1	0	2	2	1	0	1	1	1	0	0	0	1	0	0	1	0	0	1	0	1	0	0	0	0	0	0	1	0	1	1	1	1	NA	0	1	0	0	0
AX-166518966	Fvb1-4	15394394	2	1	0	1	0	0	1	0	0	1	0	0	0	1	1	1	1	2	1	1	0	1	1	1	0	1	1	1	0	1	2	1	1	2	1	1	1	0	0	0	1	0	0	0	1	2	2
AX-166502484	Fvb1-4	15435080	0	0	0	1	2	0	1	2	1	1	0	0	1	1	0	0	0	0	1	1	0	1	0	0	2	1	0	1	1	1	0	1	1	0	1	0	1	1	1	1	0	2	1	1	1	0	0
AX-166519756	Fvb1-4	15596425	0	0	0	0	1	0	1	1	1	0	0	0	1	0	0	0	0	0	1	1	0	1	0	0	1	1	0	0	1	0	0	1	1	0	1	0	0	0	1	1	0	2	1	0	1	0	0
AX-166517513	Fvb1-4	15696754	2	2	2	2	1	2	1	1	1	2	2	2	1	2	2	2	2	2	1	1	2	1	2	2	1	1	2	2	1	2	2	1	1	2	1	2	2	2	1	1	2	0	NA	2	1	2	2
AX-166502474	Fvb1-4	15714833	2	2	2	2	1	2	1	1	1	2	2	2	1	2	2	2	2	2	1	1	2	1	2	2	1	1	2	2	1	2	2	1	1	2	1	2	2	2	1	1	2	0	1	2	1	2	2
AX-166510313	Fvb1-4	15714920	0	0	0	0	1	0	0	0	0	1	0	0	0	1	0	0	0	0	0	0	0	0	0	0	1	0	0	1	0	1	0	0	0	0	0	0	1	1	0	0	0	0	1	0	0	0	0
AX-89897435	Fvb1-4	15779684	0	1	2	1	2	2	1	2	2	1	2	2	2	1	1	1	1	0	1	1	2	1	1	1	2	1	1	1	2	1	0	1	1	0	1	1	1	2	2	2	1	2	2	2	1	0	0
AX-166515947	Fvb1-4	15868533	0	1	2	1	2	2	1	2	2	1	2	2	2	1	1	1	1	0	1	1	2	1	1	1	2	1	1	1	2	1	0	1	1	NA	1	1	1	2	2	2	1	2	2	2	1	0	0
AX-166510410	Fvb1-4	16502892	2	2	2	2	1	2	1	1	1	2	2	2	1	2	2	2	2	2	1	1	2	1	2	2	1	1	2	2	1	2	2	1	1	2	1	2	2	2	1	1	2	0	1	2	1	2	2
AX-166518601	Fvb1-4	16573840	2	2	0	2	2	2	2	2	1	2	0	0	1	2	1	1	1	2	2	2	1	2	2	1	2	2	1	2	1	2	2	2	2	2	2	1	2	1	1	1	1	2	2	1	2	2	2
AX-166519832	Fvb1-4	16613393	0	0	2	0	0	1	0	0	1	1	2	2	1	0	1	1	1	0	0	0	2	0	1	1	0	0	1	0	1	0	0	0	0	0	0	1	0	1	1	1	1	0	0	1	0	0	0
AX-166510401	Fvb1-4	16699765	0	0	0	0	1	0	0	0	0	0	0	0	0	1	0	0	0	0	0	0	0	0	0	0	1	0	0	1	0	1	0	0	0	0	0	0	1	1	0	0	0	0	0	0	0	0	0
AX-166502526	Fvb1-4	16699932	2	2	2	2	1	2	1	1	1	2	2	2	1	2	2	2	2	2	1	1	2	1	2	2	1	1	2	2	1	2	2	1	1	2	1	2	2	2	1	1	2	0	1	1	1	2	2
AX-166526677	Fvb1-4	16784633	0	0	0	0	1	0	1	1	1	0	0	0	1	0	0	0	0	0	1	1	0	1	0	0	1	1	0	0	1	0	0	1	1	0	1	0	0	0	1	1	0	2	1	1	1	0	0
AX-166510395	Fvb1-4	16809066	0	0	2	1	2	2	1	2	2	1	2	2	2	1	NA	2	2	0	1	1	2	1	1	1	2	1	1	1	2	1	0	1	1	0	2	2	1	2	2	2	1	2	2	2	1	0	0
AX-166502522	Fvb1-4	16812654	2	2	2	2	1	1	2	1	2	2	2	2	2	1	2	1	1	2	2	2	2	2	2	2	1	2	2	1	2	1	NA	2	2	2	1	1	NA	1	2	2	2	2	NA	2	2	2	2
AX-166517528	Fvb1-4	17013963	0	0	0	0	1	0	1	1	1	0	0	0	1	0	0	0	0	0	1	1	0	1	0	0	1	1	0	0	1	0	0	1	1	0	1	0	0	0	1	1	0	2	1	0	1	0	0
AX-166502512	Fvb1-4	17136645	2	2	2	2	1	2	1	1	1	2	2	2	1	2	2	2	2	2	1	1	2	1	2	2	1	1	2	2	1	2	2	1	1	2	1	2	2	2	1	1	2	0	1	1	1	2	2
AX-166509604	Fvb1-4	17193818	0	0	2	1	0	1	0	0	1	0	2	2	1	0	1	1	1	0	0	0	1	0	0	1	0	0	1	0	1	0	0	0	0	0	0	1	0	1	1	1	1	0	0	1	0	0	0
AX-166517593	Fvb1-4	17266969	2	2	2	2	1	2	1	1	1	2	2	2	1	2	2	2	2	2	1	1	2	1	2	2	1	1	2	2	1	2	2	1	1	2	1	2	2	2	1	1	2	0	1	1	1	2	2
AX-166510692	Fvb1-4	17312141	1	1	0	1	0	0	1	0	0	1	0	0	0	1	1	0	0	1	1	1	0	1	1	1	0	1	1	1	0	1	1	1	1	1	0	0	1	0	0	0	NA	0	0	0	1	1	1
AX-166502787	Fvb1-4	17338498	2	2	2	2	1	2	2	2	2	2	2	2	2	1	2	1	1	2	2	2	2	2	2	2	1	2	2	1	2	1	2	2	2	2	1	1	1	1	2	2	2	2	2	2	2	2	2
AX-166527147	Fvb1-4	17430592	0	0	2	1	1	2	1	2	2	0	2	2	2	0	1	1	1	0	1	1	2	1	1	1	1	1	1	0	2	0	0	1	1	0	1	1	0	1	2	2	1	2	2	2	1	0	0
AX-166518987	Fvb1-4	17457531	0	0	2	0	1	0	0	0	1	0	2	2	1	1	1	2	2	0	0	0	1	0	0	1	1	0	1	1	1	1	0	0	0	0	1	2	1	2	1	1	1	0	1	2	0	0	0
AX-166502783	Fvb1-4	17463580	0	0	2	NA	1	1	1	1	2	0	2	2	2	0	1	1	1	0	1	1	2	1	1	1	1	1	1	0	2	0	0	1	1	0	1	1	0	1	2	2	1	2	1	2	2	0	NA
AX-166526680	Fvb1-4	17463626	2	2	2	2	1	2	1	1	1	2	2	2	1	2	2	2	2	2	1	1	2	1	2	2	1	1	2	2	1	2	2	1	1	2	1	2	2	2	1	1	2	0	1	2	0	2	2
AX-166510689	Fvb1-4	17467651	2	2	2	2	1	2	2	2	2	2	2	2	2	1	2	1	1	2	2	2	2	2	2	2	1	2	2	1	2	1	2	2	2	2	1	1	1	1	2	2	2	2	2	2	2	2	2
AX-166517590	Fvb1-4	17515338	2	2	NA	2	1	2	1	1	1	2	2	2	1	2	2	2	2	2	1	1	2	1	2	2	1	2	2	2	1	2	2	1	1	2	1	2	2	2	1	1	2	1	1	1	0	2	2
AX-166511131	Fvb1-4	17648097	0	0	2	1	2	2	1	1	2	1	2	2	2	1	1	2	2	0	1	1	2	1	1	1	2	0	1	1	2	1	0	1	1	0	2	2	1	2	2	2	1	2	2	2	2	0	0
AX-166511132	Fvb1-4	17648744	0	0	2	0	1	0	0	0	1	0	2	2	1	1	1	2	2	0	0	0	2	0	1	1	1	0	1	1	1	1	0	0	0	0	1	2	1	2	1	1	1	0	0	1	0	0	0
AX-166517509	Fvb1-4	17898923	0	0	0	NA	1	1	1	2	1	1	0	0	1	0	0	0	0	0	1	1	0	1	0	0	1	0	0	0	1	0	0	1	1	NA	1	0	0	0	1	1	0	2	2	1	2	0	0
AX-166510311	Fvb1-4	18039474	0	0	0	0	1	0	1	0	1	0	0	0	1	0	0	0	0	0	1	1	0	1	0	0	1	0	0	0	0	0	0	1	1	0	1	0	0	0	0	0	0	1	0	0	2	0	0
AX-166519657	Fvb1-4	18202774	0	0	0	0	1	1	0	1	0	1	0	0	0	1	0	1	1	0	0	0	1	0	1	0	1	0	0	1	0	1	0	0	0	0	1	1	1	1	0	0	0	0	0	0	0	0	0
AX-166526679	Fvb1-4	18256026	2	2	0	2	0	1	1	1	0	1	0	0	0	1	1	0	0	2	1	1	0	1	1	1	0	2	1	1	1	1	2	1	1	2	0	0	1	0	1	1	1	1	2	0	0	2	2
AX-166509647	Fvb1-4	18270183	0	0	1	0	1	1	0	0	1	0	2	2	1	1	1	2	2	0	0	0	2	0	1	1	1	0	1	1	1	1	0	0	0	0	1	2	1	NA	1	1	NA	0	0	1	0	0	0
AX-166503146	Fvb1-4	18491832	2	2	2	2	1	2	1	1	1	2	2	2	1	2	2	2	2	2	1	1	2	1	2	2	1	2	2	2	1	2	2	1	1	2	1	2	2	2	1	1	2	0	1	2	1	2	2
AX-166509153	Fvb1-4	18641199	0	0	0	1	2	2	1	1	1	1	0	0	1	1	0	1	1	0	1	1	1	1	1	0	2	0	0	1	1	1	0	1	1	0	2	1	1	1	1	1	0	2	1	1	2	0	0
AX-166526666	Fvb1-4	18646862	2	2	2	2	1	2	1	1	1	2	2	2	1	2	2	2	2	2	1	1	2	1	2	2	1	2	2	2	1	2	2	1	1	2	1	2	2	2	1	1	2	0	1	1	0	2	2
AX-166509152	Fvb1-4	18649006	0	0	2	1	2	2	1	2	2	1	2	2	2	1	1	2	2	0	1	1	2	1	1	1	2	0	1	1	2	1	0	1	1	NA	2	2	1	2	2	2	1	2	2	2	2	0	0
AX-166511092	Fvb1-4	19048148	2	2	2	2	1	2	1	1	NA	2	2	2	1	2	2	2	2	2	1	1	2	1	2	2	1	2	2	2	1	2	2	1	1	2	1	2	2	2	1	1	2	0	1	2	0	2	2
AX-166517544	Fvb1-4	19058882	2	2	0	2	1	2	1	1	0	2	0	0	0	2	1	1	1	2	1	1	1	1	2	1	1	2	1	2	0	2	2	1	1	2	1	1	2	1	0	0	1	0	1	1	0	2	2
AX-166510352	Fvb1-4	19395583	0	0	0	0	1	0	1	2	1	0	0	0	1	0	0	0	0	0	1	1	0	1	0	0	1	0	0	0	1	0	0	1	1	0	1	0	0	0	1	1	0	2	1	0	2	0	0
AX-89904791	Fvb1-4	19909054	2	2	2	2	1	2	2	2	2	2	2	2	2	1	2	1	1	2	2	2	2	2	2	2	1	2	2	1	2	1	2	2	2	2	1	1	1	1	2	2	2	2	NA	2	2	2	2
AX-166527427	Fvb1-4	19941163	2	2	0	2	1	0	1	0	0	1	0	0	0	2	1	1	1	2	1	1	0	1	2	1	1	2	1	2	0	2	2	1	1	2	1	1	2	1	0	0	1	0	0	0	0	2	2
AX-89824846	Fvb1-4	19972421	2	2	0	2	1	1	2	2	1	2	0	0	1	1	1	0	1	2	2	2	1	2	2	1	1	2	1	1	1	1	2	2	2	2	1	0	1	0	1	1	1	2	2	1	2	2	2
AX-89785139	Fvb1-4	19981237	0	0	0	0	1	0	0	1	0	0	0	0	0	1	0	1	1	0	0	0	0	0	0	0	1	0	0	1	0	1	0	0	0	0	1	1	1	1	0	0	0	0	1	0	0	0	0
AX-166517777	Fvb1-4	19983852	0	0	2	0	2	1	1	2	2	0	2	2	2	1	1	2	2	0	1	1	2	1	1	1	2	0	1	1	2	1	0	1	1	0	2	2	1	2	2	2	1	2	2	2	2	0	0
AX-89823288	Fvb1-4	20591400	2	2	2	2	1	2	1	2	1	2	2	2	1	2	2	2	2	2	1	1	2	1	2	2	1	2	2	2	2	2	2	1	2	2	1	2	2	1	2	2	2	1	2	2	1	2	2
AX-166509450	Fvb1-4	20992435	2	2	2	2	1	2	1	1	1	2	2	2	1	2	2	1	1	2	1	1	2	1	2	2	1	2	2	2	1	2	2	1	1	2	1	2	2	1	1	1	2	0	1	1	0	2	2
AX-89838149	Fvb1-4	21041565	2	2	2	2	1	2	2	2	2	2	2	2	2	1	2	1	1	2	2	2	2	2	2	2	NA	2	2	1	2	1	2	2	2	2	1	1	1	1	2	2	2	2	2	2	2	2	2
AX-166510354	Fvb1-4	21077775	0	0	0	0	1	NA	1	1	1	0	0	0	1	0	0	1	1	0	1	1	0	1	0	0	1	0	0	0	1	0	0	1	1	0	1	0	0	1	1	1	0	2	1	0	2	0	0
AX-166502499	Fvb1-4	21079822	2	2	2	2	1	2	2	2	2	1	2	2	2	1	2	1	1	2	2	2	1	2	1	2	1	2	2	1	2	1	2	2	2	2	1	1	1	1	2	2	2	2	NA	2	2	2	2
AX-166526672	Fvb1-4	21157996	2	2	2	2	1	2	1	1	1	1	2	2	1	2	2	1	1	2	1	1	2	1	2	2	1	2	2	2	1	2	2	1	1	2	1	2	1	1	1	1	2	NA	NA	1	0	2	2
AX-166510362	Fvb1-4	21314637	0	0	2	1	2	2	1	1	2	1	2	2	2	1	1	2	2	0	1	1	2	1	1	1	2	0	1	1	2	1	0	1	1	0	2	2	1	2	2	2	1	2	1	2	2	0	0
AX-166527428	Fvb1-4	21324084	0	0	2	0	2	2	1	2	2	1	2	2	2	1	1	2	2	0	1	1	2	1	1	1	2	0	1	1	2	1	0	1	1	0	2	2	1	2	2	2	1	2	2	1	2	0	0
AX-166502507	Fvb1-4	21495455	2	2	2	2	1	2	1	0	1	2	2	2	1	2	2	1	1	2	1	1	2	1	2	2	1	2	2	2	1	2	2	1	1	2	1	2	2	1	1	1	2	0	1	1	0	2	2
AX-166527155	Fvb1-4	21521470	2	2	0	2	1	1	2	2	1	0	0	0	1	0	0	1	1	2	2	2	0	2	0	0	1	NA	0	0	1	0	1	2	2	1	1	0	0	1	1	1	0	2	1	1	2	1	1
AX-166517524	Fvb1-4	21626030	2	2	0	1	1	1	2	2	0	NA	0	0	1	1	1	1	1	2	1	2	0	2	1	1	0	2	1	1	1	1	2	2	1	2	0	0	1	1	1	1	1	2	2	1	2	2	2
AX-166519809	Fvb1-4	21671030	2	2	2	2	1	2	1	1	2	2	2	2	1	2	2	1	1	2	2	1	2	1	2	2	2	2	2	2	1	2	2	1	2	2	2	2	NA	1	1	1	2	0	NA	2	0	2	2
AX-166519777	Fvb1-4	21707553	2	2	2	2	1	2	1	1	2	2	2	2	1	2	2	1	1	2	2	1	2	1	2	2	2	2	2	2	1	2	2	1	2	2	2	2	2	1	1	1	2	0	1	1	0	2	2
AX-166510702	Fvb1-4	22164684	2	2	2	2	1	1	2	2	2	2	2	2	2	1	2	1	1	2	2	2	1	2	1	2	1	2	2	1	2	1	2	2	2	2	1	1	1	1	2	2	2	2	NA	2	2	2	2
AX-166509624	Fvb1-4	22321928	0	0	0	0	1	0	1	1	0	0	0	0	1	0	0	1	1	0	0	1	0	1	0	0	0	0	0	0	1	0	0	1	0	0	0	0	0	1	1	1	0	2	NA	1	2	0	0
AX-166511126	Fvb1-4	22630752	0	0	0	0	1	0	0	1	0	0	0	0	0	1	0	1	1	0	0	0	0	0	0	0	1	0	0	1	0	1	0	0	0	0	1	1	1	1	0	0	0	0	0	0	0	0	0
AX-123363551	Fvb1-4	22634724	0	0	0	1	1	0	1	1	1	0	0	0	1	0	0	1	1	1	0	1	1	1	0	0	0	0	0	1	1	0	0	1	0	0	1	1	1	1	1	1	0	2	1	1	2	0	0
AX-166526675	Fvb1-4	22714120	0	0	0	NA	1	0	1	1	0	0	0	0	1	0	0	1	1	0	0	1	0	1	0	0	0	0	0	0	1	0	0	1	0	0	0	0	0	1	1	1	0	2	1	1	2	0	0
AX-166520488	Fvb1-4	22859884	2	2	2	2	1	2	1	2	2	2	2	2	1	2	2	1	1	2	2	1	2	1	2	2	2	2	2	2	2	2	2	1	2	2	2	2	2	1	2	2	2	1	2	2	0	2	2
AX-89823204	Fvb2-1	1220647	2	1	2	2	2	1	2	2	2	2	2	2	2	2	2	2	2	2	2	2	2	2	2	2	1	2	1	2	2	2	NA	2	2	2	2	2	2	2	2	2	2	2	2	2	NA	1	1
AX-166508115	Fvb2-1	2419881	2	1	2	2	2	2	2	1	2	2	1	1	1	1	0	2	2	2	1	0	2	2	1	1	1	1	0	2	0	2	2	2	1	2	2	2	1	2	0	0	2	1	1	0	0	0	1
AX-89860973	Fvb2-1	2559924	2	2	2	2	2	1	2	1	2	2	2	2	2	2	2	2	2	2	2	2	2	2	2	2	1	2	2	2	2	2	2	2	2	2	2	2	2	2	2	2	2	2	NA	2	1	1	1
AX-89882245	Fvb2-1	2720588	2	1	2	2	2	2	2	1	2	2	1	1	2	2	2	2	2	2	2	2	2	2	2	2	1	2	1	2	2	2	2	2	2	2	2	2	2	2	2	2	2	2	1	2	1	1	1
AX-166527442	Fvb2-1	2772417	0	1	0	0	1	2	0	1	0	0	1	1	1	NA	2	0	0	0	1	2	0	0	1	1	1	1	2	0	2	1	0	0	1	0	0	0	1	0	2	2	0	2	1	2	2	2	2
AX-89847858	Fvb2-1	3148736	1	0	0	0	1	0	2	0	2	1	0	0	1	1	0	2	2	0	1	0	2	1	1	0	1	0	0	2	0	1	2	2	1	1	1	2	1	1	0	0	2	0	0	0	0	0	0
AX-166511946	Fvb2-1	3649304	0	1	0	0	1	1	0	1	0	NA	1	1	1	1	2	0	0	1	1	2	0	0	1	1	1	1	2	0	2	1	0	0	1	0	0	0	1	0	2	2	0	2	1	2	2	2	2
AX-123357443	Fvb2-1	3945502	1	0	0	NA	1	NA	2	0	2	1	0	0	2	1	1	1	1	0	1	1	2	1	1	NA	1	1	1	2	1	1	2	1	2	1	1	2	1	1	1	1	2	2	NA	2	1	0	0
AX-166509680	Fvb2-1	5231069	1	0	0	0	1	2	2	0	2	0	0	0	1	1	0	1	1	0	1	0	2	1	1	0	0	0	0	2	0	1	2	1	1	1	1	2	0	1	0	0	2	0	0	0	0	0	0
AX-166519669	Fvb2-1	5526592	1	1	2	2	0	0	0	1	0	1	0	0	0	0	0	1	1	1	0	0	0	1	0	1	0	1	0	0	0	0	0	0	0	1	1	0	1	1	0	0	0	0	1	0	0	0	0
AX-123363637	Fvb2-1	5825691	0	1	0	0	1	2	0	1	0	1	2	2	1	1	1	0	0	1	1	2	0	0	1	1	2	1	1	0	2	1	0	1	1	0	0	0	1	0	2	2	0	2	1	0	1	2	2
AX-123364748	Fvb2-1	5893922	2	2	1	1	2	1	2	2	2	2	2	2	1	2	1	2	2	2	2	1	2	2	2	0	1	0	1	2	1	2	2	2	2	2	2	2	0	2	1	1	2	1	2	0	1	2	2
AX-89879781	Fvb2-1	6085109	1	0	0	0	1	2	2	0	2	1	1	1	2	2	1	1	1	1	2	NA	2	1	2	1	1	1	0	2	2	2	2	2	1	1	1	1	1	1	2	2	2	2	0	0	0	0	0
AX-166510158	Fvb2-1	6667303	1	0	0	0	1	1	NA	0	0	1	0	0	1	1	0	1	1	0	1	0	1	1	0	0	0	0	0	2	0	1	1	1	0	1	1	1	0	1	0	0	2	0	0	0	0	0	0
AX-123357176	Fvb2-1	6928754	0	0	0	0	0	0	0	0	0	0	1	1	0	1	1	0	0	0	1	1	0	0	1	0	0	0	0	0	1	1	0	1	0	0	0	0	0	0	1	1	0	0	0	0	0	0	0
AX-166503206	Fvb2-1	6988222	2	1	2	2	1	2	2	1	2	2	1	1	1	2	2	2	2	2	2	1	2	2	2	1	0	1	1	2	1	2	2	2	1	2	2	2	1	2	1	1	2	1	0	2	1	0	NA
AX-123363564	Fvb2-1	7145582	1	0	0	0	1	0	2	0	0	0	1	1	1	2	1	0	0	0	2	1	1	1	1	0	0	0	0	2	1	2	1	2	0	1	1	1	NA	1	1	1	2	0	0	0	0	0	0
AX-166511443	Fvb2-1	7600165	1	2	2	2	1	2	0	2	2	2	2	2	1	1	2	1	1	2	1	2	1	1	2	2	1	2	2	0	2	1	1	1	2	1	1	1	2	1	2	2	0	1	NA	2	2	2	2
AX-123357464	Fvb2-1	8742582	2	2	2	2	2	2	2	2	2	2	1	1	2	1	1	2	2	2	1	1	2	2	1	2	2	2	2	2	1	1	2	1	2	2	2	2	2	1	1	1	2	2	2	1	2	2	2
AX-166503897	Fvb2-1	8867096	1	2	2	2	1	1	1	2	2	2	2	2	1	1	2	2	2	2	NA	2	1	1	2	NA	1	2	2	1	2	1	1	1	2	1	2	1	2	1	2	2	1	2	2	2	2	2	2
AX-123363634	Fvb2-1	9050196	1	2	2	2	1	1	0	2	2	2	2	2	0	1	2	1	1	2	1	1	1	1	2	1	0	1	2	0	1	1	1	1	2	1	2	1	1	1	1	1	0	0	2	1	1	2	2
AX-123363615	Fvb2-1	9305741	2	1	2	2	1	0	2	1	2	1	0	0	1	2	0	1	1	1	2	1	2	2	2	1	1	1	0	2	1	1	2	2	1	2	2	2	1	1	1	1	2	0	1	0	0	0	0
AX-123365294	Fvb2-1	9376298	1	0	0	1	2	2	2	2	0	2	1	1	1	1	2	1	1	1	1	1	0	1	0	2	2	1	1	2	1	1	1	0	0	1	0	1	1	2	1	1	2	2	2	2	1	1	1
AX-166517633	Fvb2-1	10505134	0	0	0	0	1	0	2	1	0	0	0	0	0	1	1	0	0	0	1	0	0	1	0	0	1	0	1	2	0	1	0	0	0	1	0	0	0	0	0	0	1	0	1	2	1	1	1
AX-166511170	Fvb2-1	10663596	0	0	0	0	1	1	2	1	0	2	1	1	0	1	1	1	1	1	1	0	0	1	0	0	1	0	1	2	0	1	0	0	0	0	0	0	0	NA	0	0	1	0	1	1	0	1	1
AX-123524297	Fvb2-1	10817695	0	0	2	1	1	2	2	2	0	0	1	1	1	1	1	0	0	0	1	1	0	1	0	2	2	1	2	2	2	1	0	0	0	1	0	0	1	1	2	2	1	1	2	2	1	1	1
AX-166520555	Fvb2-1	11099006	0	0	0	0	NA	0	1	0	0	0	0	0	0	1	0	0	0	0	1	0	0	1	0	0	1	0	0	1	0	0	0	0	0	0	0	0	0	0	0	0	NA	0	0	0	0	0	0
AX-89904367	Fvb2-1	14283716	1	2	2	1	2	1	2	0	2	2	2	2	2	2	1	2	2	2	1	1	2	1	2	2	2	2	2	1	2	1	1	2	1	0	2	2	2	2	2	2	2	1	0	0	2	1	1
AX-123357241	Fvb2-1	15104765	1	2	2	2	2	2	2	1	2	2	2	2	2	2	2	2	2	2	1	2	2	1	1	2	2	2	2	1	2	2	1	2	2	1	2	2	2	2	2	2	2	2	1	2	2	2	2
AX-123524323	Fvb2-1	15131215	1	2	2	1	2	NA	1	1	2	NA	1	1	2	1	2	2	2	1	1	2	2	1	1	2	1	1	1	1	1	2	1	2	2	1	2	2	2	2	1	1	2	1	NA	2	2	1	1
AX-123357239	Fvb2-1	15180284	1	2	1	2	2	2	2	1	2	2	2	2	1	1	NA	2	2	2	1	2	2	1	1	2	1	2	2	0	2	1	1	2	2	1	2	2	2	2	2	2	1	1	NA	1	2	2	2
AX-123357237	Fvb2-1	15214538	1	2	0	0	2	0	NA	1	2	0	1	1	1	1	1	2	2	1	1	1	2	1	1	2	1	1	1	0	1	1	1	2	1	0	2	2	2	1	1	1	1	0	1	0	2	1	1
AX-123357246	Fvb2-1	15318942	1	2	2	2	2	2	2	1	2	2	2	2	1	2	1	2	2	2	1	2	2	1	1	2	1	2	2	0	2	2	1	2	2	1	2	2	2	2	2	2	2	1	1	2	2	2	NA
AX-166520787	Fvb2-1	16017560	1	2	2	2	2	0	0	1	2	2	2	2	2	1	2	2	2	2	1	2	2	2	1	2	0	2	2	1	2	2	1	2	2	1	2	2	2	1	2	2	2	2	1	2	1	2	1
AX-166520793	Fvb2-1	16486490	1	0	2	2	0	2	2	1	0	1	1	1	1	0	1	0	0	1	1	1	0	0	1	0	1	1	1	2	1	1	1	0	1	2	0	0	0	1	1	1	1	2	1	2	1	1	2
AX-166511408	Fvb2-1	16487433	1	2	2	2	2	2	NA	1	2	2	2	2	2	2	2	2	2	2	1	2	2	2	1	2	1	2	2	1	2	2	1	2	2	1	2	2	2	1	2	2	2	2	1	2	1	1	0
AX-166511427	Fvb2-1	16663036	1	2	0	0	2	0	0	1	2	0	1	1	1	2	1	2	2	1	1	1	2	2	1	2	1	1	1	0	1	1	1	2	1	0	2	2	2	1	1	1	NA	0	1	0	1	1	0
AX-166503455	Fvb2-1	17123315	1	2	0	1	2	0	1	1	2	2	2	2	1	2	1	2	2	2	1	1	2	1	2	2	1	2	2	0	2	1	1	2	1	1	2	2	2	1	2	2	1	1	1	0	1	1	0
AX-89820572	Fvb2-1	17848906	1	0	2	2	0	2	2	1	0	2	1	1	1	0	1	0	0	1	2	1	0	1	1	0	1	1	1	2	1	0	1	0	1	2	0	0	0	1	1	1	1	2	1	2	2	1	2
AX-89782057	Fvb2-1	18484451	1	0	0	0	2	0	1	0	2	0	0	0	0	1	0	2	2	0	0	0	1	0	1	0	1	0	0	2	0	0	2	1	1	1	1	1	1	1	0	0	2	0	0	0	0	0	1
AX-166521227	Fvb2-1	19950432	NA	0	0	0	2	0	1	0	2	0	0	0	0	1	0	2	2	0	0	0	1	0	1	0	1	0	0	2	0	0	2	1	1	1	1	1	1	1	0	0	1	0	0	0	0	0	1
AX-166503810	Fvb2-1	20008775	2	2	2	2	2	2	2	2	2	2	2	2	2	2	2	2	2	2	1	2	2	2	2	2	1	2	2	2	1	2	2	2	2	2	2	2	2	2	1	1	2	2	2	2	NA	1	NA
AX-123360511	Fvb2-1	20101930	0	1	1	0	0	0	0	1	1	1	0	0	0	1	0	1	1	1	0	0	0	0	0	2	1	2	1	0	1	1	0	0	1	1	2	0	1	2	1	1	0	0	2	0	1	0	0
AX-89905982	Fvb2-1	20345407	1	0	0	0	2	0	1	0	2	0	0	0	0	1	0	2	2	0	0	0	1	0	1	0	1	0	0	2	0	0	2	1	1	1	1	1	1	1	0	0	1	0	0	0	0	0	1
AX-89837676	Fvb2-1	20683339	0	0	0	0	0	0	1	0	0	0	0	0	0	0	0	0	0	0	0	0	0	0	0	0	0	0	0	0	0	0	0	0	1	0	0	0	0	0	0	0	0	1	1	2	1	1	1
AX-166520938	Fvb2-1	20942503	0	0	0	0	0	0	1	0	0	0	0	0	0	0	0	0	0	0	0	0	0	0	0	0	0	0	0	0	0	0	0	0	1	0	0	0	0	0	0	0	0	1	1	2	1	1	1
AX-166503555	Fvb2-1	21038933	2	2	2	2	2	2	1	NA	2	2	2	2	2	2	2	2	2	2	2	2	2	2	2	2	2	2	2	2	2	2	2	2	1	2	2	2	2	2	2	2	2	1	1	0	1	1	1
AX-166511555	Fvb2-1	21063592	2	2	2	2	2	2	1	2	2	2	2	2	2	2	2	2	NA	2	2	2	2	2	2	2	2	2	2	2	2	2	2	2	2	2	2	2	2	2	2	2	2	1	1	1	1	1	1
AX-166517671	Fvb2-1	21525103	2	2	0	2	2	2	1	NA	2	2	2	2	2	2	2	2	2	2	2	2	2	2	2	2	2	2	2	2	2	2	2	1	1	2	2	2	2	2	2	2	2	1	1	1	1	1	NA
AX-166511512	Fvb2-1	21829458	0	0	0	0	0	0	1	0	0	0	0	0	0	0	0	0	0	0	0	0	0	0	0	0	0	0	0	0	0	0	0	1	1	0	0	0	0	0	0	0	1	1	1	1	1	1	1
AX-166503526	Fvb2-1	21913572	1	2	2	2	1	1	NA	2	NA	1	2	2	1	0	2	0	0	2	2	1	0	1	1	1	1	1	2	NA	1	1	0	2	1	1	1	0	1	1	1	1	2	2	2	2	2	2	1
AX-123357298	Fvb2-1	22018162	2	2	2	2	1	NA	1	2	0	2	2	2	2	1	2	2	2	2	2	2	1	1	1	2	NA	2	2	0	2	2	1	2	1	1	1	1	1	1	2	2	2	2	2	2	2	2	1
AX-166511507	Fvb2-1	22023534	1	2	2	2	1	NA	1	2	0	2	2	2	NA	0	2	0	NA	2	2	1	0	1	1	NA	1	1	2	0	1	1	0	2	1	1	1	0	1	1	1	1	2	2	NA	2	2	2	1
AX-123365205	Fvb2-1	22039561	0	0	0	0	0	0	1	0	0	0	0	0	0	0	0	0	0	0	1	1	0	1	1	0	0	1	0	0	1	0	0	2	1	0	0	0	1	0	1	1	1	1	1	1	2	1	NA
AX-166503703	Fvb2-1	22251481	2	2	2	2	2	2	1	2	2	2	2	2	2	2	2	2	2	2	2	2	2	2	2	2	2	2	2	2	2	2	2	1	2	2	2	2	2	2	2	2	1	1	1	1	1	1	1
AX-166503701	Fvb2-1	22301140	0	0	0	0	0	0	0	0	0	0	0	0	0	1	0	0	0	0	0	0	0	0	0	0	1	0	0	0	0	0	0	1	1	0	0	0	0	0	0	0	1	1	1	1	1	0	0
AX-166526733	Fvb2-1	22391987	0	0	0	0	0	0	1	0	0	0	0	0	0	0	0	0	0	0	0	0	0	0	0	0	0	0	0	0	0	0	0	1	1	0	0	0	0	0	0	0	1	1	NA	1	1	0	0
AX-166503691	Fvb2-1	22591306	1	2	2	2	2	2	2	2	2	2	2	2	1	1	2	1	NA	2	2	1	1	2	2	1	2	1	2	2	1	1	1	2	2	2	2	1	1	2	1	1	2	2	2	2	2	1	1
AX-123363593	Fvb2-1	22621853	0	2	2	2	0	0	1	1	0	1	1	1	1	NA	0	0	0	1	1	1	0	1	1	1	0	1	0	0	1	0	0	2	1	1	1	0	0	1	1	1	1	1	2	2	2	0	0
AX-166517686	Fvb2-1	22686558	2	2	NA	2	2	2	1	2	2	2	2	2	2	2	2	2	2	2	2	2	2	2	2	2	2	2	2	2	2	2	2	2	1	2	2	2	2	2	2	2	2	1	1	1	1	2	2
AX-166503683	Fvb2-1	22792738	2	2	2	2	1	2	1	2	1	2	2	2	2	1	2	2	2	2	2	2	1	1	1	2	1	2	2	NA	2	2	1	2	1	1	1	1	1	1	2	2	2	2	2	2	2	2	1
AX-89904521	Fvb2-1	22893492	0	2	0	2	1	0	2	1	2	2	1	1	1	1	0	0	0	1	1	1	1	2	2	1	1	1	0	2	1	1	1	2	2	2	2	1	1	2	1	1	1	1	2	2	2	0	1
AX-123364867	Fvb2-1	23172762	1	2	0	2	0	0	0	2	0	1	1	1	1	0	2	0	0	2	1	1	0	1	1	1	0	1	1	0	1	NA	0	2	0	1	1	0	0	1	1	1	2	0	1	1	2	0	0
AX-123366894	Fvb2-1	23185607	2	2	2	2	1	1	0	2	0	2	2	2	2	1	2	2	2	2	1	1	1	0	0	2	1	1	2	0	1	2	1	1	0	1	1	1	1	1	1	1	1	2	2	2	0	2	1
AX-166511694	Fvb2-1	23357669	2	2	2	2	0	2	1	2	0	2	1	1	2	1	2	2	2	2	1	2	1	1	1	2	0	2	1	1	2	2	1	2	1	1	0	1	1	1	2	2	2	1	2	2	2	1	1
AX-123366890	Fvb2-1	23364033	2	2	2	2	0	2	1	2	0	2	1	1	2	1	2	2	2	2	1	2	1	1	1	2	0	2	1	1	2	2	1	2	NA	1	0	1	1	1	2	2	2	0	2	2	2	1	1
AX-123364740	Fvb2-1	23364505	0	1	2	0	2	1	2	1	2	1	1	1	0	1	0	0	0	0	1	1	1	1	1	0	2	0	1	1	0	0	1	0	2	1	2	1	1	1	0	0	0	2	2	2	0	1	1
AX-123615245	Fvb2-1	23377069	0	1	0	0	1	1	1	1	2	0	0	0	0	1	NA	0	0	0	0	0	1	1	1	0	1	0	0	1	0	0	1	0	1	1	2	1	1	1	0	0	0	0	1	1	0	0	1
AX-123360469	Fvb2-1	23377985	1	1	2	1	2	2	2	2	2	2	1	1	0	1	2	0	0	1	2	1	1	2	2	0	2	1	2	1	1	1	1	1	2	1	2	1	1	1	1	1	2	2	2	2	2	1	1
AX-123357362	Fvb2-1	23463000	1	1	2	NA	1	2	2	2	2	2	1	1	0	1	2	0	0	1	1	1	1	2	2	0	1	1	1	1	1	1	1	1	2	1	2	1	1	1	1	1	2	1	2	2	2	0	1
AX-166503641	Fvb2-1	23547305	2	2	2	2	2	NA	2	2	2	2	2	2	2	2	2	2	2	2	1	1	2	1	1	2	2	1	2	2	1	2	2	2	2	2	2	2	2	2	1	1	1	2	2	1	1	2	2
AX-123357356	Fvb2-1	23782585	1	1	2	0	1	2	1	2	2	2	1	1	0	1	2	0	0	1	1	1	1	2	2	0	1	1	1	1	1	1	1	1	2	1	2	1	1	1	1	1	2	1	2	2	2	0	1
AX-166521035	Fvb2-1	23819103	2	1	2	2	1	2	2	1	1	2	2	2	2	1	2	2	2	2	2	2	1	1	1	2	1	2	2	1	2	2	1	2	1	1	1	1	1	1	2	2	2	2	1	1	2	2	1
AX-166511658	Fvb2-1	23894716	2	2	2	2	1	2	2	2	1	2	2	2	2	1	2	2	2	2	2	2	1	1	1	2	1	2	2	1	2	2	1	2	1	1	1	1	1	1	2	2	2	2	2	2	2	2	1
AX-166509673	Fvb2-1	24471914	1	0	1	0	2	1	1	1	1	0	0	0	1	1	0	2	1	0	1	1	1	1	1	2	2	0	1	1	1	1	2	1	1	2	1	1	1	2	1	1	1	1	1	0	1	2	2
AX-166511590	Fvb2-1	24937793	2	2	0	1	2	2	1	2	2	2	2	2	2	2	2	2	2	2	1	1	2	1	1	2	2	2	2	2	2	2	2	1	2	2	2	2	2	1	2	2	NA	1	1	2	1	2	2
AX-123363585	Fvb2-1	24949829	1	2	2	2	0	2	2	2	2	2	2	2	1	0	2	1	1	2	2	1	2	1	2	1	2	2	2	1	1	1	1	2	2	1	1	0	0	2	1	1	2	2	2	2	2	1	1
AX-166503779	Fvb2-1	25325055	2	1	2	1	2	2	NA	1	1	1	2	2	2	2	2	2	2	2	1	1	2	1	0	2	2	2	2	2	2	2	1	1	1	2	1	2	2	1	2	2	1	1	1	2	NA	2	2
AX-89879166	Fvb2-1	25559107	2	1	2	1	1	2	NA	1	1	2	2	2	2	2	2	2	2	2	1	1	2	1	1	1	0	1	1	2	2	2	1	2	1	1	1	2	2	1	2	2	1	1	1	2	0	1	1
AX-123357385	Fvb2-1	25565514	2	2	2	1	1	0	2	2	2	2	1	1	2	2	2	1	1	2	1	2	2	2	2	1	1	2	1	2	1	1	2	1	2	1	2	2	2	1	1	1	2	1	1	1	2	1	1
AX-123366900	Fvb2-1	25708228	2	2	2	1	2	2	1	1	1	1	2	2	2	2	0	2	2	1	2	1	2	2	1	2	2	1	1	2	2	2	1	2	0	2	1	2	2	1	2	2	1	1	2	1	1	2	1
AX-166521144	Fvb2-1	25835877	2	1	2	1	2	2	1	1	1	2	2	2	2	2	2	2	2	2	2	1	2	2	1	2	1	1	2	2	2	2	1	2	0	2	1	2	2	1	2	2	1	1	NA	2	0	2	2
AX-166511789	Fvb2-1	26014280	2	2	2	2	2	2	1	1	2	1	2	2	2	2	0	2	2	1	2	2	2	2	2	2	2	1	1	2	2	2	2	2	2	2	2	2	2	2	2	2	2	2	2	1	2	2	1
AX-166509204	Fvb2-1	26333912	2	2	2	1	2	2	2	2	1	2	2	2	2	2	2	2	2	2	2	1	2	2	1	2	2	2	2	2	2	2	1	2	1	2	1	2	2	1	2	2	1	1	2	2	1	2	2
AX-166517690	Fvb2-1	26355837	2	2	0	1	2	1	1	1	1	1	1	1	2	2	2	2	2	2	1	1	2	1	0	2	1	1	1	2	2	2	1	1	0	2	1	2	2	1	2	2	1	1	1	1	0	2	2
AX-166511750	Fvb2-1	26483171	2	2	2	1	2	2	2	2	1	2	2	2	2	2	2	2	2	2	2	1	2	2	1	2	2	2	2	2	2	2	1	2	0	2	1	2	2	1	2	2	1	1	2	2	1	2	2
AX-123360481	Fvb2-2	195892	0	1	0	0	1	0	0	1	0	0	0	0	0	0	0	0	0	0	0	1	0	0	0	0	0	1	0	0	0	0	0	0	0	0	0	0	0	1	0	0	0	0	0	0	1	1	2
AX-123524400	Fvb2-2	224092	1	1	2	0	1	2	2	0	1	2	1	1	1	0	0	0	0	1	0	0	0	0	0	1	0	0	0	1	1	1	0	2	0	0	1	0	1	1	1	1	1	0	1	0	1	1	0
AX-166518677	Fvb2-2	360843	1	1	0	2	1	2	0	2	1	2	1	1	1	2	2	2	2	2	2	2	2	2	2	2	2	2	2	1	2	2	2	0	2	2	1	2	1	2	2	2	1	2	1	2	1	1	2
AX-89820745	Fvb2-2	539049	1	1	0	2	1	2	0	2	1	2	1	1	1	2	2	2	2	2	2	2	1	2	2	2	2	2	2	1	2	2	2	0	2	2	1	2	1	2	2	2	1	2	0	2	1	1	2
AX-166503536	Fvb2-2	705855	1	2	2	2	2	2	2	2	2	2	2	2	2	1	1	1	1	2	1	2	1	2	1	1	0	2	2	2	2	2	0	2	1	1	1	1	1	2	2	2	1	2	2	2	2	2	2
AX-89820849	Fvb2-2	904810	1	2	2	2	2	1	2	2	2	2	2	2	2	1	1	1	1	2	1	2	1	2	1	1	0	2	2	2	2	2	0	2	1	1	1	1	1	2	2	2	1	2	2	2	2	2	2
AX-89820860	Fvb2-2	963197	1	0	0	0	0	0	0	0	0	0	0	0	0	1	1	1	1	0	1	0	1	0	1	1	1	0	0	0	0	0	1	0	1	NA	1	1	1	0	0	0	NA	0	0	0	0	0	0
AX-166520915	Fvb2-2	969890	1	0	2	0	1	0	1	0	1	0	1	1	1	0	0	0	0	0	0	0	1	0	0	1	0	0	0	1	0	0	0	1	0	0	1	0	1	0	0	0	1	0	1	0	1	1	0
AX-166503547	Fvb2-2	1006628	1	0	2	0	1	0	1	0	1	0	1	1	1	0	0	0	0	0	0	0	1	0	0	1	0	0	0	1	0	0	0	1	0	0	1	0	1	0	0	0	1	0	1	0	1	1	0
AX-89878064	Fvb2-2	1239620	1	2	2	2	2	2	2	1	2	2	2	2	2	1	1	1	1	2	1	2	1	2	1	1	0	2	2	2	2	2	0	1	1	1	1	1	1	2	2	2	1	2	2	2	2	2	2
AX-123362269	Fvb2-2	1584703	1	2	0	2	1	2	1	2	1	2	1	1	1	1	2	2	2	2	1	2	1	2	1	0	2	1	2	1	2	2	2	1	2	1	1	2	1	2	2	2	1	2	1	1	1	1	2
AX-166507168	Fvb2-2	1731303	2	1	2	1	2	2	1	1	1	2	1	1	1	1	1	1	1	1	0	0	1	0	0	2	0	2	0	1	1	1	2	1	1	1	2	1	2	1	1	1	2	0	2	2	2	1	1
AX-123367317	Fvb2-2	1900044	NA	0	2	0	1	NA	2	1	2	0	2	2	2	2	NA	1	1	NA	2	1	2	2	1	2	2	0	2	2	1	1	0	2	0	2	1	1	1	0	1	1	1	2	1	0	1	1	0
AX-123525260	Fvb2-2	1924750	2	0	1	0	1	0	1	0	1	0	1	1	1	1	1	1	1	0	0	0	1	0	0	2	0	1	0	1	0	0	2	1	1	1	2	1	2	0	0	0	2	0	1	0	1	1	0
AX-166515345	Fvb2-2	2030686	0	2	0	2	1	2	1	2	2	2	1	1	1	1	1	1	1	2	2	2	2	2	2	0	2	1	2	1	1	2	0	1	1	1	1	1	0	2	1	1	0	2	1	2	1	1	2
AX-166511960	Fvb2-2	2790981	0	1	0	0	2	0	0	2	0	1	0	0	0	NA	0	0	0	0	0	0	0	0	0	0	0	1	0	0	0	0	0	0	0	0	0	0	0	1	0	0	1	0	1	0	1	2	2
AX-166517670	Fvb2-2	3531474	1	0	2	0	1	0	2	0	0	1	2	2	1	1	0	0	0	0	2	0	1	2	1	2	2	0	0	2	0	0	0	1	0	1	0	1	1	0	0	0	1	0	1	0	1	1	0
AX-123524337	Fvb2-2	3790596	1	1	2	0	1	0	2	0	0	1	2	2	1	1	0	0	0	1	2	0	1	2	1	2	2	1	0	2	0	1	0	1	0	1	0	1	1	1	0	0	1	0	1	0	1	1	0
AX-123357269	Fvb2-2	3839662	1	2	0	1	1	2	NA	2	0	0	0	0	0	0	1	1	1	1	0	1	0	0	1	0	0	2	1	0	1	1	2	1	2	1	1	1	1	2	1	1	1	1	NA	2	1	1	2
AX-123363575	Fvb2-2	3864204	0	2	0	1	1	NA	0	2	0	0	0	0	0	0	0	0	0	1	0	1	0	0	1	NA	0	1	1	0	1	1	0	0	1	1	0	0	0	2	1	1	0	1	1	2	1	1	2
AX-89855048	Fvb2-2	4491580	2	1	2	1	2	1	2	1	2	2	2	2	2	2	1	2	2	1	2	2	2	2	1	2	2	1	2	2	2	1	2	2	1	2	2	2	2	0	2	2	2	2	2	2	2	1	1
AX-123360359	Fvb2-2	4682647	1	2	0	1	1	2	0	2	0	1	0	0	0	0	1	1	1	1	1	1	1	0	2	0	1	1	1	0	1	1	2	1	2	1	1	1	1	1	1	1	1	1	1	2	1	1	2
AX-166517667	Fvb2-2	4776135	0	1	0	1	1	1	0	0	0	0	0	0	0	0	0	0	0	0	0	1	0	NA	0	0	0	0	0	0	0	0	0	0	0	1	0	0	0	0	0	0	0	0	0	0	1	0	1
AX-166509178	Fvb2-2	4780978	1	1	0	NA	1	2	0	1	0	1	0	0	0	0	0	1	1	0	1	1	1	0	1	0	1	1	1	0	0	NA	2	1	1	1	1	1	1	1	0	0	2	1	0	0	1	0	2
AX-166517665	Fvb2-2	4823489	2	1	2	2	1	2	2	2	2	2	2	2	2	2	2	2	2	2	2	1	2	2	2	2	2	2	2	2	2	2	2	2	2	1	2	2	2	2	2	2	2	2	2	2	1	2	1
AX-123357254	Fvb2-2	5184062	2	1	2	1	1	2	2	1	2	2	2	2	2	2	2	2	2	2	2	1	1	2	1	2	2	2	2	2	2	2	2	2	1	1	2	2	2	2	2	2	2	2	2	2	1	1	0
AX-123366869	Fvb2-2	5240507	1	2	0	1	1	2	0	2	0	1	0	0	0	0	1	1	1	0	1	1	2	1	2	0	2	2	1	0	0	1	2	1	2	1	1	1	1	1	0	0	1	1	NA	2	1	1	2
AX-166520781	Fvb2-2	5261283	1	0	2	1	1	0	2	0	2	1	2	2	2	2	1	1	1	2	1	1	0	1	0	2	1	0	1	2	1	1	0	1	0	1	1	1	1	1	1	1	1	1	1	0	1	1	0
AX-166527183	Fvb2-2	5307738	1	1	2	1	1	0	2	0	2	2	2	2	2	2	2	1	1	2	1	1	0	1	0	2	1	1	2	2	2	2	0	1	0	1	1	1	1	2	2	2	1	2	1	2	1	1	0
AX-166509176	Fvb2-2	5389676	2	1	2	1	1	2	2	0	2	2	2	2	2	2	2	2	2	2	2	1	1	2	1	2	2	2	2	2	2	2	2	2	1	1	2	2	2	2	2	2	2	2	1	2	1	1	0
AX-166511386	Fvb2-2	5396188	2	1	2	NA	1	2	2	0	2	2	2	2	2	2	2	2	2	2	2	1	1	2	1	2	2	2	2	2	2	2	2	2	1	1	2	2	2	2	2	2	2	2	1	2	1	1	0
AX-166511380	Fvb2-2	5456845	0	1	0	1	1	0	0	1	0	0	0	0	0	0	0	0	0	0	0	1	1	0	1	0	0	0	0	0	0	0	0	0	1	1	0	0	0	0	0	0	0	0	1	0	1	1	1
AX-166510254	Fvb2-2	5485335	1	1	0	NA	1	2	0	2	0	1	0	0	0	0	0	1	1	0	1	1	2	1	2	0	1	2	1	0	1	2	2	1	2	1	1	1	1	1	1	1	1	1	1	2	1	1	2
AX-166511361	Fvb2-2	5777502	1	1	0	1	1	2	0	2	0	0	0	0	0	0	0	1	1	0	1	1	2	1	2	0	NA	2	1	0	1	2	2	1	2	1	1	1	1	1	1	1	1	1	1	2	1	1	2
AX-166511339	Fvb2-2	6029717	2	2	2	1	1	NA	2	2	1	2	2	2	1	1	0	1	1	1	2	1	2	1	2	1	2	2	1	2	0	2	2	2	2	2	2	1	2	2	NA	1	2	1	2	0	2	1	1
AX-166511340	Fvb2-2	6037015	2	1	1	2	2	2	1	2	2	1	0	0	1	1	2	2	2	1	1	2	2	2	2	1	2	2	2	1	2	2	2	2	2	NA	2	2	1	NA	2	2	2	2	1	2	1	2	2
AX-166526715	Fvb2-2	6118002	0	2	2	1	1	0	1	2	0	2	2	2	1	1	0	0	1	1	1	1	1	0	1	1	0	NA	1	1	0	NA	0	0	1	2	0	0	1	2	0	0	0	1	2	0	2	1	1
AX-166503257	Fvb2-2	6423976	1	2	2	1	1	2	1	2	0	1	2	2	1	1	0	1	1	1	2	1	2	1	2	1	1	2	1	1	0	2	2	1	2	2	1	1	2	2	0	0	1	NA	2	0	2	1	1
AX-123357194	Fvb2-2	6454478	2	2	2	1	2	2	2	1	2	2	2	2	2	2	2	2	2	2	2	2	1	2	1	2	2	2	2	2	2	2	2	2	1	2	2	2	1	2	2	2	2	2	1	2	2	NA	NA
AX-166520619	Fvb2-2	6483973	0	0	1	0	0	0	NA	0	0	1	1	1	1	1	0	0	0	1	1	0	0	0	0	1	0	0	0	1	0	0	0	0	0	1	0	0	1	1	0	0	0	0	1	0	1	0	0
AX-123357196	Fvb2-2	6520292	2	1	2	2	1	2	2	2	2	2	2	2	2	2	2	2	2	2	2	1	2	2	2	2	2	2	2	2	2	2	2	2	2	1	2	2	2	2	2	2	2	2	2	2	1	2	2
AX-166511245	Fvb2-2	6716150	1	2	2	1	1	0	1	2	0	1	2	2	0	1	0	1	1	1	1	1	2	1	1	1	1	2	0	1	0	2	2	1	2	2	1	1	2	2	0	0	1	0	2	0	2	1	1
AX-166520640	Fvb2-2	6859600	0	0	0	1	1	0	0	0	1	0	0	0	1	1	2	1	1	1	0	1	0	1	0	1	0	0	1	0	2	0	0	0	0	0	0	1	0	0	2	2	0	1	0	2	0	1	1
AX-123614294	Fvb2-2	6862296	2	1	2	2	1	2	2	2	2	2	2	2	2	2	2	2	2	2	2	1	2	2	2	2	2	2	2	2	2	2	2	2	2	1	2	2	2	2	2	2	2	2	2	2	1	2	2
AX-166526714	Fvb2-2	6981765	1	2	2	2	1	2	1	2	0	2	2	2	0	1	0	1	1	1	1	1	2	1	1	1	1	1	1	1	0	1	2	1	2	2	1	1	2	1	0	0	1	1	2	0	2	1	1
AX-166519026	Fvb2-2	7116136	0	0	0	1	1	0	0	0	1	0	0	0	1	1	2	1	1	1	0	1	0	1	0	1	0	0	2	0	2	0	0	0	0	0	0	1	0	0	2	2	0	1	0	2	0	1	1
AX-166509167	Fvb2-2	7286509	2	1	2	2	1	2	1	0	2	1	2	2	2	2	2	2	2	2	2	1	1	2	1	2	2	2	2	2	2	2	2	2	1	1	2	2	2	2	2	2	2	2	NA	2	1	1	NA
AX-166509169	Fvb2-2	7343214	2	0	2	1	0	1	1	0	1	1	2	2	1	1	0	1	1	1	2	0	1	1	1	1	2	1	0	2	1	1	2	2	1	1	2	1	2	1	1	1	2	1	1	0	1	0	0
AX-123360318	Fvb2-2	7349432	2	0	2	1	0	1	1	2	1	2	2	2	1	1	0	1	1	1	2	0	2	1	2	1	2	1	1	2	1	1	2	2	2	1	2	1	2	1	1	1	2	1	2	0	1	1	1
AX-123365168	Fvb2-2	7393936	2	1	2	2	1	2	1	2	2	2	2	2	2	2	2	2	2	2	2	1	2	2	2	2	2	2	2	2	2	2	2	2	2	1	2	2	2	2	2	2	2	2	2	2	1	2	2
AX-166503322	Fvb2-2	7452860	0	0	0	NA	1	0	0	0	1	0	0	0	1	1	2	1	1	1	0	1	0	1	0	1	0	0	1	0	1	0	0	0	0	0	0	1	0	0	1	1	0	1	0	2	0	1	1
AX-166520689	Fvb2-2	7502129	2	1	2	2	1	2	2	0	2	1	2	2	2	2	2	2	2	2	2	1	1	2	1	2	2	2	2	2	2	2	2	2	1	1	2	2	2	2	2	2	2	2	1	2	1	1	1
AX-166503332	Fvb2-2	7597816	0	0	0	1	1	0	0	0	1	0	0	0	1	1	2	1	1	1	0	1	0	1	0	1	0	0	1	0	1	0	0	0	0	0	0	1	0	0	1	1	1	1	0	2	0	1	1
AX-123357226	Fvb2-2	7613177	2	1	2	2	1	2	2	2	2	2	2	2	2	2	2	2	2	2	2	1	2	2	2	2	2	2	2	2	2	2	2	2	2	1	2	2	2	2	2	2	2	2	2	2	1	2	2
AX-166503336	Fvb2-2	7702232	2	2	1	1	2	NA	1	2	2	1	1	1	2	1	2	2	2	1	1	2	2	2	2	1	2	2	2	1	1	2	2	2	2	1	2	2	1	1	1	1	NA	2	NA	2	1	2	2
AX-166520703	Fvb2-2	7785902	2	2	2	1	1	2	2	2	1	NA	2	2	1	1	0	1	1	1	2	1	2	1	2	1	2	2	1	2	1	2	2	2	2	2	2	1	2	2	1	1	2	1	2	0	2	1	1
AX-123376117	Fvb2-2	7790473	NA	1	2	0	1	2	2	2	0	0	1	1	0	0	0	1	0	0	1	0	1	0	1	1	2	NA	0	1	0	NA	2	2	0	2	1	0	1	2	0	0	2	0	NA	0	2	1	1
AX-166511316	Fvb2-2	7862876	1	1	2	1	1	1	1	2	0	2	1	1	0	1	0	1	1	1	1	1	1	0	1	1	0	1	1	1	1	1	2	1	2	2	1	1	2	2	1	1	1	1	2	0	2	1	1
AX-166527173	Fvb2-2	7889687	1	2	0	0	1	2	0	2	0	1	0	0	0	0	0	1	1	0	0	1	2	1	1	0	1	1	1	0	0	1	1	1	1	1	1	1	1	0	0	0	1	0	1	0	1	1	1
AX-166511322	Fvb2-2	7935095	2	2	2	1	1	2	2	2	1	2	2	2	1	1	NA	1	1	1	2	1	2	1	2	1	2	1	1	2	1	1	2	2	2	2	2	1	2	2	1	1	2	1	2	0	2	1	1
AX-166511324	Fvb2-2	7957356	2	1	2	2	1	2	2	0	2	0	2	2	2	2	2	2	2	2	2	1	1	2	1	2	2	2	2	2	2	2	2	2	1	1	2	2	2	2	2	2	2	1	1	2	1	1	1
AX-123364729	Fvb2-2	7988056	2	1	2	1	1	NA	2	2	2	2	2	2	2	2	2	2	2	2	2	1	2	2	2	2	2	2	2	2	2	2	2	2	2	1	2	2	2	2	2	2	2	2	2	2	1	2	2
AX-89862836	Fvb2-2	8056505	0	0	1	1	2	1	1	1	1	0	0	0	1	1	1	2	1	1	0	1	0	1	0	2	2	0	1	0	1	0	1	1	0	1	0	1	0	1	1	1	1	1	NA	1	1	2	2
AX-123614836	Fvb2-2	8267577	2	1	2	2	1	2	2	2	2	2	2	2	2	2	2	2	2	2	2	1	2	2	2	2	2	2	2	2	2	2	2	2	2	1	2	2	2	2	2	2	2	2	2	2	1	2	2
AX-166511211	Fvb2-2	8529441	2	2	0	1	1	2	1	2	1	2	0	0	1	0	0	1	1	1	1	1	2	1	2	0	2	2	1	1	0	2	1	2	1	1	2	1	1	1	0	0	2	1	1	0	1	1	1
AX-166503222	Fvb2-2	8574425	1	1	0	0	1	0	1	2	1	1	0	0	1	0	0	0	0	1	1	1	2	1	2	0	2	0	0	1	0	0	0	1	1	1	1	0	0	1	0	0	1	0	1	0	1	1	1
AX-123360286	Fvb2-2	8574564	2	1	2	2	1	2	2	2	2	2	2	2	2	2	2	2	2	2	2	1	2	2	2	2	2	2	2	2	2	2	2	2	2	1	2	2	2	2	2	2	2	2	2	2	1	2	2
AX-166511183	Fvb2-2	9249743	0	0	2	NA	1	0	1	0	1	1	1	1	1	2	2	1	1	NA	1	2	0	1	0	2	0	0	1	1	2	0	1	0	1	2	0	1	1	1	2	2	1	1	1	2	1	1	1
AX-123366857	Fvb2-2	9596705	2	2	0	1	1	0	1	2	1	1	0	0	1	0	0	1	1	1	1	0	1	0	2	0	1	2	0	1	0	2	1	2	1	0	1	1	1	1	0	0	2	0	1	0	1	1	1
AX-123363556	Fvb2-2	9596766	1	2	0	1	0	2	1	0	1	1	1	1	1	0	0	0	0	1	NA	0	0	0	1	0	1	0	1	1	0	NA	0	1	0	0	0	0	0	0	0	0	1	1	0	0	1	0	0
AX-166520527	Fvb2-2	10077077	1	2	2	2	2	2	1	2	1	2	2	2	1	2	2	2	2	2	2	2	2	2	2	2	1	2	2	1	2	2	2	1	2	2	2	2	2	2	2	2	1	2	2	2	2	2	2
AX-123360674	Fvb2-2	10227553	2	2	0	1	1	2	1	2	1	2	1	1	1	0	0	1	1	1	0	0	2	0	1	0	1	2	1	1	0	2	1	1	1	0	1	1	1	1	0	0	NA	1	1	NA	1	1	1
AX-123360673	Fvb2-2	10238420	2	2	0	NA	1	1	1	NA	1	2	0	0	1	NA	0	1	1	1	0	0	2	0	1	0	1	2	1	1	0	2	1	1	1	0	1	1	1	1	0	0	2	1	NA	0	1	NA	1
AX-166517715	Fvb2-2	10740945	2	0	2	1	0	0	2	0	1	0	1	1	1	2	2	2	2	1	1	2	0	2	1	2	2	1	1	1	2	1	2	1	1	2	1	2	2	1	2	2	1	1	1	2	2	0	0
AX-166503838	Fvb2-2	10747108	0	0	0	0	2	0	0	NA	0	1	0	0	0	0	0	0	0	0	0	0	0	0	1	0	0	0	0	0	0	0	0	0	1	0	1	0	0	1	0	0	0	0	1	0	0	2	2
AX-166527171	Fvb2-2	11136533	0	2	0	1	2	2	0	2	1	2	1	1	1	0	0	0	0	1	1	0	2	0	0	0	0	2	1	1	0	1	0	1	0	0	0	0	0	1	0	0	1	1	2	0	0	2	2
AX-166521241	Fvb2-2	11161353	2	1	2	2	0	1	2	0	2	1	2	2	2	2	2	2	2	1	2	2	2	2	2	2	2	2	2	2	2	2	2	2	2	2	2	2	2	1	2	2	2	2	1	2	2	0	0
AX-166511983	Fvb2-2	11480134	2	2	2	2	0	2	2	1	2	1	2	2	2	2	2	2	2	2	2	2	2	2	2	2	2	2	2	2	2	2	2	2	2	2	2	2	2	1	2	2	2	2	2	2	2	0	NA
AX-166503905	Fvb2-2	11628627	2	2	2	2	0	2	2	0	2	1	2	2	2	2	2	2	2	2	2	2	2	2	2	2	2	2	2	2	2	2	2	2	2	2	2	2	2	2	2	2	2	2	1	2	2	0	0
AX-166517728	Fvb2-2	11663232	0	1	0	0	2	NA	0	2	0	1	0	0	0	0	0	0	0	0	0	0	0	0	0	0	0	1	0	0	0	0	0	0	0	NA	0	0	0	0	0	0	0	0	1	0	0	2	2
AX-166509686	Fvb2-2	11709146	0	1	0	0	2	0	0	2	0	1	0	0	0	0	0	0	0	0	0	0	0	0	0	0	0	1	0	0	0	0	0	0	0	0	0	0	0	1	0	0	0	0	1	0	0	2	2
AX-166511996	Fvb2-2	11760047	2	2	2	2	0	2	2	0	2	1	2	2	2	2	2	2	2	2	2	2	2	2	2	2	2	2	2	2	2	2	2	2	2	2	2	2	2	2	2	2	2	2	1	2	2	0	0
AX-166511971	Fvb2-2	11993890	2	1	2	2	0	2	2	0	2	1	2	2	2	2	2	2	2	2	2	2	2	2	2	2	2	1	2	2	2	2	2	2	2	2	2	2	2	1	2	2	2	2	1	2	2	0	0
AX-166503889	Fvb2-2	12100031	2	2	2	2	0	2	2	1	2	1	2	2	2	2	2	2	2	2	2	2	2	2	2	2	2	2	2	2	2	2	2	2	2	2	2	2	2	2	2	2	2	2	2	2	2	0	0
AX-123365316	Fvb2-2	12177352	0	0	0	0	2	0	0	2	0	1	0	0	0	0	0	0	0	0	0	0	0	0	0	0	0	0	0	0	0	0	0	0	0	0	0	0	0	1	0	0	0	0	1	0	0	2	2
AX-166511661	Fvb2-2	12732381	0	0	0	0	2	0	0	1	0	1	0	0	0	0	0	0	0	0	0	0	0	0	0	0	0	0	0	0	0	0	0	0	0	0	0	0	0	1	0	0	0	0	0	0	0	2	2
AX-123360444	Fvb2-2	12784400	2	1	2	2	0	2	2	0	2	1	2	2	2	2	2	2	2	2	2	2	2	2	2	2	2	1	2	2	2	2	2	2	2	2	2	2	2	1	2	2	2	2	1	2	1	0	0
AX-123366880	Fvb2-2	12907418	2	0	2	1	0	0	2	0	2	0	1	1	1	2	2	2	2	1	1	2	0	1	2	2	2	0	1	1	2	2	2	1	2	2	2	2	2	2	2	2	1	1	0	2	1	0	0
AX-123614850	Fvb2-2	12990836	2	0	2	2	0	2	2	0	2	0	2	2	2	2	2	2	2	2	2	2	2	2	2	2	2	1	2	2	2	2	2	2	2	2	2	2	2	1	2	2	2	2	1	2	1	0	0
AX-166517662	Fvb2-2	13247789	2	0	2	1	0	1	0	0	1	1	0	0	2	1	2	2	2	1	1	1	2	1	0	1	1	1	2	1	1	1	1	2	0	1	1	2	1	0	1	1	2	2	0	2	0	0	0
AX-123360337	Fvb2-2	13395728	2	1	2	1	2	NA	NA	2	1	2	1	1	2	1	2	2	2	2	1	1	2	1	0	1	NA	2	2	1	1	1	1	2	0	1	1	2	1	1	1	1	2	2	1	2	1	2	2
AX-166527433	Fvb2-2	13441414	1	2	0	NA	2	2	2	2	1	1	1	1	1	1	0	0	0	1	2	1	2	2	2	1	1	2	1	2	2	2	1	1	2	2	1	0	1	2	2	2	1	0	2	0	2	2	2
AX-166520624	Fvb2-2	13553734	2	1	2	2	0	2	2	NA	2	1	2	2	2	2	2	1	1	2	2	2	2	2	2	2	2	1	2	2	2	2	2	2	2	2	1	1	1	1	2	2	2	1	1	2	1	0	0
AX-166511221	Fvb2-2	13637665	2	2	2	2	0	1	2	0	2	1	2	2	2	2	2	2	2	2	2	2	2	2	2	2	2	2	2	2	2	2	2	2	2	2	2	2	2	2	2	2	NA	2	1	2	2	0	0
AX-123360591	Fvb2-2	14602318	0	1	0	1	2	1	2	2	1	1	2	2	0	1	0	0	NA	0	1	0	0	1	2	1	1	1	0	1	1	2	NA	0	2	2	1	NA	1	2	1	1	0	0	1	0	1	2	2
AX-166511937	Fvb2-2	14621471	0	0	0	0	2	0	0	2	0	1	0	0	0	0	0	0	0	0	0	0	0	0	0	0	0	0	0	0	0	0	0	0	0	0	0	0	0	1	0	0	0	0	1	0	0	2	NA
AX-89783470	Fvb2-2	14634089	1	1	2	1	2	2	1	2	1	2	2	2	1	1	1	2	2	1	NA	1	2	0	0	1	0	2	1	2	2	2	1	2	2	1	2	1	1	2	2	2	1	1	2	2	1	2	1
AX-166517683	Fvb2-2	14865839	0	0	0	1	2	0	0	2	0	1	0	0	0	0	0	0	0	0	0	0	0	0	0	0	0	0	0	0	0	0	0	0	0	0	0	0	0	1	0	0	0	0	1	0	0	2	2
AX-123365208	Fvb2-2	14893439	2	1	2	2	0	2	2	0	2	1	1	1	2	2	2	1	1	2	2	1	2	2	2	2	NA	1	2	2	2	2	2	2	2	2	1	1	1	1	2	2	2	1	NA	2	1	0	0
AX-123524472	Fvb2-2	14951897	2	2	2	1	2	2	1	2	1	2	1	1	2	1	2	2	2	2	1	2	2	1	1	1	1	2	2	1	1	1	1	2	1	1	1	2	1	1	1	1	2	2	2	2	1	2	2
AX-123360631	Fvb2-2	15245611	2	2	2	2	0	2	2	NA	2	1	2	2	2	2	2	2	2	2	2	2	2	2	2	2	2	2	2	2	2	2	2	2	2	2	2	2	2	2	2	2	2	2	2	2	2	0	0
AX-166512032	Fvb2-2	15271536	0	2	0	1	2	2	2	2	1	1	2	2	0	1	0	1	1	1	1	1	1	1	2	1	1	2	1	1	2	2	1	0	2	2	2	1	1	2	2	2	0	1	2	0	2	2	2
AX-166509689	Fvb2-2	15434878	0	0	0	0	0	0	2	0	1	0	1	1	0	1	0	0	0	0	1	0	0	1	2	1	1	0	0	1	1	1	1	0	2	1	1	0	0	1	1	1	0	0	0	0	1	0	0
AX-166509687	Fvb2-2	15542439	1	0	2	1	0	1	0	0	2	1	1	1	1	2	2	1	1	1	2	1	2	2	0	1	NA	0	1	0	1	0	1	1	0	0	0	1	0	0	1	1	1	1	0	2	0	0	0
AX-166521361	Fvb2-2	15560516	0	1	0	0	0	0	0	0	0	0	0	0	0	0	0	1	1	0	0	1	0	0	0	0	NA	1	0	0	0	0	0	0	0	0	1	1	1	0	0	0	0	1	0	0	1	0	0
AX-166503929	Fvb2-2	15616732	2	1	2	2	0	2	2	0	2	1	2	2	2	2	2	1	1	2	2	1	2	2	2	2	2	1	2	2	2	2	2	2	2	2	1	1	1	1	2	2	2	1	1	2	1	0	0
AX-166521357	Fvb2-2	15629709	2	2	2	2	2	2	0	2	1	2	2	2	2	1	2	2	2	2	1	2	2	1	0	1	1	2	2	1	2	1	1	2	0	1	1	2	2	1	2	2	2	2	2	2	2	2	2
AX-123360622	Fvb2-2	15845102	2	1	2	2	0	1	0	1	1	1	2	2	2	1	2	2	2	1	1	2	2	1	0	1	1	1	1	2	1	1	1	2	0	0	1	2	2	0	1	1	2	2	1	2	2	0	0
AX-123360618	Fvb2-2	15951260	2	2	2	2	0	2	2	0	2	1	2	2	2	2	2	2	2	2	2	2	2	2	2	2	2	1	2	2	2	2	2	2	2	2	2	2	2	1	2	2	2	2	1	2	2	0	0
AX-166512001	Fvb2-2	16120545	0	1	0	0	2	0	0	2	0	1	0	0	0	0	0	1	1	0	0	1	0	0	0	0	0	2	0	0	0	0	0	0	0	1	1	1	1	1	0	0	0	1	1	0	1	2	2
AX-89803790	Fvb2-2	16229488	2	2	2	2	1	2	2	1	2	1	2	2	2	2	2	2	2	2	2	2	2	2	2	2	NA	1	2	2	1	2	2	2	2	2	2	2	2	2	1	1	2	2	2	2	2	1	1
AX-166511997	Fvb2-2	16256301	2	1	2	2	0	2	2	0	2	1	2	2	2	2	2	1	1	2	2	1	2	2	2	2	2	0	2	2	1	2	2	2	2	1	1	1	1	1	1	1	2	1	1	2	1	0	0
AX-123357466	Fvb2-2	16267768	2	2	2	2	0	2	2	1	2	1	2	2	2	2	2	2	2	2	2	2	2	2	2	2	2	1	2	2	1	2	2	2	2	2	2	2	2	1	1	1	2	2	2	2	2	0	0
AX-166521425	Fvb2-2	16308718	1	2	0	1	2	0	2	2	1	1	1	1	1	1	0	1	1	0	1	1	1	1	2	1	1	2	0	1	1	2	1	1	2	2	2	1	2	2	1	1	1	1	2	0	1	2	2
AX-166514947	Fvb2-2	16438750	2	2	2	2	2	2	1	2	2	1	2	2	2	2	2	2	2	2	1	2	2	2	1	2	2	2	2	2	2	2	2	2	2	2	2	2	2	2	2	2	2	2	1	2	2	2	2
AX-123525130	Fvb2-2	16788796	1	2	0	0	1	2	2	2	1	1	1	1	1	1	0	1	1	1	1	0	1	1	1	1	0	2	1	1	2	2	1	1	2	1	2	1	2	2	2	2	1	1	2	1	0	1	1
AX-166524207	Fvb2-2	16797617	2	1	2	1	1	0	0	0	1	2	1	1	1	1	2	1	1	1	1	1	1	1	1	0	1	0	1	2	0	0	1	2	0	1	0	1	0	0	0	0	2	1	0	1	1	1	0
AX-123364745	Fvb2-2	17504482	2	1	2	2	2	2	2	1	2	2	2	2	1	2	2	1	1	2	2	2	2	2	2	2	1	0	2	2	1	2	2	2	2	2	1	1	0	1	1	1	2	1	1	2	2	2	2
AX-89907633	Fvb2-2	17929994	2	2	2	2	1	2	1	2	2	2	2	2	2	2	2	2	2	2	1	1	2	2	1	1	2	2	2	2	2	2	2	2	2	2	2	1	2	2	2	2	2	2	1	2	1	1	1
AX-166511944	Fvb2-2	18159292	1	2	0	1	1	2	2	2	1	1	1	1	1	1	0	1	1	1	2	1	1	1	1	2	1	2	1	1	2	2	1	1	2	1	2	1	2	2	2	2	1	2	2	0	1	1	2
AX-166503873	Fvb2-2	18212561	1	2	2	1	2	2	2	2	0	2	2	2	1	0	1	1	1	1	1	1	1	1	1	1	1	2	NA	1	2	1	0	1	0	0	1	1	2	2	2	2	1	2	2	2	2	2	2
AX-166517721	Fvb2-2	18214471	0	1	0	0	1	0	2	1	0	0	0	0	1	0	0	1	1	0	1	1	0	0	1	1	1	2	0	0	1	0	0	0	0	0	1	1	2	1	1	1	0	1	2	0	1	1	2
AX-123357453	Fvb2-2	18264158	2	1	2	2	2	2	2	1	2	2	2	2	1	2	2	1	1	2	2	2	2	2	2	2	1	0	2	2	1	2	2	2	2	2	1	1	0	1	1	1	2	1	1	2	2	2	2
AX-123360585	Fvb2-2	18483141	2	1	2	2	2	2	2	1	2	2	2	2	1	2	2	1	1	2	2	2	2	2	2	2	1	0	1	2	0	2	2	2	2	2	1	1	0	1	0	0	2	1	NA	2	2	2	2
AX-89783462	Fvb2-2	18574784	0	1	0	0	0	0	0	0	0	0	0	0	1	0	0	1	1	0	0	0	0	NA	0	0	2	NA	1	0	1	0	0	0	0	0	1	1	1	0	1	1	0	1	NA	0	0	0	0
AX-123360584	Fvb2-2	18575477	2	2	2	2	1	2	0	2	2	2	2	2	2	2	2	2	2	2	1	1	2	2	1	1	2	2	2	2	2	2	2	2	2	2	2	2	2	2	2	2	2	2	1	2	1	1	0
AX-166509683	Fvb2-2	18701389	0	1	0	0	0	0	0	1	0	0	0	0	1	0	0	1	1	0	0	0	0	0	0	0	1	NA	1	0	2	0	0	0	0	0	1	1	NA	1	2	2	0	1	1	0	0	0	0
AX-166504407	Fvb2-2	18971441	0	0	0	0	1	0	0	0	0	0	0	0	0	0	0	0	0	1	0	0	0	0	0	0	0	0	0	0	0	0	0	0	0	0	0	0	0	1	0	0	0	0	0	0	0	1	1
AX-123615252	Fvb2-2	18972616	1	0	0	0	0	0	2	0	0	1	0	0	0	0	0	0	0	0	1	1	0	0	1	1	0	0	0	1	0	0	0	1	0	0	0	0	0	0	0	0	1	0	1	0	1	0	1
AX-123357688	Fvb2-2	19099156	0	1	0	0	0	0	0	1	0	0	2	2	1	0	0	1	1	0	0	0	0	0	0	0	1	2	1	0	2	0	0	0	0	0	1	1	2	1	2	2	0	NA	1	0	0	0	0
AX-123614561	Fvb2-2	19409938	1	0	0	0	1	0	2	0	0	1	0	0	0	0	0	0	NA	0	0	1	0	0	0	1	NA	0	0	1	0	0	0	1	0	0	0	0	0	0	0	0	1	0	1	0	1	1	1
AX-123614314	Fvb2-2	19463291	2	1	2	2	2	2	2	1	2	2	1	1	1	2	2	1	1	2	1	2	2	2	1	2	1	0	1	2	0	2	2	2	2	2	1	1	NA	1	0	NA	2	1	1	2	2	2	2
AX-166521388	Fvb2-2	21607791	1	0	0	0	0	0	0	0	2	0	1	1	1	2	0	0	0	1	2	0	1	1	1	1	0	0	2	1	1	1	1	0	1	1	1	1	0	1	1	1	1	0	0	0	0	0	0
AX-166512042	Fvb2-2	21608711	2	1	2	2	1	2	1	2	2	2	1	1	1	2	2	1	1	2	2	1	2	2	2	1	2	1	2	2	1	2	2	2	2	2	1	1	0	1	1	1	2	1	2	1	1	1	2
AX-166521382	Fvb2-2	21693648	0	1	0	0	1	0	1	1	0	0	1	1	1	0	0	1	1	0	0	1	0	0	0	1	0	1	0	0	1	0	0	0	0	0	1	1	2	1	1	1	1	1	1	0	1	1	0
AX-123366932	Fvb2-2	21826906	1	1	0	1	1	0	0	1	1	0	1	1	2	0	0	1	1	1	1	1	1	1	1	1	0	1	1	1	2	0	1	0	0	0	1	2	2	2	2	2	1	1	1	1	1	1	0
AX-166503953	Fvb2-2	22959227	2	2	2	2	1	2	1	2	2	2	2	2	2	2	2	2	2	2	1	2	1	2	2	2	1	2	2	2	2	2	1	2	1	2	2	2	2	2	2	2	2	2	1	2	2	1	2
AX-166517737	Fvb2-2	23346663	0	1	0	1	2	2	0	2	0	1	0	0	1	0	0	1	1	0	0	1	0	0	0	0	0	2	0	0	1	0	0	0	0	1	1	1	2	1	1	1	0	1	1	0	1	2	2
AX-166512073	Fvb2-2	23392159	1	0	2	1	0	1	0	0	1	1	1	1	1	1	2	1	1	1	1	1	1	1	0	1	1	0	1	1	0	0	1	1	0	0	0	1	0	0	0	0	1	1	0	1	1	0	0
AX-123366935	Fvb2-2	23427355	2	1	2	2	1	2	2	2	2	2	2	2	1	2	2	1	1	2	2	1	2	2	2	2	2	1	2	2	2	2	2	2	2	1	1	1	0	2	2	2	2	1	2	2	1	1	0
AX-166527165	Fvb2-2	24065116	2	1	2	2	0	2	2	0	2	1	2	2	1	2	2	1	1	2	2	1	2	2	2	2	1	0	2	2	0	2	2	2	2	1	1	1	0	1	NA	0	2	1	1	2	1	0	0
AX-166503851	Fvb2-2	24244685	2	1	2	2	2	2	0	2	1	2	2	2	2	1	2	2	2	2	1	2	2	1	1	1	2	2	2	2	2	1	1	2	0	1	1	2	2	1	2	2	2	2	2	2	2	2	2
AX-89835571	Fvb2-2	24419432	1	2	0	1	1	2	2	2	1	1	1	1	1	1	0	1	1	1	1	1	1	1	1	1	1	2	1	1	2	2	1	1	2	1	2	1	2	2	2	2	1	1	2	1	1	1	2
AX-123366193	Fvb2-3	303676	2	2	2	2	2	2	2	2	2	2	2	2	2	2	2	1	1	1	2	1	1	1	2	1	1	2	2	2	2	2	1	2	1	2	1	1	2	1	2	2	2	2	2	2	2	2	2
AX-166503436	Fvb2-3	1253118	2	2	2	2	2	2	1	2	2	2	2	2	2	2	2	1	1	1	1	1	2	2	2	1	2	2	2	2	2	2	2	1	2	2	1	1	2	1	2	2	1	2	2	2	2	1	1
AX-166503445	Fvb2-3	1390650	0	0	1	1	2	0	0	0	1	0	1	1	NA	0	0	0	0	0	0	0	2	1	1	0	0	0	NA	2	2	1	1	0	1	1	1	1	1	0	2	2	0	1	0	0	0	1	1
AX-166526723	Fvb2-3	1963277	2	1	2	1	2	0	0	0	2	0	1	1	2	1	2	1	1	1	1	2	2	2	2	2	1	1	2	2	2	1	2	0	2	1	1	1	1	0	2	2	1	2	1	0	1	NA	1
AX-123365197	Fvb2-3	2070976	2	2	2	2	2	2	1	2	2	2	2	2	2	2	2	1	1	1	1	2	2	2	2	2	2	2	2	2	2	2	2	1	2	2	2	NA	2	1	2	2	1	2	2	2	2	1	1
AX-166526722	Fvb2-3	2072506	2	2	1	1	0	1	2	2	1	2	1	1	2	2	2	2	2	2	2	2	0	1	1	2	1	2	0	0	0	1	1	2	1	2	1	1	1	2	0	0	2	1	2	2	2	1	1
AX-166503716	Fvb2-3	2278732	2	2	1	2	2	1	1	1	2	1	2	2	1	2	2	2	2	2	2	2	2	1	2	2	1	2	2	2	2	1	2	1	2	2	2	2	2	2	2	2	1	2	NA	2	NA	1	NA
AX-166521126	Fvb2-3	2528256	1	1	1	0	2	0	1	0	1	0	0	0	1	2	2	1	1	1	0	2	1	0	1	1	0	2	1	2	2	1	0	0	0	1	1	1	NA	1	2	2	0	1	0	2	0	1	1
AX-166511785	Fvb2-3	2603640	1	1	1	2	0	1	1	2	1	2	2	2	1	0	0	1	1	1	2	0	1	2	1	1	2	0	1	0	0	1	NA	2	2	NA	1	1	1	1	0	0	2	1	NA	0	2	1	1
AX-166503743	Fvb2-3	2964825	2	2	1	2	2	2	1	1	2	2	2	2	1	2	2	2	2	2	2	2	2	1	2	2	2	2	2	2	2	1	2	1	2	2	2	2	2	2	2	2	1	2	NA	2	2	2	1
AX-89806766	Fvb2-3	3462441	0	0	0	1	0	0	0	1	0	0	1	1	0	0	0	0	0	0	0	0	0	0	0	0	1	0	0	0	0	0	0	0	0	0	0	0	0	0	0	0	0	0	1	0	1	1	0
AX-166503773	Fvb2-3	3484585	1	1	1	2	0	2	1	2	1	2	2	2	1	0	0	1	1	1	2	0	1	2	1	1	2	0	1	0	0	1	2	2	2	1	1	1	1	0	0	0	2	1	2	0	2	1	1
AX-123365224	Fvb2-3	3713243	1	2	2	2	1	NA	1	2	1	2	2	2	1	1	1	2	2	2	2	2	1	2	1	2	2	2	1	1	1	1	2	2	2	2	1	1	1	1	1	1	2	1	2	0	2	1	1
AX-123357330	Fvb2-3	3763369	NA	2	2	2	1	2	1	2	1	2	2	2	1	1	1	2	2	2	2	2	1	2	1	1	2	2	1	1	1	1	2	2	2	1	1	1	1	0	1	1	2	1	2	0	2	1	1
AX-166520960	Fvb2-3	3966668	0	0	0	1	0	0	0	1	0	0	1	1	0	0	0	0	0	0	0	0	0	0	0	0	1	0	0	1	0	0	0	0	0	0	0	0	0	0	0	0	0	0	1	0	1	1	0
AX-166503588	Fvb2-3	4179932	2	2	2	1	2	2	2	1	2	2	1	1	2	2	2	2	2	2	2	2	2	2	2	2	1	2	2	2	2	2	2	2	2	2	2	2	2	2	2	2	2	2	1	2	1	1	2
AX-166527194	Fvb2-3	4584586	2	1	2	2	1	2	2	2	2	2	2	2	1	1	1	0	0	1	1	0	1	1	1	1	2	0	2	2	1	2	1	1	1	0	1	1	1	1	1	1	2	2	2	2	2	2	2
AX-166503675	Fvb2-3	5495633	2	2	2	2	2	2	2	2	2	2	2	2	2	2	2	1	1	1	1	1	1	1	1	1	2	2	1	2	1	2	1	1	0	2	1	1	1	2	1	1	2	2	2	2	2	2	2
AX-166517684	Fvb2-3	5595041	1	1	0	1	1	1	1	0	1	0	0	0	0	1	1	0	0	0	1	0	1	1	1	0	0	0	1	2	1	2	0	0	0	0	1	1	1	0	1	1	0	1	0	1	0	1	2
AX-166520885	Fvb2-3	6305640	2	2	2	2	1	2	2	1	2	2	2	2	2	2	2	2	2	2	2	2	2	2	2	2	1	2	2	2	2	2	2	2	2	2	2	2	2	2	2	2	2	2	2	2	NA	1	2
AX-123360419	Fvb2-3	7069843	2	2	2	2	2	2	2	2	2	2	2	2	2	2	2	1	1	1	2	1	1	2	2	1	2	2	2	2	2	2	1	1	1	2	1	1	1	1	2	2	2	2	2	2	2	2	2
AX-166511478	Fvb2-3	7172228	NA	1	1	0	1	0	0	1	NA	1	0	0	NA	1	NA	1	1	1	1	1	1	1	2	1	0	1	0	1	0	1	1	0	1	1	0	1	1	0	0	0	NA	1	1	1	1	0	1
AX-123539889	Fvb2-3	7174842	2	2	2	2	2	0	0	2	2	2	2	2	2	2	2	1	1	1	1	1	2	2	2	1	2	2	2	2	2	2	2	1	2	2	2	1	2	1	2	2	1	2	2	1	2	1	1
AX-166511480	Fvb2-3	7310469	2	2	2	2	2	2	1	2	2	2	2	2	2	2	2	1	1	1	1	1	2	2	2	1	2	2	2	2	2	2	2	1	2	2	2	1	2	1	2	2	1	2	2	1	2	1	NA
AX-166517669	Fvb2-3	7310500	2	1	1	0	1	1	0	1	2	1	1	1	2	2	2	1	1	1	1	1	1	1	2	1	1	1	0	1	0	1	1	1	1	2	1	1	2	1	0	0	1	1	1	0	2	0	1
AX-166503502	Fvb2-3	7317356	2	2	2	1	2	2	1	2	2	2	2	2	2	2	2	1	1	1	0	1	2	1	2	2	2	2	2	2	2	2	2	1	1	1	2	1	2	1	2	2	1	2	2	2	2	1	1
AX-123357275	Fvb2-3	7366358	2	2	2	2	2	2	NA	2	2	2	2	2	2	2	2	1	1	NA	1	1	2	2	2	1	2	2	2	2	2	2	2	1	2	2	2	1	2	1	2	2	1	2	2	1	2	1	1
AX-123357277	Fvb2-3	7367398	2	2	2	2	2	2	NA	2	2	2	2	2	2	2	2	1	1	1	1	2	2	2	2	2	2	2	2	2	2	2	2	1	2	2	2	1	2	1	2	2	1	2	2	2	2	2	1
AX-123357278	Fvb2-3	7373760	0	1	1	1	1	0	0	0	0	0	2	2	0	0	0	0	0	0	0	0	1	1	0	0	1	1	2	1	2	0	1	0	1	0	1	0	0	0	2	2	0	1	1	0	0	1	0
AX-123357282	Fvb2-3	7405266	0	0	0	0	0	0	1	0	0	0	0	0	0	0	0	1	1	1	1	0	0	0	0	0	0	0	0	0	0	0	0	1	0	0	0	1	0	1	0	0	1	0	0	0	0	NA	1
AX-123357291	Fvb2-3	7481551	2	2	2	2	2	2	1	2	2	NA	2	2	2	2	2	1	1	1	1	2	2	2	2	2	2	2	1	2	2	2	2	1	2	2	2	1	2	1	2	2	1	1	NA	2	2	1	1
AX-123357292	Fvb2-3	7517174	2	1	2	1	2	0	NA	NA	2	0	2	2	2	2	2	1	1	1	1	1	2	2	2	1	2	2	2	2	2	1	2	1	NA	2	2	1	2	1	2	2	1	2	0	1	2	1	1
AX-123614980	Fvb2-3	7627228	0	0	1	1	1	0	0	0	0	0	1	1	0	0	0	0	0	0	0	0	1	1	0	0	1	1	NA	1	2	0	NA	0	1	0	1	0	0	0	2	2	0	1	0	0	0	1	0
AX-166520881	Fvb2-3	7632983	0	1	1	2	1	2	2	2	0	2	2	2	0	1	0	1	1	1	1	1	1	1	0	1	NA	1	2	1	2	1	1	2	1	1	2	1	1	2	2	2	1	1	2	2	1	2	1
AX-166511413	Fvb2-3	8280231	2	2	2	2	2	2	NA	2	2	2	1	1	2	2	2	1	1	1	1	2	2	2	2	2	NA	2	2	2	2	2	2	1	2	2	2	1	2	1	2	2	1	2	2	1	2	1	1
AX-123401194	Fvb2-3	8297318	2	2	2	2	2	2	1	2	2	2	2	2	2	2	2	1	1	1	1	1	2	2	2	1	2	2	2	2	2	1	2	1	2	2	2	1	2	NA	2	2	1	2	2	1	2	1	1
AX-166520785	Fvb2-3	8777347	2	2	1	2	2	2	1	2	2	2	2	2	2	2	2	1	1	1	NA	2	2	2	2	2	2	2	2	2	2	2	2	1	2	2	2	1	2	1	2	2	1	NA	2	2	2	1	1
AX-123365187	Fvb2-3	8793816	2	2	1	1	2	1	1	2	2	1	2	2	2	2	2	1	1	1	1	1	2	2	2	1	2	2	1	1	1	1	2	1	2	2	2	1	2	1	1	1	1	2	1	1	2	1	NA
AX-166503402	Fvb2-3	9049793	0	2	2	NA	2	2	2	2	2	2	1	1	1	2	2	2	2	1	2	2	1	1	2	2	1	1	0	1	0	1	0	2	NA	2	1	2	2	2	0	0	1	2	2	2	2	2	2
AX-123357250	Fvb2-3	9049939	0	1	0	0	1	0	0	0	1	0	0	0	1	1	2	1	1	0	1	1	1	1	2	1	0	1	0	0	0	0	0	0	1	1	0	1	1	0	0	0	0	1	0	0	1	0	1
AX-166503381	Fvb2-3	9369518	0	2	2	1	1	2	2	2	1	1	1	1	1	2	2	2	2	1	2	2	1	1	2	2	NA	2	0	0	0	1	0	2	1	2	1	2	2	2	0	0	1	2	2	2	2	2	1
AX-123363569	Fvb2-3	9398807	2	2	1	2	2	2	1	2	2	2	2	2	2	2	2	1	1	1	1	2	2	2	2	2	2	2	2	2	2	2	2	1	2	2	1	1	1	1	2	2	1	2	2	2	2	1	1
AX-166503371	Fvb2-3	9499179	2	2	1	2	2	2	NA	2	2	2	2	2	2	2	2	1	1	1	1	1	2	2	2	1	2	2	2	2	2	2	2	1	2	2	1	1	1	NA	2	2	1	2	2	1	2	1	1
AX-123364732	Fvb2-3	9598085	0	1	1	1	1	0	1	2	1	1	0	0	1	2	2	2	2	1	2	1	1	1	2	1	0	2	1	0	1	1	0	2	1	1	1	2	2	1	1	1	1	2	2	1	1	2	1
AX-166517656	Fvb2-3	9670119	2	2	1	2	2	2	1	2	2	2	2	2	2	2	2	1	1	1	1	2	2	2	2	2	2	2	2	2	2	2	2	1	2	2	1	1	1	NA	2	2	1	2	2	2	2	1	1
AX-166511343	Fvb2-3	9787347	0	0	1	0	0	0	NA	0	0	0	0	0	0	0	0	1	1	1	1	0	0	0	0	0	0	0	0	0	0	0	0	1	0	0	1	1	1	1	0	0	1	0	0	0	0	1	1
AX-123363568	Fvb2-3	10175783	0	1	2	1	2	1	1	1	0	1	0	0	1	2	2	2	2	1	2	1	0	1	1	1	1	2	0	0	0	1	0	2	1	1	1	1	1	1	0	0	1	2	2	1	1	2	1
AX-123360299	Fvb2-3	10381903	2	2	2	1	0	2	2	NA	2	2	2	2	1	1	0	1	1	2	2	1	2	1	2	1	2	1	2	2	2	2	2	2	1	1	2	2	2	2	2	2	2	0	1	2	1	1	2
AX-166526719	Fvb2-3	10528946	2	1	1	2	2	2	1	2	1	2	2	2	2	2	2	1	1	1	0	2	1	2	0	2	1	2	2	2	2	2	2	NA	2	2	1	0	0	1	2	2	1	2	2	2	2	1	1
AX-166511249	Fvb2-3	10611232	0	0	1	1	2	2	1	2	0	NA	1	1	1	2	2	1	1	0	0	2	0	1	0	2	0	2	0	0	0	1	0	1	1	2	0	0	0	1	0	0	0	2	2	2	1	1	NA
AX-166503284	Fvb2-3	10715360	2	1	NA	2	2	2	1	2	2	1	2	2	2	2	2	1	1	1	1	2	2	2	2	2	2	2	2	2	2	2	2	1	2	2	1	1	1	NA	2	2	1	2	NA	2	2	1	NA
AX-123357207	Fvb2-3	10759868	0	2	1	0	0	0	2	0	0	1	0	0	0	1	0	1	1	1	1	1	0	0	0	1	0	1	0	0	0	0	0	2	0	1	1	1	NA	2	0	0	1	0	NA	2	0	1	1
AX-166517646	Fvb2-3	10761890	2	1	1	2	2	1	0	2	1	1	1	1	2	2	2	1	1	1	0	2	1	2	0	2	0	2	2	2	2	2	2	1	2	2	1	0	0	1	2	2	1	2	2	2	2	1	1
AX-166526718	Fvb2-3	10826744	0	1	0	1	2	1	0	1	1	1	1	1	1	1	2	1	1	0	1	1	1	1	2	1	1	1	0	0	0	0	0	0	1	2	0	1	1	1	0	0	0	2	1	0	1	1	0
AX-123357212	Fvb2-3	10994069	0	1	2	1	2	0	2	1	0	0	0	0	1	1	2	2	2	1	1	2	0	1	NA	2	NA	1	0	1	0	0	NA	1	1	1	1	1	1	1	0	0	1	2	1	0	1	2	NA
AX-166503308	Fvb2-3	11159611	0	2	2	1	2	1	2	2	0	2	1	1	1	2	2	2	2	1	1	2	0	1	0	2	0	2	0	1	0	1	0	2	1	2	1	1	1	2	0	0	1	2	2	2	1	2	1
AX-166503310	Fvb2-3	11204955	2	1	1	2	2	2	NA	2	2	2	2	2	2	2	2	1	1	1	1	2	2	2	2	2	2	2	2	2	2	2	2	1	2	2	1	1	1	1	2	2	NA	2	2	2	2	1	1
AX-166511281	Fvb2-3	11276328	0	2	2	1	0	1	1	1	1	2	1	1	0	1	0	1	1	1	2	1	1	0	2	1	1	1	0	0	0	1	0	2	0	1	1	2	2	2	0	0	1	0	1	2	0	1	1
AX-123366854	Fvb2-3	11376995	0	1	1	0	0	1	1	0	0	0	0	0	0	0	0	0	0	1	1	0	0	0	0	0	1	0	0	0	0	1	0	0	0	0	1	1	0	1	0	0	1	0	1	1	1	1	1
AX-123360667	Fvb2-3	11457989	2	2	2	1	2	2	2	1	2	2	1	1	1	1	1	2	2	2	2	1	2	2	2	2	2	1	0	2	1	2	2	2	2	1	2	2	2	2	1	1	2	2	1	2	2	2	2
AX-123357507	Fvb2-3	11553104	2	1	1	2	2	2	1	2	2	0	1	1	2	2	2	2	2	1	NA	1	2	2	2	NA	NA	2	0	2	1	1	2	2	2	0	1	1	2	0	1	1	1	2	NA	1	1	1	1
AX-123357506	Fvb2-3	11596291	2	1	1	2	2	2	1	2	2	2	1	1	2	2	2	2	2	1	2	1	1	2	2	1	1	2	0	2	1	1	2	2	2	0	1	1	2	0	1	1	1	2	1	1	1	1	1
AX-166527185	Fvb2-3	11600906	0	0	0	2	2	2	1	1	1	0	0	0	0	0	1	1	1	0	1	0	1	1	1	1	0	2	0	2	1	0	1	1	2	0	1	0	0	0	1	1	0	1	0	1	1	1	1
AX-123360550	Fvb2-3	11908066	2	1	1	2	2	2	1	2	2	2	1	1	2	2	2	2	2	1	2	1	1	2	2	NA	1	2	0	2	1	1	2	2	2	0	1	1	2	0	1	1	1	2	1	1	1	1	1
AX-166511891	Fvb2-3	11980545	2	2	1	1	0	0	1	2	1	0	2	2	1	1	1	1	1	2	1	2	1	1	1	2	1	1	2	0	1	2	1	0	NA	2	1	2	1	2	1	1	2	0	2	2	1	1	1
AX-123366916	Fvb2-3	11992624	2	1	1	NA	2	1	1	1	2	2	1	1	2	1	1	2	2	1	2	0	1	2	2	0	1	2	0	2	1	1	2	2	2	0	1	1	2	0	1	1	1	1	0	1	1	1	1
AX-166527530	Fvb2-3	12418388	0	0	0	1	1	0	1	0	1	0	0	0	1	0	1	1	1	0	1	0	1	1	1	0	0	1	0	2	1	0	1	1	2	0	1	0	0	0	1	1	1	1	0	0	1	1	1
AX-89823005	Fvb2-3	12479595	2	2	2	1	1	2	1	2	1	1	2	2	1	2	2	1	1	2	1	2	1	1	1	2	2	2	2	NA	1	2	1	1	0	2	1	2	2	2	1	1	2	1	2	2	1	1	1
AX-123357461	Fvb2-3	12519507	2	1	1	2	1	2	1	2	2	2	1	1	2	2	2	2	2	1	2	1	1	2	2	0	1	2	0	2	1	1	2	2	2	0	1	1	2	0	1	1	1	2	NA	1	1	1	1
AX-123360605	Fvb2-3	12548355	0	1	2	1	1	1	1	1	0	NA	1	1	0	1	1	0	0	1	1	1	1	1	1	2	2	1	2	0	1	1	0	1	0	2	1	1	1	2	1	1	1	1	1	2	1	1	1
AX-166527734	Fvb2-3	12816351	2	2	2	1	1	2	1	2	1	1	2	2	1	2	2	1	1	2	1	2	2	1	1	2	2	2	2	0	1	2	1	1	0	2	1	2	2	2	1	1	2	1	2	2	1	1	1
AX-123357458	Fvb2-3	12857480	2	1	1	2	1	2	1	2	2	2	1	1	2	2	2	2	2	1	2	1	1	2	2	0	1	2	0	2	1	1	2	2	2	0	1	1	2	0	1	1	1	2	1	1	1	1	1
AX-166511780	Fvb2-3	13370637	2	1	1	2	1	1	1	2	2	2	1	1	2	2	2	2	2	1	2	1	1	2	2	0	1	2	0	2	1	1	2	2	2	0	1	1	2	1	1	1	1	2	1	1	1	1	1
AX-123357248	Fvb2-3	13907193	2	1	1	2	1	NA	1	1	2	NA	1	1	2	1	0	2	2	2	1	0	0	1	1	0	0	1	0	2	1	1	2	1	2	0	1	1	1	1	1	1	1	2	0	1	1	1	1
AX-123360320	Fvb2-3	14086495	0	1	1	0	1	0	1	0	0	0	1	1	0	0	0	0	0	0	0	1	1	0	0	2	1	0	2	0	1	1	0	0	0	2	1	1	0	1	1	1	1	0	1	1	1	1	1
AX-166503958	Fvb2-3	14684123	2	1	1	1	1	1	1	1	2	2	1	1	2	1	1	2	2	2	1	1	0	1	1	1	0	1	0	2	1	1	2	1	2	1	1	1	1	1	1	1	1	1	NA	1	1	1	1
AX-123366921	Fvb2-3	14995071	2	2	2	0	1	1	1	0	1	1	2	2	1	1	1	1	1	1	0	1	1	0	0	1	1	2	2	0	1	2	1	1	0	1	1	2	2	1	1	1	2	1	1	2	1	1	1
AX-166511899	Fvb2-3	15096301	0	1	1	1	1	1	1	1	0	1	1	1	0	1	2	0	0	0	1	2	2	1	1	2	2	1	2	0	1	1	0	1	0	2	1	1	1	1	1	1	1	1	2	2	1	1	1
AX-166503935	Fvb2-3	15473264	2	2	2	0	1	1	1	1	1	1	2	2	1	1	2	1	1	1	1	2	2	1	1	2	NA	2	2	0	1	2	1	1	0	2	1	2	2	1	1	1	2	1	2	2	1	1	1
AX-166503933	Fvb2-3	15684690	2	1	1	1	1	2	1	2	2	2	1	1	2	2	2	2	2	2	2	1	1	2	2	0	1	2	0	2	1	1	2	2	2	0	1	1	2	1	1	1	1	1	1	1	1	1	1
AX-166512016	Fvb2-3	15827062	2	2	2	1	1	2	1	2	1	1	2	2	1	1	2	1	1	1	1	2	2	1	1	2	2	2	2	0	1	2	1	1	NA	1	1	2	2	1	1	1	2	0	2	2	1	1	1
AX-123360616	Fvb2-3	16127328	2	2	2	2	2	NA	2	1	2	2	2	2	2	2	0	2	2	2	2	1	2	2	2	1	2	1	2	2	2	2	2	1	2	1	2	2	1	2	2	2	NA	2	1	2	2	2	2
AX-123366934	Fvb2-3	16441059	0	0	1	2	1	2	1	2	1	2	0	0	1	2	2	1	1	1	2	1	1	2	2	1	1	1	0	2	1	0	1	2	2	2	1	0	1	1	1	1	0	2	1	1	1	1	1
AX-123360654	Fvb2-3	16446312	2	2	1	2	2	1	2	0	2	2	2	2	2	2	1	2	2	2	2	1	2	2	2	2	2	2	2	2	2	2	2	2	2	2	2	2	2	2	2	2	2	1	1	1	2	2	2
AX-166517733	Fvb2-3	16677157	0	0	0	1	1	1	0	0	0	1	0	0	0	1	1	0	0	0	0	0	0	0	0	0	0	1	0	0	1	0	0	1	1	0	0	0	1	0	1	1	0	0	NA	0	1	1	1
AX-123360563	Fvb2-3	16830724	2	2	2	1	1	2	1	2	1	1	2	2	1	0	0	1	1	1	0	1	1	0	0	1	1	1	2	0	1	2	1	0	0	0	1	2	1	1	1	1	2	1	2	2	1	1	1
AX-166514952	Fvb2-3	17257842	2	1	1	2	1	2	0	2	2	2	1	1	2	2	2	2	2	2	2	1	1	2	2	1	1	2	0	2	1	1	NA	2	2	2	1	0	2	1	1	1	1	2	NA	NA	NA	1	1
AX-123360574	Fvb2-3	17436734	0	1	1	0	1	0	2	0	0	0	1	1	0	NA	1	0	0	0	0	2	1	0	0	1	1	0	2	0	1	1	0	0	0	0	1	2	0	1	1	1	1	0	1	1	1	1	1
AX-166521268	Fvb2-3	17479758	2	2	2	2	1	1	2	2	2	1	2	2	2	1	1	2	2	2	2	2	2	2	2	NA	2	1	2	2	1	2	2	1	1	2	2	2	1	2	1	1	2	2	2	2	NA	1	NA
AX-89783440	Fvb2-3	17728366	2	2	2	2	1	2	2	2	2	NA	2	2	2	2	1	2	2	2	2	1	2	2	2	2	NA	2	2	2	1	2	2	2	1	2	2	2	2	2	1	1	2	2	2	2	1	1	1
AX-166521303	Fvb2-3	18055504	2	2	2	1	2	2	2	2	1	2	2	2	1	1	2	1	1	1	0	2	1	1	1	2	1	2	2	1	2	2	1	1	1	1	1	2	2	2	2	2	2	1	2	2	2	2	2
AX-166517720	Fvb2-3	18443400	2	2	2	1	1	1	1	2	1	1	2	2	1	1	1	1	1	1	0	2	1	0	0	2	1	1	2	0	1	2	1	1	0	1	1	2	2	2	1	1	2	1	2	1	1	1	1
AX-166511933	Fvb2-3	18501089	2	2	2	1	2	2	2	2	1	2	2	2	1	1	1	1	1	1	0	2	1	0	0	2	1	1	2	0	2	2	1	1	1	1	1	2	2	2	2	2	2	1	2	2	2	2	2
AX-166503970	Fvb2-3	19079082	2	2	2	1	2	2	2	2	1	2	2	2	1	1	1	1	1	1	0	2	1	0	0	2	1	1	2	0	2	2	1	1	1	1	1	2	2	2	2	2	2	1	2	2	2	2	2
AX-166508107	Fvb2-3	19236731	0	1	2	2	1	2	2	2	1	2	0	0	1	2	1	1	1	1	2	1	2	2	2	1	1	1	1	2	1	0	1	2	2	2	2	2	1	2	1	1	1	2	1	1	1	2	2
AX-123359239	Fvb2-3	19264429	2	2	1	1	2	0	2	2	1	2	2	2	1	NA	1	1	1	1	0	2	1	0	0	2	1	0	2	0	2	2	1	1	1	1	1	2	2	2	2	2	2	1	2	2	2	2	2
AX-123359854	Fvb2-4	1057207	0	0	0	1	1	0	1	0	1	0	0	0	1	0	0	0	0	1	1	1	1	0	2	NA	2	1	0	1	0	1	0	1	1	1	2	2	1	2	0	0	1	0	0	0	1	1	1
AX-123360640	Fvb2-4	1361454	0	1	0	0	0	0	1	1	0	1	1	1	0	0	0	0	0	0	0	0	0	0	0	0	0	0	0	0	0	0	0	0	0	1	0	0	0	0	0	0	0	0	NA	1	NA	1	1
AX-89825109	Fvb2-4	3557611	2	2	2	1	2	2	1	1	2	2	1	1	1	2	2	1	1	2	2	2	2	2	2	2	2	2	1	2	1	2	2	2	2	2	2	2	2	2	1	1	2	2	1	0	1	1	NA
AX-166504403	Fvb2-4	3717473	2	2	2	1	1	1	0	1	1	2	1	1	2	2	2	2	2	1	2	1	2	1	1	1	1	2	1	2	1	1	NA	2	1	2	0	0	0	2	1	1	2	2	2	1	1	0	0
AX-123524603	Fvb2-4	3775911	1	1	2	2	2	2	2	1	1	2	1	1	2	2	2	2	2	1	2	2	0	2	2	2	1	0	2	2	2	2	1	1	1	2	2	2	2	2	2	2	2	1	1	2	2	2	2
AX-123366983	Fvb2-4	3783416	2	2	2	0	1	1	1	2	1	2	2	2	1	2	2	1	1	1	2	1	2	1	1	1	1	2	2	2	2	1	2	2	1	2	0	0	0	2	2	2	2	2	2	2	1	1	1
AX-166504413	Fvb2-4	3987418	1	1	0	2	1	2	2	2	2	2	2	2	1	0	0	1	1	2	0	1	2	1	1	1	2	2	1	0	1	1	1	1	2	0	2	2	2	0	1	1	0	1	2	2	2	2	2
AX-166527438	Fvb2-4	4120658	1	1	0	1	1	0	1	0	2	0	1	1	0	0	0	0	0	2	0	1	2	1	1	1	2	1	0	0	0	1	0	1	1	0	2	2	2	0	0	0	0	1	1	0	1	1	1
AX-166503863	Fvb2-4	4129114	1	0	2	1	2	NA	NA	1	1	0	0	0	0	0	0	1	0	1	0	0	1	0	0	1	2	1	0	0	0	0	2	NA	1	1	1	1	1	1	0	0	1	0	NA	0	1	1	2
AX-166511936	Fvb2-4	4225876	0	2	0	0	0	0	1	1	0	0	1	1	1	2	1	1	1	0	2	1	0	1	1	1	0	0	2	2	NA	1	0	1	0	2	0	0	0	2	2	NA	1	1	0	2	1	1	1
AX-166503869	Fvb2-4	4548321	2	1	2	1	2	2	1	1	2	2	2	2	1	2	2	1	1	2	2	2	1	2	2	2	1	1	2	2	2	2	1	2	1	2	2	2	2	2	2	2	2	2	1	2	2	2	2
AX-166503870	Fvb2-4	4551047	0	0	0	1	1	0	1	1	1	0	1	1	0	0	0	0	0	1	1	1	0	1	2	NA	1	0	1	0	1	1	0	0	1	0	2	2	2	0	1	1	0	0	0	2	2	2	2
AX-166511927	Fvb2-4	4611245	1	1	0	2	1	0	NA	2	2	1	2	2	2	2	1	2	2	2	2	2	0	2	2	2	1	1	2	2	2	2	0	2	1	2	2	2	2	2	2	2	1	2	2	2	2	2	2
AX-123524116	Fvb2-4	4629912	1	2	2	0	1	2	1	0	0	1	0	0	1	2	2	1	1	0	1	1	2	1	0	1	1	1	1	2	1	1	2	1	1	2	0	0	0	2	1	1	2	1	0	0	0	0	0
AX-166527199	Fvb2-4	4674360	1	1	2	1	2	2	0	0	1	2	1	1	1	2	2	1	1	1	1	2	0	2	1	2	1	0	1	2	1	2	1	1	1	2	2	2	2	2	1	1	2	1	1	0	1	1	1
AX-123363626	Fvb2-4	4788482	1	1	0	1	0	0	1	0	1	2	0	0	1	0	0	1	1	1	0	0	2	0	0	0	1	2	0	0	0	0	1	1	1	0	0	0	0	0	0	0	0	1	NA	0	0	0	0
AX-166503882	Fvb2-4	5003773	1	1	2	0	1	0	1	0	0	0	1	1	0	0	0	0	0	0	0	0	2	0	0	0	1	1	0	0	0	0	2	0	1	0	0	0	0	0	0	0	1	0	0	0	0	0	0
AX-123365309	Fvb2-4	5152982	0	1	0	1	1	0	1	2	1	NA	1	1	1	2	1	1	1	1	2	2	0	2	2	2	1	0	2	2	2	2	0	1	1	2	2	2	2	2	2	2	1	1	1	2	2	2	2
AX-166503875	Fvb2-4	5194530	1	0	2	1	1	0	0	0	0	0	0	0	1	0	0	1	1	0	0	0	0	0	0	0	0	0	0	0	0	0	1	0	0	0	0	0	0	0	0	0	1	0	0	0	0	0	0
AX-166503828	Fvb2-4	5600220	1	0	2	1	1	0	0	0	1	1	1	1	1	1	2	1	1	1	1	1	1	1	1	0	1	0	1	1	0	0	1	1	0	1	0	1	0	0	0	0	1	1	0	1	1	1	0
AX-166511881	Fvb2-4	5602560	0	0	NA	1	1	2	1	1	2	1	0	0	2	2	2	1	1	1	2	2	0	1	2	1	1	0	2	2	2	2	0	2	1	1	1	2	1	1	2	2	1	2	NA	2	2	2	2
AX-166518149	Fvb2-4	5903533	1	1	0	1	1	0	1	0	1	0	1	1	0	0	0	0	0	2	0	1	2	1	1	1	2	2	0	0	0	1	1	1	2	0	2	2	2	0	0	0	1	0	0	0	1	1	1
AX-123363623	Fvb2-4	6021154	2	0	0	1	1	0	0	0	1	0	0	0	0	0	0	0	0	2	0	1	0	1	1	1	1	1	0	0	0	1	0	1	1	0	2	2	2	0	0	0	0	0	0	0	1	1	1
AX-166503850	Fvb2-4	6320645	0	0	0	0	1	0	1	NA	0	0	1	1	0	0	0	0	0	0	1	0	0	0	1	0	0	0	0	0	0	0	0	0	0	0	0	0	0	0	0	0	0	0	2	1	1	1	1
AX-166517718	Fvb2-4	6401435	2	1	2	1	2	2	2	2	1	1	2	2	0	0	1	0	0	2	1	1	2	2	2	1	2	2	1	0	1	1	2	1	2	1	2	2	2	0	1	1	1	0	2	2	2	1	1
AX-89847529	Fvb2-4	6401796	2	1	2	2	2	2	2	2	2	2	2	2	1	0	1	1	1	2	1	NA	2	2	2	1	2	2	1	0	1	1	2	1	2	1	2	2	2	0	1	1	1	1	2	2	2	1	1
AX-166510260	Fvb2-4	6876924	0	1	0	0	0	0	0	0	0	0	0	0	1	2	1	1	1	0	1	1	0	0	0	1	0	0	1	2	1	1	0	1	0	1	0	0	0	2	1	1	1	1	0	0	0	1	1
AX-166521421	Fvb2-4	7065684	1	2	2	1	1	2	2	2	1	2	1	1	2	2	2	2	2	1	2	1	1	1	1	1	1	1	1	2	1	1	2	1	1	1	1	1	1	2	1	1	2	2	2	1	1	2	2
AX-123540947	Fvb2-4	7342006	0	2	2	1	1	2	2	2	1	2	1	1	2	2	2	1	1	0	2	1	1	1	1	1	1	1	1	2	1	1	2	1	1	1	0	0	0	2	1	1	2	2	2	1	1	2	2
AX-166503930	Fvb2-4	7860087	2	1	2	2	1	1	0	0	2	2	2	2	2	2	2	2	2	2	1	2	1	1	1	2	1	1	2	2	2	2	2	2	2	2	2	2	2	2	2	2	2	2	1	1	1	0	0
AX-166521364	Fvb2-4	7896179	1	2	0	0	1	1	2	2	0	0	0	0	1	2	1	1	1	1	1	1	1	1	1	1	1	2	1	2	1	1	1	2	1	1	0	0	0	2	1	1	1	1	1	1	1	2	2
AX-166518697	Fvb2-4	7905194	0	1	NA	0	1	1	2	2	0	0	0	0	0	0	0	0	0	0	1	0	1	1	1	0	1	1	0	0	0	0	0	0	0	1	0	0	0	0	0	0	NA	0	NA	1	1	2	2
AX-166512028	Fvb2-4	7956840	0	0	0	1	1	0	0	0	1	0	1	1	0	0	1	0	0	1	1	1	1	1	1	1	1	0	1	0	1	1	0	0	1	1	1	1	1	0	1	1	0	0	0	NA	NA	0	0
AX-166512034	Fvb2-4	8066873	2	1	2	2	1	2	0	0	2	2	2	2	2	2	2	2	2	2	1	2	1	1	1	2	1	1	2	2	2	2	2	2	2	2	2	2	2	2	2	2	2	1	1	1	1	0	0
AX-166503745	Fvb2-4	8434767	2	2	2	0	1	2	2	2	0	1	2	1	1	2	2	1	1	1	1	1	1	1	1	1	1	2	2	2	1	1	2	2	1	1	0	0	0	2	1	1	2	1	1	1	1	2	2
AX-123357244	Fvb2-4	9295349	2	2	2	1	1	2	2	2	1	2	1	NA	2	2	2	2	NA	1	1	1	1	1	1	1	1	2	2	2	1	1	2	2	1	NA	0	0	0	2	1	1	2	2	2	1	1	2	1
AX-166503437	Fvb2-4	9476386	2	2	2	NA	1	NA	2	2	0	2	1	NA	1	2	2	NA	1	1	1	1	1	1	1	1	1	2	2	2	1	1	2	2	1	1	0	0	0	2	1	1	2	1	2	1	1	2	1
AX-123367773	Fvb2-4	10132469	0	0	0	1	1	0	0	0	1	0	0	0	0	0	0	0	0	0	0	0	0	0	0	0	1	0	0	0	0	1	0	0	1	0	0	0	0	0	0	0	0	0	0	0	1	0	0
AX-123540125	Fvb2-4	10320867	1	1	2	0	1	1	2	NA	1	0	1	1	0	0	0	1	1	1	2	1	1	2	2	1	1	1	0	0	1	0	1	0	0	1	2	2	2	0	1	1	1	1	1	2	1	2	NA
AX-123363627	Fvb2-4	10342768	1	1	2	0	1	0	2	2	1	0	2	2	0	0	0	1	1	1	2	1	2	2	2	1	1	1	0	0	1	0	1	0	0	1	2	2	2	0	1	1	1	1	1	2	1	2	2
AX-123363629	Fvb2-4	10929795	1	1	2	0	2	0	2	2	1	0	2	2	0	0	0	1	1	1	2	1	2	2	2	1	2	1	0	0	1	0	1	0	0	1	1	2	2	0	1	1	1	1	1	2	1	2	2
AX-89783314	Fvb2-4	11911553	2	2	2	2	2	2	2	2	2	2	1	1	2	1	1	2	2	2	1	1	2	2	1	2	2	2	2	2	1	1	2	1	2	2	2	2	2	1	1	1	2	2	2	1	2	2	2
AX-166520693	Fvb2-4	15601498	1	2	2	1	2	2	2	2	1	1	1	1	1	2	2	2	2	1	2	2	2	2	2	2	2	2	1	1	1	1	1	2	2	2	2	2	2	2	1	1	1	2	2	2	2	2	1
AX-166526726	Fvb2-4	16489038	2	1	1	0	2	0	1	1	1	0	2	2	1	1	1	2	2	1	1	1	2	1	2	2	2	0	0	1	0	1	1	2	0	2	1	2	2	NA	0	0	2	2	0	1	2	2	1
AX-166517643	Fvb2-4	16581461	1	1	1	2	0	2	1	1	1	2	0	0	2	1	1	0	0	2	1	1	0	1	0	0	0	2	2	1	2	1	2	0	2	0	1	1	1	1	2	2	0	0	1	1	0	0	1
AX-166503256	Fvb2-4	16807223	1	1	0	1	1	NA	1	0	0	0	0	0	1	1	0	0	0	1	1	1	0	1	0	0	0	1	1	0	1	1	2	0	1	0	0	1	1	0	1	1	0	0	0	0	0	2	2
AX-166511335	Fvb2-4	17318501	1	1	1	2	1	2	1	1	1	2	0	0	2	1	1	NA	0	2	1	1	0	1	0	0	0	2	2	1	2	1	2	0	2	0	1	1	1	1	2	2	NA	0	NA	1	NA	2	2
AX-166503347	Fvb2-4	17428628	1	1	2	1	1	2	1	2	2	2	2	2	1	1	2	2	2	1	2	1	2	1	2	2	2	1	1	2	1	2	1	2	1	2	2	1	1	1	1	1	2	2	NA	2	2	1	1
AX-166503375	Fvb2-4	17544180	2	2	1	2	1	2	2	1	2	NA	2	2	2	2	2	2	2	1	2	2	2	2	2	2	2	1	2	2	2	2	2	2	2	1	2	2	2	2	2	2	2	1	1	2	2	1	2
AX-123366865	Fvb2-4	17605106	1	1	1	0	1	0	1	1	1	0	2	2	0	1	1	2	2	0	1	1	2	1	2	1	2	0	0	1	0	1	0	2	0	2	1	1	1	1	0	0	2	2	0	1	2	0	0
AX-166520756	Fvb2-4	17773465	1	1	2	1	1	2	NA	2	2	2	2	2	0	1	2	2	2	1	2	1	2	1	2	2	2	1	0	2	0	1	0	2	1	2	2	1	1	2	0	0	2	2	NA	2	2	0	NA
AX-166520764	Fvb2-4	17901714	1	1	1	2	2	0	1	0	1	1	0	0	2	1	0	0	0	1	1	1	0	1	0	1	0	1	1	1	1	0	2	0	2	0	1	1	1	0	1	1	0	0	0	0	1	2	2
AX-166503411	Fvb2-4	18186247	1	1	0	1	1	1	1	0	0	0	0	0	2	1	0	0	0	1	0	1	0	0	0	0	0	1	1	0	1	0	2	0	1	0	0	1	1	0	1	1	0	0	0	0	0	2	2
AX-123363572	Fvb2-4	19026362	1	1	1	1	1	0	1	2	2	2	2	2	0	1	1	2	2	1	1	1	2	1	2	2	2	2	0	2	0	1	0	2	1	2	2	1	1	2	0	0	2	2	1	2	2	0	0
AX-123366871	Fvb2-4	19161198	1	1	2	0	1	1	1	1	1	1	2	2	0	1	1	2	2	1	2	1	2	2	2	1	2	2	1	1	1	1	0	2	0	2	1	1	1	1	1	1	2	2	0	2	2	0	0
AX-166509182	Fvb2-4	19344976	1	1	2	1	1	2	1	2	2	2	2	2	0	1	1	2	2	1	2	1	2	2	2	2	2	2	1	2	1	2	0	2	1	2	2	1	1	2	1	1	2	2	2	2	2	0	0
AX-123357268	Fvb2-4	19642768	1	1	1	0	1	0	1	1	1	0	2	2	0	1	1	2	2	0	1	1	2	1	2	1	2	1	0	1	0	1	0	2	0	2	1	1	1	1	0	0	2	1	0	1	2	0	0
AX-166520852	Fvb2-4	19763654	1	1	2	1	1	2	1	1	1	0	2	2	0	1	1	2	2	1	2	1	2	2	2	1	2	2	0	1	0	2	0	2	0	2	1	1	1	1	0	0	2	2	0	2	2	0	0
AX-166520861	Fvb2-4	19792543	1	1	2	2	1	2	1	2	1	2	2	2	0	1	1	2	2	1	1	1	2	1	2	1	2	2	1	2	1	2	0	2	0	2	1	1	1	2	1	1	2	2	NA	2	2	0	0
AX-166511475	Fvb2-4	19833149	1	2	1	1	1	2	1	1	1	2	0	0	2	2	1	1	1	2	1	1	0	1	0	2	1	1	2	0	2	1	2	1	2	1	2	1	2	2	2	2	1	0	NA	1	1	2	2
AX-166517668	Fvb2-4	19903470	1	2	0	0	1	1	1	1	1	0	0	0	2	1	1	0	0	1	0	1	0	0	0	1	0	0	2	0	1	0	2	0	2	0	1	1	1	0	1	1	0	0	NA	0	0	2	2
AX-166503507	Fvb2-4	19973980	1	1	0	0	1	0	NA	0	0	0	0	0	1	1	1	0	0	1	0	1	0	0	0	0	NA	0	1	0	1	0	1	0	1	0	0	1	1	0	1	1	0	0	0	0	0	1	1
AX-123360383	Fvb2-4	19989207	1	2	1	1	1	1	1	0	1	1	0	0	2	2	1	1	1	1	0	1	0	0	0	2	1	0	2	0	2	NA	2	1	2	1	2	1	2	2	2	2	0	0	0	0	1	2	2
AX-123365274	Fvb2-4	21347963	0	1	2	1	0	1	0	2	1	1	0	0	0	1	0	1	1	1	1	0	1	1	NA	NA	NA	2	1	0	1	1	0	0	1	1	2	0	1	2	1	1	1	0	2	1	1	0	0
AX-123366187	Fvb2-4	21874333	2	2	2	1	0	0	0	2	1	1	0	0	2	2	1	1	1	2	2	1	1	1	2	2	2	2	2	0	2	2	2	0	2	1	2	1	2	2	2	2	2	1	2	2	1	1	0
AX-166520935	Fvb2-4	22336709	2	2	0	2	1	NA	2	1	2	1	2	2	2	2	2	2	2	2	1	2	2	1	2	2	2	2	1	1	1	1	2	2	2	2	2	2	2	2	1	1	1	1	NA	0	2	2	2
AX-166503539	Fvb2-4	22834075	1	1	2	1	2	2	2	2	1	1	2	2	1	1	1	2	2	1	1	1	2	2	1	2	1	2	1	2	1	1	1	2	1	2	1	2	2	2	1	1	1	2	2	2	2	1	2
AX-123357301	Fvb2-4	23087284	2	1	2	2	1	2	2	2	2	2	2	2	2	1	2	0	1	2	2	2	2	2	2	2	1	2	2	1	2	2	2	2	2	1	1	1	1	1	2	2	2	1	2	2	1	2	2
AX-166510154	Fvb2-4	23325247	1	1	2	2	2	2	2	1	1	1	2	2	1	1	1	2	2	1	2	1	2	2	2	2	1	2	1	2	1	1	1	2	1	2	1	2	2	2	1	1	NA	2	2	2	2	1	2
AX-166503694	Fvb2-4	23425202	0	1	2	2	1	NA	1	2	1	1	2	2	0	1	1	2	2	1	2	1	2	2	2	1	1	2	1	2	1	1	1	2	1	2	1	2	2	2	1	1	1	2	2	2	1	1	2
AX-123614989	Fvb2-4	23660866	0	1	0	0	1	0	0	0	0	0	0	0	0	1	0	2	2	0	1	0	0	0	1	1	1	0	0	1	0	0	0	0	0	1	1	1	1	1	0	0	0	1	0	0	1	0	0
AX-89821608	Fvb2-4	23747038	0	1	1	1	1	1	1	1	1	1	2	2	0	1	1	2	2	1	2	1	2	1	2	2	1	2	1	2	1	1	1	2	1	2	1	2	2	2	1	1	0	2	1	1	NA	1	1
AX-166503670	Fvb2-4	23801848	0	1	0	0	1	0	0	1	0	0	0	0	0	1	0	2	2	0	1	0	0	0	1	1	1	0	0	1	0	1	0	0	0	1	1	1	1	1	0	0	0	1	1	0	1	0	0
AX-123364868	Fvb2-4	23809708	2	1	1	1	1	1	2	1	2	2	1	1	2	1	NA	0	0	2	1	2	2	1	1	0	1	1	1	1	1	1	1	2	1	1	1	1	1	0	1	1	1	1	1	1	1	1	1
AX-166511717	Fvb2-4	23826622	2	1	2	2	1	2	2	2	2	2	2	2	2	1	2	0	1	2	1	2	2	2	1	1	1	2	2	1	2	2	2	2	2	1	1	1	1	1	2	2	2	1	2	2	1	2	2
AX-166526730	Fvb2-4	23861367	0	1	2	2	1	2	1	2	1	1	2	2	0	1	1	2	2	1	2	1	2	2	2	2	1	2	1	2	1	1	1	2	1	2	1	2	2	2	1	1	1	2	2	2	2	1	2
AX-166521073	Fvb2-4	23975520	0	0	1	NA	0	0	NA	0	1	0	1	1	0	0	1	0	0	1	0	1	NA	0	1	0	0	1	0	1	0	0	0	1	0	1	0	1	0	0	0	0	0	1	0	1	NA	0	1
AX-166509200	Fvb2-4	24048588	1	1	1	2	0	1	0	1	1	1	2	2	1	1	1	1	2	1	2	1	1	2	2	1	0	2	1	2	1	1	0	0	1	1	1	2	1	1	1	1	0	1	1	2	1	0	1
AX-123363588	Fvb2-4	24094445	0	1	2	2	1	2	1	2	0	1	2	2	0	0	1	0	0	1	2	1	1	2	2	2	1	2	1	2	1	1	1	1	1	2	0	1	0	1	1	1	1	1	2	2	1	0	2
AX-166511683	Fvb2-4	24156921	0	0	1	1	0	0	NA	NA	0	1	1	1	0	0	1	0	0	1	1	1	1	1	1	0	0	1	2	1	1	0	0	1	0	1	0	1	0	0	1	1	0	0	1	1	NA	0	1
AX-166503628	Fvb2-4	24472790	0	0	1	1	0	0	1	0	0	0	1	1	0	0	1	0	0	1	0	1	1	0	1	0	0	1	1	1	0	0	0	1	0	1	0	1	0	0	0	0	0	0	0	1	1	0	1
AX-166503772	Fvb2-4	24809242	0	0	2	2	0	1	1	2	0	1	2	2	0	1	1	0	0	1	1	2	1	2	1	1	0	1	2	2	1	1	0	1	0	2	0	1	0	0	1	1	1	1	1	2	1	1	2
AX-123365225	Fvb2-4	25056380	0	0	0	0	1	0	0	0	0	0	0	0	0	0	0	0	0	0	0	0	0	0	0	1	0	1	0	0	0	0	0	0	0	0	0	0	0	0	0	0	0	0	1	0	0	0	0
AX-166503762	Fvb2-4	25900785	0	0	0	0	1	0	0	1	0	0	0	0	0	0	0	0	0	0	0	0	0	0	0	1	0	1	0	0	0	0	0	0	0	0	0	0	0	1	0	0	0	0	1	0	0	0	0
AX-123365264	Fvb2-4	26012689	1	2	1	1	2	NA	1	2	2	2	1	1	1	1	1	1	1	0	2	0	1	1	1	1	1	2	0	0	1	2	1	1	2	0	2	0	2	2	1	1	1	1	2	NA	1	2	1
AX-166511800	Fvb2-4	26083824	1	0	1	1	1	2	NA	2	0	0	1	1	1	1	1	1	1	2	0	2	1	1	1	2	0	1	2	2	1	1	1	1	0	2	0	2	0	1	1	1	NA	1	2	1	1	0	1
AX-166517695	Fvb2-4	26198065	1	2	2	1	1	2	2	0	2	1	2	2	NA	2	2	1	1	1	1	2	1	1	1	1	2	1	2	2	2	2	0	1	1	2	1	1	1	1	2	2	1	2	NA	2	2	2	2
AX-166511774	Fvb2-4	26448375	2	0	2	NA	1	2	1	2	0	NA	2	2	1	1	1	1	1	2	1	2	1	2	1	2	0	1	2	NA	1	1	NA	1	0	2	0	2	0	1	1	1	2	1	2	2	1	0	1
AX-166511758	Fvb2-4	26559783	0	0	0	0	0	0	NA	1	0	1	0	0	0	0	1	0	0	1	0	0	1	0	0	0	0	1	0	0	0	0	0	0	0	0	0	0	0	0	0	0	0	0	0	0	0	0	1
AX-166504838	Fvb3-1	99994	0	1	0	1	1	NA	NA	0	0	1	2	2	0	0	0	0	0	1	1	1	0	0	1	1	1	1	0	0	1	0	0	0	0	0	0	0	0	0	1	1	0	0	0	0	1	2	2
AX-166522273	Fvb3-1	189140	1	1	2	1	0	0	1	0	2	0	0	0	2	1	NA	1	1	1	1	0	1	1	0	0	1	0	1	2	0	1	1	1	2	2	2	1	2	0	0	0	1	0	0	2	1	0	0
AX-166522275	Fvb3-1	239151	0	1	0	1	1	0	1	0	0	1	1	1	0	1	0	1	1	1	1	2	1	0	2	2	1	1	1	0	1	1	1	0	0	0	0	1	0	1	1	1	0	1	0	0	1	2	2
AX-166504743	Fvb3-1	503954	1	2	2	2	1	1	1	1	2	1	1	1	2	1	2	1	1	2	2	1	1	1	1	1	2	1	1	2	1	1	1	1	2	2	2	1	2	1	1	1	1	0	1	2	2	2	2
AX-166512837	Fvb3-1	687717	1	1	0	1	2	2	1	2	0	2	2	2	0	1	0	1	1	1	1	2	1	1	2	2	1	2	1	1	2	1	1	1	0	NA	0	1	0	2	2	2	1	2	2	0	1	2	2
AX-166504710	Fvb3-1	1055067	2	1	1	0	0	0	1	1	2	1	1	1	2	2	1	2	2	1	1	1	2	1	1	1	1	1	1	2	1	2	2	2	1	1	2	2	2	1	1	1	2	2	2	2	0	0	0
AX-166517856	Fvb3-1	1085905	2	1	1	0	1	1	0	2	2	2	0	0	2	2	1	2	2	1	1	0	2	2	0	NA	1	2	0	2	1	2	2	2	1	1	2	2	2	0	1	1	2	2	2	2	0	0	0
AX-166504863	Fvb3-1	1142011	2	1	1	0	1	2	1	2	2	2	1	1	2	2	1	2	2	1	1	1	2	2	1	1	1	2	1	2	1	2	2	2	1	1	2	2	2	1	1	1	2	2	2	2	0	0	0
AX-166526767	Fvb3-1	1217700	1	1	1	2	1	2	2	1	0	2	2	2	0	1	1	1	1	1	1	2	1	0	2	2	1	0	2	1	2	1	1	1	1	1	0	1	0	2	2	2	1	2	2	0	2	2	2
AX-166522255	Fvb3-1	1713490	0	0	0	0	0	1	NA	0	0	0	0	0	0	1	0	1	1	0	0	1	1	0	1	1	0	0	1	1	1	1	1	0	0	0	0	1	0	1	1	1	0	1	0	0	0	0	0
AX-166512931	Fvb3-1	1859891	2	2	2	2	1	0	2	1	2	2	2	2	2	2	2	2	2	2	2	2	2	1	2	2	2	2	2	2	2	2	2	2	2	2	2	2	2	2	2	2	2	2	1	1	2	2	2
AX-166504798	Fvb3-1	2052457	2	2	2	2	1	2	2	2	2	1	2	2	2	2	2	2	2	2	2	2	2	1	2	2	2	1	2	2	2	2	2	2	2	2	2	2	2	2	2	2	2	2	2	2	2	2	2
AX-166512898	Fvb3-1	2232844	2	2	2	2	1	1	1	NA	2	1	2	2	2	1	2	1	1	2	2	1	1	1	1	1	2	2	1	1	1	1	1	2	2	2	2	1	2	1	1	1	2	1	2	2	2	2	2
AX-166504777	Fvb3-1	2385802	0	0	1	1	1	0	1	0	0	0	1	1	0	0	1	0	0	0	1	0	0	0	1	1	1	1	1	0	1	0	0	0	1	2	0	0	0	1	1	1	0	0	0	1	1	1	1
AX-123365536	Fvb3-1	2442269	2	2	1	0	1	1	0	0	2	2	0	0	2	1	0	1	1	2	1	1	1	2	0	0	1	1	0	1	0	1	1	2	1	0	2	1	2	0	0	0	2	1	1	1	1	1	1
AX-89786533	Fvb3-1	2538519	1	0	1	2	2	0	2	2	0	NA	2	2	0	1	2	1	1	0	1	1	1	1	2	2	1	1	2	1	2	1	1	1	1	2	0	1	1	2	2	2	1	2	2	1	1	1	1
AX-166522175	Fvb3-1	2824558	2	1	1	2	2	NA	1	2	0	1	2	2	NA	0	2	1	1	1	1	0	0	1	1	1	1	2	1	0	1	0	1	2	1	2	1	1	2	1	1	1	2	1	2	1	1	1	1
AX-123367011	Fvb3-1	2898867	1	1	1	0	1	1	1	0	2	0	0	0	2	2	1	1	1	1	1	2	2	2	1	1	1	1	1	2	1	2	1	1	1	0	1	1	0	1	1	1	1	2	2	2	1	1	1
AX-89904909	Fvb3-1	2927067	1	1	1	0	0	1	1	2	2	2	0	0	2	2	1	1	1	1	1	2	2	1	1	1	1	1	1	2	1	2	1	1	1	0	1	1	0	1	1	1	1	2	2	2	1	1	1
AX-166504745	Fvb3-1	3055904	2	1	1	2	2	2	2	2	NA	2	2	2	0	1	2	2	2	1	1	1	1	1	2	NA	1	2	2	1	2	1	2	2	1	2	1	2	2	2	2	2	2	2	2	1	NA	1	1
AX-166517779	Fvb3-1	3134331	1	1	1	0	1	2	1	2	2	1	0	0	2	2	1	1	1	1	1	2	2	2	1	1	1	1	1	2	1	2	1	1	1	0	1	1	0	1	1	1	1	2	2	2	1	1	1
AX-166504342	Fvb3-1	3400051	1	1	1	0	0	1	0	0	2	0	0	0	2	1	0	0	0	1	1	1	1	1	0	1	1	0	0	1	0	1	0	1	1	0	1	0	0	1	0	0	1	1	1	1	1	1	1
AX-166504348	Fvb3-1	3484736	0	1	1	0	0	0	0	0	1	0	0	0	1	1	0	0	0	1	1	1	1	1	0	1	1	0	0	1	0	1	0	0	1	0	1	0	0	1	0	0	0	0	0	1	1	1	1
AX-166517788	Fvb3-1	3540225	1	1	1	2	1	0	1	0	0	1	2	2	0	0	1	1	1	1	1	0	0	0	1	0	1	1	1	0	1	0	1	1	1	2	1	1	2	0	1	1	1	0	0	0	1	1	1
AX-166504387	Fvb3-1	4153336	0	0	0	0	0	0	1	0	0	0	0	0	0	1	0	1	1	0	1	1	1	0	1	1	1	0	1	1	1	1	1	0	0	0	0	1	0	1	1	1	0	1	0	0	0	1	1
AX-166517806	Fvb3-1	4186979	2	2	2	2	2	0	1	0	2	1	2	NA	2	1	1	1	1	2	1	1	1	2	0	1	1	2	1	1	1	1	1	2	2	2	2	1	2	1	1	1	2	1	1	1	2	1	1
AX-166504473	Fvb3-1	4245044	2	1	2	2	2	NA	2	2	0	2	2	2	NA	1	2	2	2	1	1	1	1	1	2	1	1	2	2	1	2	2	2	2	1	2	1	2	2	1	2	2	2	2	NA	1	NA	1	NA
AX-123363710	Fvb3-1	4390465	0	1	0	0	1	1	1	2	2	2	0	0	2	2	0	1	1	1	2	2	2	2	2	2	2	0	1	2	1	2	1	0	1	0	1	1	0	2	1	1	0	1	2	2	1	2	2
AX-166521846	Fvb3-1	4765480	1	1	NA	NA	1	0	NA	0	0	0	1	1	0	1	1	2	2	1	1	1	0	1	1	1	1	1	1	0	1	1	2	1	1	NA	1	1	2	1	1	1	1	0	0	0	1	1	1
AX-166527448	Fvb3-1	5172568	1	1	0	0	1	2	0	2	2	2	NA	NA	2	1	1	0	0	1	1	1	2	1	1	1	1	1	1	2	1	1	1	1	1	0	1	1	0	1	1	1	NA	2	2	2	1	1	1
AX-166527447	Fvb3-1	5563737	1	1	2	2	1	0	2	0	0	0	2	2	0	1	1	2	2	1	1	1	0	1	1	1	1	1	1	0	1	1	1	0	1	2	1	1	2	1	1	1	2	0	1	0	1	1	1
AX-166519678	Fvb3-1	5750404	1	1	0	0	1	1	0	1	2	1	0	0	2	1	1	0	0	1	1	1	1	1	1	1	1	1	0	1	0	1	1	2	1	0	1	0	0	1	0	0	0	1	1	2	1	0	1
AX-166504659	Fvb3-1	5990094	2	2	2	2	1	2	1	1	2	2	2	2	2	1	2	1	1	2	2	2	2	2	2	2	2	2	2	2	2	1	0	2	2	2	1	2	1	1	2	2	0	2	2	2	2	2	2
AX-123360984	Fvb3-1	6002057	1	1	2	2	2	2	2	2	1	2	2	2	2	2	1	2	2	2	2	2	2	2	1	2	2	2	2	2	2	2	1	1	1	2	2	2	2	2	2	2	2	2	2	1	2	2	2
AX-123357772	Fvb3-1	6005168	1	1	2	2	2	2	2	2	1	NA	2	2	2	2	1	2	2	2	2	2	2	2	1	2	2	2	2	2	2	2	1	1	1	2	2	2	2	2	2	2	2	2	2	1	2	2	2
AX-166512755	Fvb3-1	6033704	0	0	0	0	1	0	1	2	1	0	1	1	2	2	0	1	1	1	0	1	1	0	0	1	0	0	0	1	0	1	1	1	0	0	2	0	1	2	0	0	1	1	2	0	1	0	1
AX-89786191	Fvb3-1	6602269	1	1	2	2	2	2	2	2	1	2	2	2	0	1	1	2	2	1	2	1	1	2	1	0	2	1	2	2	1	2	1	0	1	2	2	2	2	1	1	1	2	1	1	1	1	2	1
AX-166504678	Fvb3-1	6633715	2	2	2	2	1	2	1	1	2	2	2	2	2	1	2	1	1	2	2	2	2	2	2	2	2	2	2	1	2	1	1	2	2	2	0	2	2	1	2	2	NA	2	2	2	2	2	2
AX-166504657	Fvb3-1	8616462	0	0	2	0	1	0	NA	0	0	0	0	0	0	0	0	1	0	0	0	0	0	0	0	0	1	0	0	0	0	0	1	1	0	2	0	0	0	0	0	0	1	0	0	0	1	1	1
AX-166521678	Fvb3-1	8861443	2	1	2	NA	1	0	2	0	1	0	1	1	1	1	1	2	2	1	1	1	0	1	2	0	1	1	1	1	0	1	2	1	2	2	1	1	2	1	0	0	2	0	NA	2	1	1	1
AX-166505078	Fvb3-1	9282619	2	1	2	NA	1	0	1	0	1	0	1	1	1	1	NA	2	NA	1	2	1	0	2	2	0	1	2	1	1	0	1	2	1	2	2	1	1	2	1	0	0	2	0	0	2	1	1	1
AX-166521651	Fvb3-1	9413484	0	0	0	0	1	0	0	1	1	1	0	0	0	0	0	0	0	0	0	0	1	0	0	0	0	0	1	1	1	0	0	0	0	0	1	1	0	0	1	1	0	1	0	0	0	1	0
AX-89784836	Fvb3-1	9439449	NA	1	2	2	2	1	1	1	1	2	2	2	1	1	2	2	2	1	1	1	0	2	2	0	1	2	2	2	2	2	NA	1	2	2	1	2	2	1	2	2	2	NA	NA	2	1	2	1
AX-166517773	Fvb3-1	10058888	0	1	0	0	1	2	1	2	1	1	1	0	1	1	0	0	0	1	1	1	2	0	0	2	1	0	1	1	2	1	NA	1	0	NA	1	1	0	1	2	2	1	2	2	0	1	1	1
AX-89904779	Fvb3-1	10925190	0	1	0	0	0	0	1	0	0	0	0	0	1	1	0	0	0	1	0	1	0	0	0	2	1	0	0	0	0	1	0	1	0	0	0	0	0	1	0	0	0	NA	2	0	1	0	1
AX-166503789	Fvb3-1	11074468	0	1	0	0	0	2	1	2	1	1	0	0	1	1	0	0	0	1	1	1	1	0	0	1	1	0	1	1	2	1	0	1	0	0	1	1	0	1	2	2	0	2	2	0	1	0	1
AX-89904559	Fvb3-1	11997118	2	1	2	2	2	1	1	1	1	1	2	NA	1	1	2	2	2	1	2	1	1	2	2	0	1	2	1	1	1	2	1	1	2	2	1	1	2	1	1	1	2	0	0	2	1	2	1
AX-89783207	Fvb3-1	12074985	2	1	2	2	2	NA	NA	2	2	2	2	2	1	1	2	2	2	1	2	1	2	2	2	1	1	2	2	2	2	2	1	1	2	2	2	2	2	1	2	2	2	1	1	2	1	2	1
AX-166512278	Fvb3-1	12825839	2	NA	1	1	2	2	1	2	2	2	2	2	2	2	1	2	2	2	0	1	1	1	0	2	1	1	1	1	NA	1	2	2	1	1	2	1	2	2	1	1	2	1	2	2	1	NA	2
AX-166504181	Fvb3-1	12876950	2	1	1	1	2	2	NA	2	2	2	2	2	2	2	1	2	2	2	0	1	1	1	0	2	1	1	1	1	1	1	2	2	1	1	1	1	2	2	1	1	2	1	2	2	NA	1	2
AX-166504183	Fvb3-1	12882518	1	2	2	1	1	2	2	1	1	2	1	1	2	2	2	2	2	1	2	2	2	2	2	2	2	1	2	2	2	2	2	2	2	2	2	1	1	2	2	2	1	2	1	2	2	1	2
AX-123357603	Fvb3-1	12929931	0	0	0	0	1	NA	0	1	0	0	0	0	0	0	0	0	0	0	0	0	0	0	0	0	0	0	0	0	0	0	0	0	0	0	0	0	0	0	0	0	NA	0	NA	0	0	1	0
AX-166504187	Fvb3-1	12930056	2	1	1	1	2	2	1	2	2	2	2	2	2	2	1	2	2	2	0	1	1	1	0	2	1	1	1	1	1	1	2	2	1	1	1	1	2	2	1	1	2	1	2	2	1	1	2
AX-123366960	Fvb3-1	14023323	0	2	2	1	0	2	2	2	1	1	NA	0	1	1	1	0	0	1	2	2	2	1	2	2	2	1	2	1	2	2	1	1	1	2	1	1	0	1	2	2	0	2	2	0	2	1	1
AX-123366961	Fvb3-1	14103440	2	0	0	1	2	2	0	1	2	1	2	2	1	1	1	2	2	1	1	0	1	1	0	0	0	1	1	1	1	1	1	1	1	0	2	1	2	1	1	1	2	0	0	2	0	1	1
AX-166512318	Fvb3-1	14151564	0	1	0	0	0	0	1	0	0	0	0	0	1	1	0	0	0	1	0	1	0	0	0	2	1	0	0	0	0	0	1	1	0	0	0	0	0	1	0	0	0	1	1	0	1	0	1
AX-166504169	Fvb3-1	14469889	2	0	1	1	2	1	1	1	1	1	2	2	2	2	1	2	2	2	0	1	0	1	0	2	1	1	0	1	0	1	2	2	1	1	1	1	2	2	0	0	2	1	1	2	1	1	2
AX-166517764	Fvb3-1	14563970	2	0	0	1	2	0	1	0	1	1	2	2	2	2	1	2	2	2	0	1	0	1	0	2	1	1	0	1	0	0	2	2	1	0	1	1	2	2	0	0	2	1	0	2	1	1	2
AX-123364753	Fvb3-1	16293952	0	1	2	1	0	0	1	0	0	0	NA	1	0	0	1	0	0	0	1	1	1	1	2	0	1	1	1	1	1	1	0	0	1	2	1	1	0	0	1	1	0	1	0	0	1	1	0
AX-166512263	Fvb3-1	16435100	0	2	2	2	2	2	1	1	1	2	2	2	1	2	2	2	2	1	1	2	2	1	2	2	1	1	2	2	2	2	1	1	1	2	2	1	1	2	2	2	1	NA	1	0	1	2	1
AX-166519498	Fvb3-1	17101807	0	0	0	1	2	0	0	NA	0	1	0	0	1	1	1	0	0	1	0	1	0	0	0	2	0	0	1	0	1	0	NA	1	0	0	0	0	0	1	1	1	0	1	0	0	0	0	2
AX-166527445	Fvb3-1	17824210	2	1	0	0	0	0	2	1	1	1	0	NA	1	1	0	2	2	1	1	0	0	1	0	0	1	1	0	1	0	1	1	1	2	0	0	1	2	1	0	0	2	0	1	1	1	0	1
AX-123524527	Fvb3-1	17866197	2	0	0	0	0	0	2	1	1	0	0	0	1	0	0	0	0	1	1	0	0	1	0	0	1	1	0	0	0	1	1	1	2	0	0	1	1	0	0	0	1	0	1	2	NA	0	0
AX-166504125	Fvb3-1	18037723	0	2	2	2	2	2	0	1	1	2	2	2	1	2	2	2	2	1	1	2	2	1	2	2	1	1	2	2	2	1	1	1	0	2	2	1	1	2	2	2	1	2	1	1	1	2	1
AX-123360751	Fvb3-1	18111521	0	2	2	2	2	2	0	1	1	2	2	2	1	2	2	2	2	1	1	2	2	1	2	2	1	1	2	2	2	1	1	1	0	2	2	1	1	2	2	2	1	2	1	0	1	2	1
AX-123357571	Fvb3-1	18270727	2	1	0	1	1	2	2	2	2	2	1	NA	2	2	1	2	2	2	1	1	1	1	0	2	1	1	1	1	NA	1	2	2	2	0	1	1	2	2	1	1	2	1	1	2	1	1	2
AX-166521528	Fvb3-1	18358622	2	2	2	2	1	2	2	2	1	2	2	2	2	2	1	2	2	1	2	2	1	2	2	2	2	2	1	2	1	2	1	1	2	2	1	2	2	1	1	1	2	1	2	2	2	1	2
AX-166519672	Fvb3-1	19164477	0	1	2	1	1	0	0	0	0	0	0	0	0	0	1	0	NA	0	1	1	1	1	2	0	1	1	1	0	0	1	0	0	0	2	0	0	0	0	0	0	NA	0	0	0	1	1	1
AX-166517750	Fvb3-1	19539852	0	2	2	1	0	0	0	0	0	1	1	1	0	0	1	1	1	1	0	1	0	0	0	2	1	2	1	0	0	1	1	0	0	2	0	0	1	0	0	0	0	2	0	1	1	1	1
AX-166514074	Fvb3-1	20270871	0	0	0	0	0	1	0	1	0	0	0	0	0	0	0	1	0	0	0	0	0	0	0	1	NA	0	0	0	0	0	0	0	0	0	0	0	0	1	0	0	NA	0	0	0	0	1	0
AX-123366119	Fvb3-1	20769404	0	1	2	2	2	0	1	0	1	1	2	2	0	1	2	1	1	1	1	1	2	1	2	0	1	1	2	2	2	1	1	1	0	2	1	0	1	1	2	2	1	0	1	1	1	1	1
AX-166504505	Fvb3-1	20864816	0	1	2	1	1	0	0	0	0	0	0	0	0	0	1	0	0	0	1	1	1	1	2	0	1	1	1	0	0	1	0	0	0	2	0	0	0	0	0	0	0	0	0	0	1	1	1
AX-166504522	Fvb3-1	21292833	0	1	0	0	0	1	1	0	1	1	1	1	0	1	1	1	1	1	0	0	1	1	0	0	0	0	1	2	1	0	1	1	0	0	NA	1	1	1	NA	2	1	1	1	2	0	0	0
AX-166504527	Fvb3-1	21407996	0	1	0	0	0	0	0	0	0	0	0	0	0	1	0	1	1	0	0	0	0	1	0	0	0	0	0	1	0	0	0	0	0	0	1	1	1	0	0	0	NA	1	0	1	0	0	0
AX-166504535	Fvb3-1	21526685	2	1	2	1	2	2	2	1	2	1	2	2	1	0	2	1	1	2	2	1	2	1	2	1	2	2	2	1	2	2	2	2	2	2	1	0	NA	2	2	2	1	NA	2	1	2	NA	2
AX-166504539	Fvb3-1	21564186	2	1	0	1	1	2	2	2	2	2	NA	1	2	1	1	1	1	2	1	1	1	0	0	2	1	1	1	1	2	1	2	2	2	0	2	2	1	2	2	2	1	2	2	1	1	1	1
AX-166512617	Fvb3-1	21565376	2	NA	0	1	1	2	1	2	2	2	2	2	2	1	0	1	1	1	1	1	1	0	0	2	1	1	0	1	1	1	1	1	2	0	2	2	1	1	1	1	1	2	2	1	1	1	1
AX-166504561	Fvb3-1	21759027	0	2	2	2	1	2	1	2	0	2	2	2	1	2	2	1	1	1	2	2	1	2	2	2	1	1	2	2	2	1	NA	1	0	2	1	2	2	1	2	2	1	2	2	1	1	2	1
AX-166512633	Fvb3-1	21760333	2	0	0	0	1	0	NA	0	2	0	0	0	1	0	0	1	1	1	0	0	1	0	0	0	2	1	0	0	0	1	1	1	2	0	1	0	0	1	0	0	1	0	0	0	1	0	1
AX-166518730	Fvb3-1	21955529	2	1	0	1	1	2	2	2	2	2	2	2	2	2	1	2	2	2	1	1	1	1	0	2	1	1	1	2	2	1	2	2	2	0	2	2	2	2	2	2	2	2	2	2	1	1	1
AX-166512739	Fvb3-1	22039849	1	0	0	0	0	0	0	0	1	0	0	0	0	1	0	1	1	1	0	0	0	1	0	0	0	1	0	1	0	0	1	0	0	0	0	0	1	0	0	0	1	0	0	1	0	0	0
AX-166512737	Fvb3-1	22040026	1	2	2	2	0	2	1	2	1	2	2	2	1	2	2	1	1	2	2	2	NA	2	2	2	1	2	2	2	2	1	1	1	0	2	NA	2	2	1	2	2	1	2	2	2	0	2	1
AX-166504581	Fvb3-1	22099695	0	1	2	1	0	0	0	0	0	0	0	0	0	0	1	0	0	0	2	1	1	1	2	0	1	1	1	0	0	1	0	0	0	NA	0	0	0	0	0	0	0	0	0	0	0	1	0
AX-123361195	Fvb3-1	22599303	1	0	0	0	2	0	1	0	1	0	0	0	1	0	0	1	1	0	0	0	1	0	0	0	1	0	0	0	0	1	1	1	2	0	1	0	0	1	0	0	1	0	0	0	2	0	1
AX-166504633	Fvb3-1	22850100	1	2	2	2	2	1	2	2	1	2	2	2	2	1	2	1	1	1	2	2	2	1	2	2	2	1	2	1	2	2	1	2	2	2	2	2	1	2	2	2	1	2	2	1	2	2	2
AX-166512704	Fvb3-1	22955649	1	1	0	1	0	0	0	0	1	1	2	2	0	1	0	1	1	1	0	0	0	1	0	0	0	1	0	2	1	0	1	0	0	0	1	1	1	0	1	1	1	1	1	2	0	0	0
AX-123357754	Fvb3-1	23021751	0	1	2	2	0	0	1	1	0	0	1	1	1	1	1	0	0	1	2	2	1	1	2	2	1	0	2	0	1	1	0	1	0	2	0	1	1	1	1	1	0	1	0	0	0	2	1
AX-166504617	Fvb3-1	23024370	1	2	2	2	0	2	1	2	1	2	2	2	1	2	1	NA	1	2	2	2	1	2	2	2	1	1	2	2	2	1	1	1	0	2	1	2	2	1	2	2	1	2	2	2	0	2	1
AX-166512668	Fvb3-1	23486327	2	1	1	1	2	2	2	2	2	2	2	2	2	2	2	2	2	2	1	1	1	1	1	2	1	2	1	2	2	1	2	2	2	1	2	2	2	2	2	2	2	2	2	2	2	1	2
AX-123367729	Fvb3-1	23493440	1	1	1	2	2	1	2	2	1	2	2	2	2	1	2	1	1	1	2	2	2	1	2	2	2	1	2	1	2	2	1	2	2	2	1	1	1	2	2	2	1	1	NA	1	2	2	2
AX-166504595	Fvb3-1	23501411	1	2	1	1	0	1	0	1	1	1	2	2	1	2	1	0	1	1	2	2	1	2	2	0	0	1	1	2	1	1	1	0	1	1	1	2	2	0	1	1	0	2	1	1	0	1	0
AX-166513214	Fvb3-1	24159855	1	2	2	2	0	2	1	2	1	2	2	2	1	2	1	1	1	2	1	2	1	2	2	2	1	1	2	2	2	1	2	1	1	2	1	2	2	1	2	2	1	2	NA	2	0	2	1
AX-123363765	Fvb3-1	24301235	1	0	0	0	2	0	1	0	1	0	0	0	1	0	1	1	1	0	1	0	1	0	0	0	1	1	0	0	0	1	0	1	1	0	2	1	0	2	0	0	1	0	0	0	2	0	1
AX-166519407	Fvb3-1	24419084	1	0	0	1	2	0	2	NA	1	0	1	1	1	0	2	1	1	1	1	0	1	0	0	NA	1	1	1	0	1	0	NA	2	1	NA	2	1	0	2	1	1	1	0	0	1	2	1	2
AX-166513244	Fvb3-1	24558008	0	0	0	0	2	NA	1	0	0	0	0	0	0	0	0	1	0	0	0	0	0	0	0	0	1	0	0	0	0	0	0	1	0	0	0	0	0	2	0	0	1	0	0	0	2	1	2
AX-166505114	Fvb3-1	24724415	0	0	1	0	0	0	0	0	0	0	0	0	0	1	0	1	1	0	0	0	0	1	0	0	0	1	0	1	0	0	1	0	0	0	0	0	1	0	0	0	1	0	0	1	0	0	0
AX-166505118	Fvb3-1	24845824	2	2	1	2	2	2	2	2	2	2	2	2	2	1	2	1	1	2	2	2	2	1	2	2	2	1	2	1	2	2	1	2	2	2	2	2	1	2	2	2	1	2	2	1	2	2	2
AX-123363770	Fvb3-1	25058076	0	0	0	0	2	0	1	0	1	0	0	0	1	0	1	1	1	0	1	0	1	0	0	0	1	1	0	0	0	1	0	1	1	0	2	1	0	1	0	0	1	0	0	1	2	1	2
AX-166517877	Fvb3-1	25091679	2	2	2	2	0	2	1	2	1	2	2	2	1	2	1	1	1	2	1	2	1	2	2	2	1	1	2	2	2	1	2	1	1	2	0	1	2	1	2	2	2	2	2	1	0	1	0
AX-123363771	Fvb3-1	25164655	0	0	0	0	2	0	1	0	1	0	0	0	1	0	NA	1	1	0	1	0	1	0	0	0	1	1	0	0	0	1	0	1	1	0	2	1	0	1	0	0	0	0	0	1	2	1	2
AX-166513277	Fvb3-1	25167302	0	0	0	0	2	0	1	0	1	0	0	0	1	0	1	1	1	0	1	0	1	0	0	0	1	1	0	0	0	1	0	1	1	0	1	1	0	1	0	0	1	0	0	1	2	1	2
AX-123361170	Fvb3-1	25213595	2	2	1	2	2	1	1	2	1	1	1	1	2	1	2	1	1	0	2	2	1	1	2	2	2	1	2	0	1	2	1	1	2	1	2	2	1	2	1	1	1	2	1	1	2	2	2
AX-166513294	Fvb3-1	25219765	0	1	1	1	2	2	1	1	1	0	0	1	1	0	1	NA	1	NA	1	0	1	0	0	2	2	1	0	0	0	1	1	2	1	1	NA	1	0	2	0	0	NA	1	NA	1	2	NA	2
AX-166505149	Fvb3-1	25312796	2	2	2	2	0	2	1	2	1	2	2	2	1	2	1	1	1	2	1	2	1	2	2	2	1	1	2	2	2	1	2	1	1	2	0	1	2	1	2	2	2	2	NA	2	0	1	0
AX-166505154	Fvb3-1	25361580	0	1	0	1	0	0	0	0	0	0	0	0	0	1	0	0	1	0	0	0	1	1	0	0	0	1	0	1	0	0	0	0	0	0	0	0	1	0	0	0	0	1	0	1	0	0	0
AX-166505171	Fvb3-1	25593720	2	2	1	2	2	1	NA	1	1	1	1	1	2	1	1	NA	1	0	2	2	1	1	2	2	2	1	2	NA	2	2	1	1	2	1	2	2	1	2	2	2	1	2	1	1	2	2	2
AX-166505172	Fvb3-1	25593812	2	2	2	2	0	1	1	2	1	2	2	2	1	2	1	1	1	2	1	2	1	2	2	2	1	1	2	2	2	1	2	1	1	2	0	1	2	1	2	2	2	2	2	1	0	1	0
AX-166519524	Fvb3-1	25619859	1	0	1	0	2	1	2	1	2	2	2	2	2	2	2	2	2	2	2	1	2	1	1	1	2	2	1	2	1	1	2	2	2	1	2	2	2	1	1	1	1	0	1	2	2	1	2
AX-166505177	Fvb3-1	25674584	0	0	0	0	2	0	2	0	1	0	1	1	0	0	0	1	0	1	0	0	0	0	0	0	0	0	0	0	0	0	0	2	0	1	1	0	0	1	0	0	0	0	NA	0	2	1	2
AX-166513333	Fvb3-1	25751627	1	2	2	NA	0	0	0	0	0	0	0	0	0	1	0	1	1	0	0	1	1	2	1	1	0	1	1	1	1	0	1	0	0	1	0	0	1	1	1	1	NA	1	0	1	0	1	0
AX-166505182	Fvb3-1	25763350	0	1	NA	1	0	0	0	0	0	0	0	0	0	0	0	0	0	0	0	1	0	1	1	1	0	0	1	0	NA	0	0	0	0	1	0	0	0	1	1	NA	NA	1	0	0	0	1	0
AX-123367051	Fvb3-1	26007260	1	2	2	2	0	2	1	2	1	2	2	2	0	1	1	1	1	2	1	2	1	2	2	1	1	1	2	2	2	0	1	1	1	2	0	0	1	2	2	2	2	2	2	1	0	1	0
AX-166505217	Fvb3-1	26129043	1	1	1	1	2	2	2	2	2	2	2	2	2	2	2	2	2	2	2	1	2	1	1	1	2	2	1	1	1	2	2	2	2	1	2	2	2	1	1	1	NA	1	2	2	2	1	2
AX-166513361	Fvb3-1	26185233	1	0	1	1	2	2	2	2	2	2	2	2	2	2	2	2	2	2	2	1	2	1	0	1	2	2	1	1	1	2	2	2	2	1	2	2	2	1	1	1	1	1	2	2	2	1	2
AX-123367053	Fvb3-1	26413792	1	0	0	0	2	0	1	1	1	1	0	0	2	1	2	2	2	0	1	0	1	0	0	1	1	1	1	0	1	2	1	1	1	0	2	2	1	1	1	1	0	1	1	1	2	1	2
AX-166505050	Fvb3-1	26546755	0	NA	1	1	0	1	0	0	0	0	1	NA	0	1	1	0	0	0	0	0	1	1	0	0	0	1	0	0	0	0	1	0	0	0	0	0	1	0	0	0	1	0	0	1	NA	NA	0
AX-123365604	Fvb3-1	26548538	1	2	2	2	0	2	1	2	1	2	2	2	0	1	1	0	0	2	1	2	1	2	2	1	1	1	2	2	2	0	1	1	1	2	0	0	1	1	2	2	2	2	2	1	0	1	0
AX-166505055	Fvb3-1	26570517	1	0	0	0	2	0	1	0	1	0	0	0	2	1	1	2	2	0	1	0	1	0	0	1	1	1	0	0	0	2	1	1	1	0	2	2	1	0	0	0	NA	0	0	0	2	1	2
AX-123363762	Fvb3-1	26700539	2	2	1	2	0	1	1	2	1	2	2	2	2	1	1	2	2	2	1	2	0	1	2	2	1	0	2	2	2	2	1	1	2	2	2	2	1	2	2	2	1	1	2	1	0	2	2
AX-166509295	Fvb3-1	26873306	2	2	1	2	2	2	2	2	2	2	2	2	2	2	2	2	2	2	1	1	2	2	1	2	1	2	2	2	2	2	2	2	1	2	2	2	2	2	2	2	2	2	2	2	2	2	2
AX-123615039	Fvb3-1	26956208	0	0	0	0	0	1	0	0	0	0	0	0	0	0	0	0	0	0	1	1	0	0	1	0	1	0	0	0	0	0	0	0	1	0	0	0	0	0	0	0	0	0	0	0	0	0	0
AX-123363757	Fvb3-1	27126314	1	0	1	0	2	0	1	0	1	0	0	0	2	2	1	2	2	0	1	0	2	1	0	1	1	2	0	0	0	2	2	1	1	0	2	2	2	2	0	0	1	1	0	1	2	1	2
AX-123361131	Fvb3-1	27628501	1	1	2	1	2	1	1	0	NA	0	1	1	2	2	2	2	2	0	1	0	2	1	1	1	1	2	0	1	0	2	2	1	1	0	2	2	2	2	0	0	0	1	0	2	2	1	2
AX-166509771	Fvb3-1	28473433	2	1	0	1	2	0	1	0	1	1	0	0	2	2	1	2	2	0	1	1	2	2	1	1	1	2	1	1	0	1	2	1	1	1	2	2	2	1	0	0	1	1	0	1	2	NA	0
AX-166504940	Fvb3-1	28584860	0	0	1	0	0	1	1	1	0	0	0	0	0	0	0	0	0	0	0	0	0	0	0	1	0	0	0	0	0	0	1	1	0	2	0	0	0	2	0	0	2	0	NA	0	1	2	2
AX-123357888	Fvb3-1	28589297	2	1	1	0	2	2	1	1	1	0	1	1	2	1	2	2	2	0	2	1	2	0	1	1	2	2	2	1	1	2	1	1	NA	1	1	2	1	1	1	1	1	2	NA	2	1	1	2
AX-166513066	Fvb3-1	28629138	1	0	0	0	2	0	1	0	1	0	0	0	NA	1	1	2	2	0	1	0	2	0	0	1	1	1	0	1	0	1	1	1	0	0	1	2	1	0	0	0	0	1	0	1	1	0	0
AX-166509773	Fvb3-1	28638663	0	1	0	1	0	0	1	1	0	NA	1	NA	0	1	0	0	0	1	0	0	0	2	2	1	0	0	0	0	1	0	1	0	1	1	1	0	NA	1	1	1	0	0	1	0	0	NA	0
AX-166504159	Fvb3-1	28727906	0	1	1	0	0	1	0	1	1	0	0	0	0	0	0	0	0	1	1	1	0	0	1	0	1	0	1	1	1	0	0	0	1	0	0	0	0	0	1	0	1	1	1	0	0	0	0
AX-166504212	Fvb3-1	28763578	0	NA	1	0	0	0	1	2	0	0	0	0	0	0	0	0	0	0	0	0	0	0	0	1	1	0	0	0	0	0	1	0	0	2	0	0	0	2	0	0	1	0	NA	0	1	2	2
AX-123357624	Fvb3-1	28806441	1	0	0	0	2	0	1	0	1	0	0	0	2	1	0	2	2	0	1	0	2	0	0	1	1	1	0	1	0	1	1	2	0	0	1	2	1	0	0	0	0	1	0	1	1	0	0
AX-166504225	Fvb3-1	28888296	1	2	2	2	0	2	1	2	1	2	2	2	0	1	2	0	0	2	1	2	NA	2	2	1	1	1	2	1	2	1	1	0	2	2	1	0	1	2	2	2	2	1	2	1	1	2	2
AX-123363687	Fvb3-1	28964005	1	2	2	2	0	0	1	2	1	2	2	2	0	1	2	0	0	2	1	2	0	2	2	1	1	1	2	1	2	1	1	0	2	2	1	0	1	2	2	2	2	1	2	1	1	2	2
AX-166512392	Fvb3-1	29043313	2	0	1	0	2	1	NA	1	2	0	1	1	2	1	2	2	2	1	1	2	2	0	0	1	1	2	NA	2	0	2	1	2	1	1	1	2	1	1	0	0	2	1	NA	2	2	NA	2
AX-123363695	Fvb3-1	29069107	NA	2	2	2	0	2	1	2	1	2	2	2	0	1	2	0	0	2	1	2	0	2	2	1	1	0	2	1	2	0	1	0	2	2	1	0	1	2	2	2	NA	1	2	0	1	2	NA
AX-166504393	Fvb3-1	29185522	1	0	0	0	2	0	0	0	1	0	0	0	2	1	0	2	NA	0	1	0	2	0	0	1	0	1	0	1	0	1	1	2	0	0	1	2	1	0	0	0	0	1	0	1	1	0	0
AX-166512477	Fvb3-1	29187472	2	1	2	1	2	2	1	1	2	1	2	2	2	1	2	2	2	1	2	2	2	1	1	1	1	2	2	2	1	2	1	2	1	1	1	2	1	1	1	1	2	2	1	2	2	2	2
AX-123367043	Fvb3-1	29605869	0	0	0	0	2	0	1	0	1	0	0	0	1	0	1	1	1	0	1	0	1	0	0	0	1	1	0	0	0	1	0	1	1	0	2	1	0	2	0	0	0	0	0	1	2	1	2
AX-166512575	Fvb3-1	29682204	1	1	1	0	2	2	1	1	1	0	2	2	1	1	1	2	2	0	2	1	2	1	1	1	1	2	2	1	1	1	1	2	0	1	1	1	1	1	1	1	1	2	1	2	2	2	2
AX-123360937	Fvb3-1	29735488	0	0	0	0	2	0	0	0	1	0	0	0	1	1	0	2	2	0	1	0	2	0	0	1	0	1	0	1	0	0	0	2	0	0	1	1	1	0	0	0	0	1	0	1	1	0	0
AX-123360969	Fvb3-1	29827545	2	2	1	2	0	2	2	2	1	2	2	2	1	0	2	0	0	2	1	2	0	2	2	1	2	1	2	1	2	2	2	0	2	2	1	1	1	2	2	2	2	1	1	0	1	2	2
AX-166512716	Fvb3-1	29834771	1	1	2	0	2	2	1	1	2	0	2	2	1	1	2	2	2	1	2	2	2	1	1	1	1	2	2	2	1	1	1	2	1	1	1	1	1	1	1	1	2	2	1	2	2	2	2
AX-166519116	Fvb3-1	29840756	0	1	0	0	0	0	1	1	0	0	1	1	0	0	0	0	0	0	1	0	0	1	1	0	NA	0	1	0	1	0	0	0	0	1	0	0	0	0	1	1	0	1	1	0	1	1	0
AX-166522074	Fvb3-1	29896829	2	1	1	2	2	2	1	1	2	2	1	0	2	2	2	2	2	2	1	2	2	1	1	2	1	2	1	2	NA	2	2	2	2	1	2	2	2	2	1	1	2	1	1	2	1	1	2
AX-166522126	Fvb3-1	29960614	1	0	2	0	2	2	1	1	2	2	1	1	1	1	2	2	2	2	1	2	2	0	0	1	0	2	1	2	0	1	0	2	1	1	1	1	1	1	0	0	2	1	1	2	1	1	2
AX-123357808	Fvb3-1	30027213	0	0	0	0	2	0	0	0	1	0	0	0	0	0	0	0	0	0	1	0	1	0	0	0	0	1	0	0	0	0	0	1	0	0	0	0	0	0	0	0	0	0	0	1	NA	0	0
AX-123516514	Fvb3-1	30729468	0	0	0	0	2	2	0	1	1	2	0	0	1	1	0	0	0	1	1	0	2	0	0	1	0	1	0	1	0	1	0	0	0	1	0	0	0	0	0	0	0	1	1	1	1	0	0
AX-123364885	Fvb3-1	30819599	0	0	0	0	2	0	0	0	1	0	0	0	0	0	NA	0	0	0	1	0	2	0	0	0	0	1	0	0	0	1	0	0	0	0	0	0	0	0	0	0	0	0	0	1	1	0	0
AX-166513038	Fvb3-1	30848270	1	2	2	2	1	NA	2	2	2	2	2	2	2	2	0	2	2	2	2	1	2	2	2	2	2	1	1	2	2	2	2	1	2	2	2	2	2	1	2	2	NA	2	2	1	2	1	0
AX-123357891	Fvb3-1	30946663	2	2	2	2	1	1	2	2	1	2	2	2	2	2	2	2	2	2	NA	2	NA	2	1	2	2	1	2	2	2	1	2	2	2	2	2	2	2	2	2	2	2	2	2	1	1	2	2
AX-123361130	Fvb3-1	30978041	0	0	1	0	1	1	0	0	1	0	0	0	0	0	0	0	0	0	1	0	1	0	1	0	0	1	0	0	0	1	0	0	0	0	0	0	0	0	0	0	NA	0	0	1	1	0	0
AX-166522445	Fvb3-1	31088731	1	2	1	1	0	0	NA	1	0	0	1	1	1	1	0	NA	2	0	1	0	0	2	1	1	2	0	1	0	2	1	1	1	1	1	2	2	2	1	2	2	0	1	1	0	1	1	0
AX-166517874	Fvb3-1	31140265	2	2	1	2	1	0	2	1	0	NA	2	NA	1	1	2	2	2	0	1	1	0	2	1	1	1	1	2	0	2	1	1	2	1	1	NA	2	2	2	2	2	1	1	1	1	1	2	2
AX-123363763	Fvb3-1	31186201	1	0	1	0	2	2	0	1	1	2	NA	1	1	1	2	0	0	1	1	1	2	0	1	1	0	2	1	1	0	1	1	1	0	1	0	0	0	1	0	0	2	1	1	2	1	1	2
AX-166505135	Fvb3-1	31237885	0	0	0	0	1	0	0	0	0	0	0	0	0	0	0	0	0	0	0	0	0	0	0	0	0	0	0	0	0	0	0	1	0	0	0	0	0	NA	0	0	1	0	0	0	0	1	1
AX-166513306	Fvb3-1	31255492	1	2	2	2	1	2	2	2	2	2	2	2	2	2	1	2	2	2	2	1	2	2	2	2	NA	1	1	2	2	2	2	1	2	2	2	2	2	1	2	2	1	2	2	1	2	1	1
AX-166505206	Fvb3-1	31340857	1	2	2	2	1	1	2	2	2	2	2	2	2	2	1	2	2	2	2	1	2	2	2	2	2	1	1	2	2	2	2	1	2	2	2	2	2	1	2	2	1	2	2	2	2	1	1
AX-166502452	Fvb3-1	31488220	1	2	2	2	1	NA	2	2	2	2	2	2	2	2	0	2	2	2	2	1	2	2	2	NA	2	1	1	2	2	1	2	1	2	2	2	2	2	1	2	2	1	2	1	1	2	1	0
AX-166504091	Fvb3-1	31690736	1	2	2	2	1	2	2	2	2	2	2	2	2	2	1	2	2	2	2	1	2	2	2	1	2	1	1	2	2	2	2	1	2	2	2	2	2	1	2	2	1	2	2	1	2	1	0
AX-123357568	Fvb3-1	31693299	2	2	2	2	1	2	2	2	0	2	2	2	2	1	2	2	2	1	1	1	0	2	1	2	2	1	2	0	2	1	1	2	1	2	2	2	2	2	2	2	1	1	2	1	1	2	2
AX-166504127	Fvb3-1	31808206	1	2	2	2	1	1	2	2	2	2	2	2	2	2	1	2	2	2	2	1	2	2	2	1	2	1	1	2	2	2	2	1	2	2	2	2	2	1	2	2	NA	2	2	1	2	1	0
AX-166512256	Fvb3-1	31870023	1	2	2	2	1	2	2	2	2	2	2	2	2	2	1	2	2	2	2	1	2	2	2	1	2	1	1	2	2	2	2	1	2	2	2	2	2	1	2	2	1	2	2	1	2	1	1
AX-166522371	Fvb3-2	216034	2	1	2	2	1	2	2	2	2	2	2	2	2	2	2	2	2	2	2	2	2	2	2	2	2	2	2	2	2	2	2	2	2	2	2	2	2	2	2	2	2	1	2	2	2	1	1
AX-123367029	Fvb3-2	242523	2	1	1	0	1	2	0	2	0	NA	0	0	0	1	1	0	0	1	0	0	0	0	0	0	0	2	1	0	1	0	1	0	0	0	0	0	0	0	1	1	1	2	2	2	0	1	1
AX-123524546	Fvb3-2	499523	2	1	0	1	0	0	1	0	1	2	0	0	1	2	1	2	2	2	0	2	0	2	0	1	0	2	1	1	0	2	2	1	2	0	2	2	2	0	NA	0	1	1	1	2	2	1	1
AX-123366964	Fvb3-2	559564	2	1	2	1	2	2	1	2	1	2	2	2	1	1	1	0	0	1	2	0	2	0	2	1	1	2	1	1	1	0	1	1	0	2	0	0	0	2	1	1	2	1	2	NA	0	1	2
AX-166517771	Fvb3-2	615441	0	1	2	1	2	2	2	2	1	1	1	1	1	1	1	0	0	0	1	0	1	0	1	1	1	0	1	1	1	0	0	1	0	2	0	0	0	NA	NA	1	1	1	NA	0	0	1	2
AX-166521670	Fvb3-2	656936	2	1	2	2	1	2	1	2	2	2	2	2	2	2	2	2	2	2	2	2	2	2	2	2	2	2	2	2	2	2	2	2	2	2	2	2	2	2	2	2	2	2	NA	2	2	1	1
AX-166521690	Fvb3-2	699127	2	1	2	1	2	1	2	2	1	2	2	2	1	1	1	0	0	1	2	0	2	0	2	1	1	2	1	1	1	0	1	1	0	2	0	0	0	2	1	1	2	0	2	2	0	NA	2
AX-166504379	Fvb3-2	916140	2	1	2	2	1	2	1	1	1	2	2	2	2	1	1	2	2	2	2	2	2	1	2	2	2	2	1	1	1	2	1	0	1	2	2	1	2	1	1	1	1	2	2	2	1	0	2
AX-166526780	Fvb3-2	1019838	2	1	2	2	1	2	1	0	2	1	1	1	2	0	1	2	2	2	2	2	2	0	2	2	1	2	1	1	1	2	1	0	1	2	2	1	1	1	1	1	1	2	0	2	1	0	2
AX-123357726	Fvb3-2	1121020	0	1	0	1	0	0	0	0	1	0	0	0	1	0	2	2	2	1	0	2	0	0	0	1	0	0	1	0	2	2	0	0	1	0	2	1	2	0	2	2	0	2	0	0	1	0	0
AX-166512660	Fvb3-2	1351212	2	2	2	2	1	2	1	0	2	2	2	2	2	1	1	2	2	2	2	2	2	0	2	2	1	2	1	1	1	2	1	0	1	2	2	1	2	1	1	1	1	2	1	2	1	0	2
AX-89786123	Fvb3-2	1434344	0	1	2	1	2	2	1	2	1	2	0	0	1	2	2	2	2	1	2	2	1	2	2	1	2	0	2	1	2	2	1	2	2	0	2	2	2	1	2	2	1	2	2	2	2	2	NA
AX-166504827	Fvb3-2	1714558	0	1	1	0	1	0	2	2	0	0	0	0	0	1	1	0	0	0	0	0	0	2	0	0	1	0	1	1	1	0	1	2	1	0	0	1	0	1	1	1	1	0	1	0	1	2	0
AX-123363745	Fvb3-2	1819447	0	1	0	1	1	0	1	0	1	0	0	0	1	0	1	2	NA	1	0	2	0	0	NA	1	NA	0	NA	0	1	2	1	0	NA	1	2	1	2	NA	1	1	0	2	0	1	1	1	0
AX-166504153	Fvb3-2	3089865	0	0	0	1	1	0	0	0	0	0	0	0	0	0	0	0	0	0	0	0	0	0	0	0	0	0	0	0	0	0	0	0	0	1	0	0	0	0	0	0	0	0	0	1	1	1	0
AX-166504170	Fvb3-2	3157699	2	2	2	1	1	2	2	2	2	2	2	2	2	2	2	2	2	2	2	1	2	2	2	1	2	2	2	2	2	2	2	2	2	0	2	2	2	2	2	2	2	2	2	1	1	0	1
AX-166526777	Fvb3-2	4379175	0	2	2	2	1	2	1	2	2	2	2	2	2	1	1	0	0	1	0	2	0	2	0	2	1	0	2	1	2	1	1	1	1	1	2	2	2	2	2	2	1	2	2	2	0	1	2
AX-166504976	Fvb3-2	4515653	0	0	0	0	1	0	1	0	0	0	0	0	0	1	0	1	1	0	1	0	1	0	1	0	1	0	0	1	0	NA	0	1	1	1	0	0	NA	0	0	0	0	0	NA	0	1	1	0
AX-166505020	Fvb3-2	4952786	2	2	2	2	1	NA	1	2	2	2	2	2	2	1	2	0	0	2	0	2	1	2	0	2	1	2	2	2	2	2	2	1	1	1	2	2	2	2	2	2	2	2	2	2	0	1	2
AX-166513151	Fvb3-2	4985744	2	2	2	2	1	2	1	2	2	2	2	2	2	1	2	1	0	2	0	2	1	2	0	2	1	2	2	2	2	2	2	1	1	1	2	2	2	2	2	2	2	2	2	2	1	1	2
AX-166505036	Fvb3-2	5113974	2	2	2	2	1	2	1	1	2	2	2	2	2	1	2	1	0	2	0	2	1	2	0	2	NA	2	1	2	1	2	2	1	1	NA	2	2	2	2	1	1	2	2	1	2	1	1	2
AX-166505066	Fvb3-2	5241369	1	2	2	2	1	2	2	2	2	1	2	2	NA	0	2	0	NA	2	0	2	1	1	0	1	1	2	2	2	2	NA	1	1	0	1	0	0	1	1	2	2	2	2	2	1	0	0	1
AX-166505041	Fvb3-2	5432076	1	0	0	1	1	NA	NA	1	0	1	2	2	0	2	2	2	2	1	2	0	2	1	2	1	NA	2	0	0	0	1	0	2	1	2	0	0	0	2	0	0	0	1	NA	2	2	1	1
AX-166505203	Fvb3-2	6008394	0	0	0	0	1	0	0	0	0	0	0	0	0	1	0	1	1	0	1	0	1	1	1	0	1	0	0	0	0	0	0	1	1	1	0	0	0	0	0	0	0	0	0	0	1	0	0
AX-166505197	Fvb3-2	6093427	0	0	0	0	1	0	0	0	0	0	0	0	0	0	0	2	1	0	1	0	0	0	1	0	1	0	0	0	0	0	0	2	0	1	0	0	0	0	0	0	0	0	0	1	1	0	0
AX-89861276	Fvb3-2	6230223	2	1	0	2	1	2	1	2	2	2	2	2	2	2	2	2	2	2	2	2	2	2	2	2	2	2	2	2	2	2	2	2	2	2	2	2	2	2	2	2	2	2	2	2	2	1	1
AX-166513334	Fvb3-2	6280108	0	0	0	0	1	0	0	0	0	0	1	1	0	1	0	1	2	0	NA	0	1	1	2	0	1	0	0	0	0	0	0	1	1	1	0	0	0	0	0	0	0	0	0	0	1	0	0
AX-166505173	Fvb3-2	6348500	0	1	1	1	1	0	1	0	0	0	0	0	0	0	1	1	1	0	1	1	1	1	1	1	1	1	1	0	1	1	0	1	1	2	0	0	1	0	1	1	0	1	1	1	1	1	1
AX-123365613	Fvb3-2	6547837	1	1	2	1	2	2	NA	2	1	2	2	2	1	2	1	2	2	NA	2	0	1	1	2	1	1	0	1	0	1	0	1	2	1	2	0	0	0	1	1	1	1	0	2	2	NA	2	2
AX-166522585	Fvb3-2	6591103	1	1	2	0	2	1	1	1	1	2	1	1	1	2	0	2	2	0	2	NA	1	1	2	0	1	0	1	0	1	0	0	2	1	1	0	0	0	0	1	1	0	1	2	2	1	2	1
AX-166510269	Fvb3-2	6706729	2	2	2	2	0	2	2	2	2	2	2	2	2	1	2	0	0	2	0	2	1	1	0	2	1	2	2	2	2	2	2	0	1	2	2	2	2	2	2	2	2	2	2	2	1	2	2
AX-166522559	Fvb3-2	6809852	0	0	0	0	2	0	0	0	0	0	0	0	0	1	0	2	2	0	2	0	1	1	2	0	1	0	1	0	1	0	0	2	1	0	0	0	0	1	1	1	0	0	0	0	1	0	0
AX-166519143	Fvb3-2	7118045	0	0	0	0	1	0	0	0	0	0	0	0	0	1	0	2	NA	0	NA	0	1	1	NA	0	1	0	1	0	1	0	0	2	1	0	0	0	0	1	1	1	0	0	0	0	1	0	0
AX-166523141	Fvb3-2	7214249	0	0	0	0	1	0	0	0	0	0	0	0	0	1	0	2	2	0	2	0	1	1	2	0	1	0	1	0	1	0	0	2	1	0	0	0	0	1	1	NA	0	0	0	0	1	0	0
AX-123367040	Fvb3-2	7532163	0	1	0	1	2	0	0	1	0	1	1	1	0	2	1	2	2	0	2	0	1	1	2	1	1	0	1	0	1	0	0	2	1	1	0	0	0	2	1	1	2	0	1	0	1	1	2
AX-166522511	Fvb3-2	7551007	0	1	0	0	2	NA	0	1	0	2	0	0	0	2	0	2	2	0	NA	0	1	1	2	0	1	0	1	0	1	0	0	2	1	0	0	0	0	1	1	1	1	0	2	0	1	1	1
AX-123363718	Fvb3-2	8176032	2	1	0	1	0	0	1	0	1	0	0	0	1	0	1	0	0	2	0	2	1	1	0	1	1	2	0	2	0	2	2	0	1	0	2	2	2	0	0	0	1	1	0	0	1	0	0
AX-123364882	Fvb3-2	8432076	2	2	0	2	1	1	1	2	2	1	2	2	2	1	2	0	0	2	1	2	1	1	1	2	1	2	1	2	1	2	2	0	1	2	1	2	1	1	1	1	1	1	2	2	1	2	2
AX-123363721	Fvb3-2	8494259	0	1	0	0	2	1	0	1	1	0	1	1	1	2	0	2	2	0	1	0	1	1	1	0	1	0	2	0	2	0	0	2	1	1	1	0	1	1	2	2	1	1	2	1	1	2	NA
AX-166503792	Fvb3-2	8649224	2	2	2	2	1	1	2	2	2	1	2	2	2	2	2	2	2	2	2	2	1	2	2	2	2	2	2	1	2	2	2	2	1	2	2	2	2	2	2	2	2	2	2	2	2	2	2
AX-166512697	Fvb3-2	8708593	0	1	0	0	1	0	0	0	0	0	1	1	0	1	0	0	0	0	0	0	0	0	0	0	0	0	0	0	0	0	0	0	0	1	0	0	0	0	0	0	0	0	1	0	0	1	1
AX-166505234	Fvb3-2	8774702	2	1	2	2	NA	2	2	2	2	2	2	2	2	1	2	2	2	2	2	2	2	2	2	2	2	2	2	2	2	2	2	2	2	1	2	2	2	2	2	2	2	2	1	2	2	1	1
AX-166522022	Fvb3-2	8877902	2	2	2	2	1	2	2	2	2	2	2	2	2	1	2	0	0	2	1	2	1	1	1	2	1	2	1	2	1	2	2	0	1	2	1	2	1	1	1	1	1	2	2	2	1	2	2
AX-123357758	Fvb3-2	8992970	0	1	0	1	2	0	NA	2	1	0	2	2	1	2	1	2	2	0	1	0	1	1	1	1	1	0	2	0	2	0	0	2	1	2	1	0	1	2	2	2	1	0	2	1	1	2	2
AX-166505238	Fvb3-2	9238157	0	1	0	0	1	1	0	1	0	1	1	1	0	1	0	0	0	0	0	0	0	0	0	0	0	0	0	0	0	0	0	0	0	1	0	0	0	0	0	0	0	1	1	0	0	1	1
AX-166514308	Fvb3-2	9364839	2	2	2	2	1	2	2	2	2	2	2	2	2	1	2	0	0	2	1	2	1	1	1	2	1	2	1	2	1	2	2	0	1	2	1	2	1	1	1	1	1	2	2	2	1	2	2
AX-166504583	Fvb3-2	9777943	0	1	0	0	1	0	0	0	0	0	0	0	0	1	0	0	0	0	0	0	0	0	0	0	0	0	0	0	0	0	0	0	0	NA	0	0	0	0	0	0	0	0	1	0	0	1	1
AX-166512645	Fvb3-2	9899279	2	2	2	2	2	1	2	2	2	1	2	2	2	1	2	1	0	2	2	2	1	1	1	2	2	2	1	1	1	2	2	1	1	2	1	2	1	1	1	1	1	2	NA	2	NA	2	2
AX-166504566	Fvb3-2	9924500	2	1	2	1	1	2	2	1	2	2	1	1	2	1	2	2	2	2	2	2	2	2	2	1	2	2	2	2	2	2	2	2	2	1	2	2	2	1	2	2	2	2	1	2	2	1	1
AX-166505264	Fvb3-2	10136820	2	2	2	2	1	1	2	2	1	2	2	2	1	2	2	2	2	2	1	2	2	2	2	NA	1	1	1	2	1	2	2	2	2	2	2	2	2	2	1	1	2	2	NA	1	2	2	2
AX-166522682	Fvb3-2	10315056	2	1	2	2	1	2	2	1	2	2	2	2	2	1	2	2	2	2	2	2	2	2	2	2	2	2	2	2	2	2	2	2	2	0	2	2	2	2	2	2	2	2	0	2	2	1	1
AX-123357972	Fvb3-2	10315838	0	1	0	1	1	1	1	2	0	2	2	2	0	2	0	2	2	0	0	0	1	1	0	1	0	0	1	1	1	0	0	2	1	2	1	0	1	2	1	1	1	1	2	0	1	2	2
AX-166505250	Fvb3-2	10318754	0	0	0	0	1	0	0	0	1	0	0	0	1	0	0	0	0	0	1	0	0	0	0	0	1	1	1	0	1	0	0	0	0	0	0	0	0	0	1	1	0	0	0	0	0	0	0
AX-166504494	Fvb3-2	11240842	0	0	0	0	0	1	0	1	0	1	1	1	0	1	0	2	1	0	0	0	1	1	0	NA	0	0	1	1	1	0	0	NA	1	0	1	0	1	1	1	1	1	0	1	0	1	0	0
AX-166519679	Fvb3-2	11343910	2	2	2	2	1	1	2	2	2	2	1	1	2	1	2	0	0	2	1	2	1	1	2	2	1	2	1	1	1	2	2	0	0	2	1	2	1	1	1	1	1	2	2	2	1	2	2
AX-166505233	Fvb3-2	11443675	2	2	2	2	1	2	2	2	2	2	2	2	2	2	2	2	2	2	1	2	2	2	2	2	1	2	2	2	2	2	2	2	2	2	2	2	2	2	2	2	2	2	2	2	2	2	2
AX-166521920	Fvb3-2	11621474	0	0	0	0	1	0	0	1	0	0	0	0	0	0	0	0	0	0	1	0	0	0	0	0	1	0	0	0	0	0	0	0	0	0	0	0	0	0	0	0	NA	0	1	1	0	0	0
AX-166504551	Fvb3-2	11972109	0	0	2	0	1	2	2	2	0	0	0	0	0	0	0	2	0	0	0	0	0	0	0	2	NA	0	0	0	0	0	2	2	0	2	0	0	0	2	0	0	2	0	NA	0	2	2	2
AX-166521498	Fvb3-2	13001553	0	0	0	0	1	0	0	0	0	0	0	0	0	0	0	0	0	0	1	0	0	0	0	0	1	0	0	0	0	0	0	0	0	0	0	0	0	0	0	0	1	0	0	1	0	0	0
AX-166512177	Fvb3-2	13240838	0	0	0	0	0	0	0	0	0	0	0	0	0	1	0	2	1	0	0	0	1	1	0	0	0	0	1	1	1	0	0	1	1	0	1	0	1	1	1	1	1	0	0	0	1	0	0
AX-123357563	Fvb3-2	13329494	2	2	2	1	1	2	1	1	1	2	1	1	1	1	1	2	2	2	2	2	2	2	1	1	2	1	2	2	2	2	2	2	2	1	2	1	1	1	2	2	2	1	1	2	1	1	1
AX-166512192	Fvb3-2	13449332	0	0	0	0	2	NA	1	2	0	0	0	0	0	0	0	2	0	0	0	0	0	0	0	1	NA	0	0	0	0	0	0	1	0	1	0	0	0	NA	0	0	1	0	NA	0	2	1	2
AX-123363661	Fvb3-2	13582065	0	0	2	0	1	1	0	0	0	2	1	1	0	1	0	2	2	0	1	0	1	1	0	0	1	0	1	1	1	0	1	1	2	0	1	0	1	1	1	1	1	0	0	1	1	0	0
AX-166521532	Fvb3-2	13861652	2	1	0	1	0	0	1	0	0	0	0	0	0	0	1	0	0	2	1	2	1	1	1	1	1	0	0	1	0	2	1	1	0	0	1	1	0	0	0	0	1	1	0	1	0	0	0
AX-123360743	Fvb3-2	13861884	2	2	2	2	1	2	2	2	2	2	2	2	2	1	2	0	0	2	2	2	1	1	2	2	2	2	1	1	1	2	1	1	0	2	1	2	1	1	1	1	1	2	2	2	1	2	2
AX-123360745	Fvb3-2	13862808	2	2	2	1	1	2	1	1	0	2	1	1	0	1	1	2	2	2	2	2	2	2	1	1	2	0	1	2	1	2	2	2	2	1	2	1	1	1	1	1	2	1	1	2	1	1	0
AX-166512203	Fvb3-2	13903925	0	1	2	1	2	2	1	2	2	2	2	2	2	2	1	2	2	0	1	0	1	1	1	1	1	2	2	1	2	0	1	1	2	1	1	1	2	2	2	2	1	1	1	1	2	1	2
AX-123360746	Fvb3-2	13983426	2	2	2	1	1	2	1	0	0	2	1	1	0	1	1	2	2	2	2	2	2	2	1	1	2	0	1	2	1	2	2	2	2	1	2	1	1	1	1	1	2	1	NA	2	1	1	0
AX-166504112	Fvb3-2	14062675	2	2	2	2	2	2	2	2	2	2	2	2	2	2	2	2	2	2	1	2	2	2	2	2	1	2	2	2	2	2	2	2	2	2	2	2	2	2	2	2	2	2	2	1	2	2	2
AX-166504116	Fvb3-2	14098524	2	2	2	2	1	2	2	2	2	2	2	2	2	1	2	0	0	2	2	2	1	1	2	2	2	2	1	1	1	2	1	1	0	2	1	2	1	1	1	1	1	2	2	2	NA	2	2
AX-166521579	Fvb3-2	14693772	0	0	0	0	1	1	0	0	0	0	0	0	0	1	0	2	2	0	0	0	1	1	0	0	0	0	1	1	1	0	1	1	NA	1	1	0	1	1	1	1	NA	1	1	0	1	1	0
AX-166512249	Fvb3-2	14822592	2	2	2	2	2	2	2	2	2	2	2	2	2	2	2	2	2	2	1	2	2	2	2	2	NA	2	2	2	2	2	2	2	2	2	2	2	2	2	2	2	2	2	2	1	2	2	2
AX-123366953	Fvb3-2	15003582	0	0	0	0	1	0	0	0	0	0	0	0	0	1	0	2	2	0	0	0	1	0	0	0	0	1	1	1	1	0	1	1	2	0	1	0	1	1	1	1	1	1	0	0	1	0	0
AX-166527450	Fvb3-2	15194445	1	1	2	0	1	1	1	0	0	1	1	1	0	1	1	2	2	1	0	1	2	0	0	1	0	1	1	2	1	2	1	2	2	0	1	0	1	1	1	1	1	1	0	1	1	0	0
AX-166512279	Fvb3-2	15283366	1	0	0	0	1	1	1	0	0	1	0	0	0	1	1	2	2	1	0	1	2	0	0	1	0	1	1	2	1	1	1	2	2	1	1	0	1	2	1	1	1	1	1	1	1	1	0
AX-166519675	Fvb3-2	15327832	2	2	2	2	1	0	2	2	2	1	2	2	2	1	2	0	0	2	2	2	1	2	2	2	2	1	1	1	1	1	1	1	0	2	1	2	1	1	1	1	1	1	2	1	1	2	2
AX-166504185	Fvb3-2	15447803	1	0	0	0	0	1	NA	0	0	1	0	0	0	0	1	0	0	1	0	1	1	0	0	1	0	0	0	1	0	1	0	1	0	1	0	0	0	1	0	0	0	0	1	1	0	1	0
AX-123366956	Fvb3-2	15509213	2	2	2	2	1	2	2	2	2	2	2	2	2	1	2	0	0	2	2	2	1	2	2	2	2	1	1	1	1	1	1	1	0	1	1	2	1	1	1	1	1	1	NA	1	1	1	2
AX-166512286	Fvb3-2	15540715	0	0	0	0	1	0	0	0	0	0	0	0	0	1	0	2	2	0	0	0	1	0	0	0	0	1	1	1	1	0	1	1	2	0	1	0	1	1	1	1	1	1	0	0	1	0	0
AX-166517765	Fvb3-2	15570653	0	0	0	0	1	0	0	0	0	0	0	0	0	1	0	2	2	0	0	0	1	0	0	0	0	1	1	1	1	0	1	1	2	1	1	0	1	1	1	1	1	1	1	0	1	1	0
AX-123357605	Fvb3-2	15598730	1	1	0	2	1	0	1	2	2	0	1	1	2	1	1	0	0	1	2	1	0	2	2	1	2	1	1	0	1	0	1	0	0	1	1	2	1	0	1	1	1	1	1	0	1	1	2
AX-123360781	Fvb3-2	16887581	2	2	NA	2	1	1	2	2	2	2	2	2	2	2	2	2	2	2	2	2	1	2	2	2	2	1	1	2	1	2	1	2	0	2	1	2	2	1	1	1	2	1	2	2	2	2	2
AX-123524543	Fvb3-2	17171860	2	2	2	2	1	2	2	2	2	2	2	2	2	2	2	2	2	2	2	2	1	2	2	2	2	1	1	2	1	2	1	2	0	2	1	2	2	1	1	1	2	1	2	2	2	2	2
AX-123363679	Fvb3-2	17441490	2	2	2	2	1	2	2	2	2	2	2	2	2	2	2	2	2	2	2	2	1	2	2	2	2	1	1	2	1	2	1	2	0	1	1	2	2	1	1	1	2	1	1	2	2	1	2
AX-123360855	Fvb3-2	17673567	2	1	2	2	2	2	2	2	2	2	1	1	2	1	1	2	2	2	2	2	1	1	2	2	NA	1	1	1	1	2	2	2	1	2	2	1	1	1	1	1	2	1	2	1	2	2	2
AX-123363612	Fvb3-2	18226366	1	2	2	2	0	2	1	0	1	0	0	0	1	1	2	0	0	1	2	1	0	2	2	1	2	0	1	0	0	0	1	0	0	2	0	1	1	0	0	0	1	1	1	2	1	1	1
AX-123363609	Fvb3-2	18454971	0	0	0	0	2	1	1	NA	1	2	1	1	1	1	0	2	2	0	0	1	1	0	0	1	0	2	1	1	2	0	1	1	2	0	2	1	1	1	2	2	1	1	1	0	1	1	1
AX-123364831	Fvb3-2	19261885	2	2	2	2	1	2	2	2	2	1	2	2	2	2	2	2	2	2	2	2	1	2	2	2	2	2	2	1	2	2	2	2	1	2	2	2	2	2	2	2	2	2	2	2	2	2	2
AX-166504282	Fvb3-2	19996928	2	2	2	2	1	2	1	2	2	2	1	1	2	1	2	0	0	2	1	1	2	2	2	1	1	2	2	2	2	2	2	1	2	2	1	1	1	2	2	2	1	2	2	2	1	1	0
AX-166510264	Fvb3-2	20034476	0	0	0	0	1	1	1	0	0	1	1	1	0	1	0	2	2	0	1	1	0	0	0	1	1	0	0	0	0	0	0	1	0	0	1	1	1	0	0	0	1	0	0	0	1	1	2
AX-166504884	Fvb3-2	20647339	2	2	2	2	1	2	1	2	2	2	2	2	2	2	2	2	2	2	2	2	1	2	2	2	2	2	2	1	2	2	2	2	1	2	2	2	2	2	2	2	2	2	2	2	2	2	2
AX-123361097	Fvb3-2	20980539	0	1	2	0	1	2	2	0	0	1	0	0	0	1	2	0	0	0	1	0	1	0	0	0	1	0	1	1	0	0	0	0	1	0	0	0	0	0	0	0	1	1	0	1	1	0	0
AX-123357860	Fvb3-2	20992428	1	2	2	2	1	2	1	0	1	1	2	2	1	2	2	2	2	1	2	2	0	2	2	2	2	1	2	0	1	0	2	1	1	1	2	2	2	1	1	1	2	2	0	2	2	2	2
AX-166522343	Fvb3-2	21016163	1	1	0	1	0	0	0	0	1	0	0	0	1	0	0	0	0	1	1	1	0	2	2	1	1	1	1	0	1	0	2	0	1	1	1	1	1	1	1	1	1	1	0	1	0	1	0
AX-166513023	Fvb3-2	21077437	1	1	2	1	2	2	2	2	1	2	2	2	1	2	2	2	2	1	1	1	2	0	0	1	1	1	1	2	1	2	0	2	1	1	1	1	1	1	1	1	1	1	NA	1	2	1	2
AX-123367055	Fvb3-2	21238929	2	2	2	2	0	2	1	2	2	2	1	1	2	1	2	0	0	2	2	1	1	2	2	1	2	2	2	1	2	2	2	1	1	2	1	1	1	2	2	2	1	2	1	2	1	1	0
AX-166505239	Fvb3-2	21239002	2	2	2	2	1	2	2	2	2	2	1	1	2	1	2	0	0	2	2	1	2	2	2	1	2	2	2	2	2	2	2	1	2	2	1	1	1	2	2	2	1	2	2	2	1	1	0
AX-166513209	Fvb3-2	21440553	2	2	2	2	2	2	2	2	2	2	2	2	2	2	2	2	2	2	2	1	2	2	2	1	2	2	2	2	2	2	2	2	2	2	2	2	2	2	2	2	2	2	2	2	2	2	1
AX-123360795	Fvb3-2	21473991	1	1	2	0	1	2	2	2	1	2	1	1	1	1	2	0	0	1	1	1	2	0	0	1	1	1	1	2	1	2	0	1	1	1	0	0	0	1	1	1	0	1	2	1	1	0	1
AX-166512324	Fvb3-2	21603295	2	2	2	2	2	2	2	1	1	1	2	2	1	2	2	2	2	2	2	1	2	2	2	2	2	1	2	2	1	2	2	2	2	2	2	2	2	2	1	1	2	1	NA	2	2	2	2
AX-123365415	Fvb3-2	22037040	2	2	2	2	1	2	1	2	2	2	2	2	2	2	2	2	2	2	2	2	1	2	2	2	2	2	2	1	2	2	2	2	1	2	2	2	2	2	2	2	2	2	2	2	2	2	2
AX-123357617	Fvb3-2	22186869	2	2	2	2	1	2	1	2	2	2	2	2	2	2	2	2	2	2	2	2	1	2	2	2	2	2	2	1	2	2	2	2	1	2	2	2	2	2	2	2	2	2	2	2	2	2	2
AX-123364883	Fvb3-2	22485847	2	2	2	2	1	2	1	2	2	2	2	2	2	2	0	2	2	2	2	1	0	2	2	1	2	2	1	1	2	2	2	2	1	1	2	2	2	2	2	2	2	2	2	1	2	0	1
AX-166512356	Fvb3-2	22541589	0	0	0	0	0	1	0	NA	1	0	0	0	1	0	2	0	0	0	0	1	0	0	0	1	0	0	1	0	1	0	0	0	0	1	0	0	0	0	1	1	0	1	1	1	0	2	1
AX-89887538	Fvb3-2	22913666	2	2	2	2	2	2	NA	2	2	2	2	2	2	1	2	2	2	2	1	2	2	2	2	2	1	2	2	2	2	2	2	2	2	2	2	2	2	2	2	2	2	2	2	2	1	2	2
AX-89784869	Fvb3-2	23144013	0	0	0	0	1	0	1	2	1	0	1	1	1	1	0	0	0	0	1	0	0	0	0	0	1	0	0	0	1	0	0	0	0	0	0	0	0	0	1	1	0	1	1	0	1	0	1
AX-166504236	Fvb3-2	23204031	1	0	0	0	0	1	0	1	1	0	1	1	1	0	0	1	1	1	0	0	1	0	0	0	0	0	0	1	1	1	0	1	0	1	0	0	1	1	1	1	0	1	1	0	0	0	0
AX-89824560	Fvb3-2	23214454	0	0	0	0	1	0	1	0	0	0	1	1	0	1	0	0	0	0	1	0	0	0	0	0	1	0	0	0	0	0	0	0	0	0	0	0	0	0	0	0	0	0	0	0	1	0	1
AX-123366970	Fvb3-2	23262243	1	0	0	0	1	1	1	2	1	0	1	1	1	0	1	1	1	1	0	0	2	0	0	0	0	0	1	1	1	2	0	2	1	1	0	0	1	1	1	1	0	1	2	1	0	0	0
AX-123360828	Fvb3-2	23412302	2	2	2	2	2	2	2	2	2	2	2	2	2	2	1	1	1	2	2	1	2	2	2	1	2	2	2	2	2	2	2	2	2	1	2	2	2	2	2	2	2	2	2	2	2	0	1
AX-89824758	Fvb3-2	23634435	2	2	2	2	1	2	1	2	2	2	1	1	2	1	2	2	2	2	1	2	2	2	2	2	1	2	2	2	2	2	2	2	2	2	2	2	2	2	2	2	2	2	NA	2	1	2	1
AX-166504309	Fvb3-2	23761023	1	2	2	2	2	1	2	2	2	2	1	1	2	2	2	NA	1	1	2	2	1	2	2	2	2	2	2	1	2	0	2	1	2	NA	2	2	1	1	2	2	2	2	2	2	2	2	2
AX-123357647	Fvb3-2	23837618	2	2	2	2	1	2	1	0	1	2	2	2	1	2	2	2	2	2	2	2	1	2	2	2	2	2	2	2	2	2	2	2	1	2	2	2	2	2	2	2	2	2	1	2	2	2	2
AX-123357648	Fvb3-2	23891004	2	2	2	2	1	2	2	2	2	1	2	2	2	2	1	1	1	2	2	1	1	2	2	1	2	2	2	2	2	2	2	2	1	1	2	2	2	2	2	2	2	2	2	2	2	0	1
AX-123361025	Fvb3-2	23973931	0	0	0	0	1	0	0	0	0	0	0	0	0	0	0	0	0	0	0	0	1	0	0	0	0	0	0	0	0	0	0	0	1	0	0	0	0	0	0	0	1	0	NA	0	0	0	0
AX-123365521	Fvb3-2	24074676	2	1	2	NA	0	0	1	0	1	0	1	1	1	1	0	1	1	1	1	1	1	2	2	1	1	NA	1	2	1	2	2	2	1	1	1	1	2	2	1	1	1	1	NA	1	1	0	0
AX-166522108	Fvb3-2	24088211	0	0	0	0	1	0	0	0	0	0	0	0	0	0	0	0	0	0	0	0	1	0	0	0	0	0	0	0	0	0	0	0	1	0	0	0	0	0	0	0	0	0	0	0	0	0	0
AX-166512791	Fvb3-2	24230856	2	1	2	2	1	1	1	2	2	0	0	0	2	1	0	1	1	2	1	1	2	2	2	1	1	2	1	2	1	2	NA	2	2	1	2	2	2	2	1	1	2	1	1	1	1	0	0
AX-166522095	Fvb3-2	24317726	2	2	2	2	2	2	2	2	2	2	2	2	2	2	1	1	1	2	2	1	2	2	2	1	2	2	2	2	2	2	2	2	2	1	2	2	2	2	2	2	2	2	2	2	2	0	2
AX-166504688	Fvb3-2	24393335	2	1	2	2	2	1	2	2	2	NA	2	2	2	2	0	1	1	2	2	1	2	2	2	1	1	2	1	2	2	2	2	2	2	1	2	2	2	2	2	2	2	2	NA	2	2	0	1
AX-166512777	Fvb3-2	24642945	0	1	0	0	1	2	1	2	0	1	1	1	1	1	2	1	1	0	1	1	1	0	0	1	1	0	1	0	1	0	0	0	1	1	0	0	0	0	1	1	0	1	2	1	1	2	2
AX-123541238	Fvb3-2	25135967	1	1	2	1	1	NA	1	0	1	0	0	0	1	1	0	0	0	1	1	1	0	2	NA	1	1	1	1	1	1	0	2	0	1	0	1	1	1	1	1	1	2	1	0	0	1	0	0
AX-166512765	Fvb3-2	25184224	2	2	2	2	1	1	1	0	2	2	1	1	1	1	1	1	1	2	1	1	2	2	2	1	1	2	2	2	1	2	2	2	2	1	2	2	2	2	1	1	2	1	1	1	1	0	NA
AX-123357775	Fvb3-2	25346941	1	1	NA	1	1	0	1	0	1	0	0	0	1	1	0	0	0	1	1	1	0	2	2	1	1	1	1	1	1	0	2	0	1	0	1	1	1	1	1	1	2	1	0	1	1	0	0
AX-166512756	Fvb3-2	25402455	1	0	0	1	1	0	1	0	1	0	2	2	0	1	0	1	1	1	1	0	NA	0	0	0	0	1	0	1	1	2	0	2	1	1	1	1	1	1	1	1	0	1	0	1	1	0	1
AX-166504662	Fvb3-2	25402860	2	2	2	2	2	NA	2	2	2	2	2	2	2	2	1	1	1	2	2	1	2	2	2	1	1	2	2	2	2	2	2	2	2	1	2	2	2	2	2	2	2	2	2	2	2	NA	1
AX-123357733	Fvb3-2	25647474	0	1	1	1	1	0	NA	0	1	0	0	0	1	1	0	0	0	1	1	1	0	1	1	1	1	1	1	1	1	0	1	0	1	0	1	1	1	1	1	1	1	1	0	0	NA	0	0
AX-166521884	Fvb3-2	25713680	2	2	2	2	1	2	1	2	2	2	1	1	2	1	2	2	2	2	1	2	2	2	2	2	2	2	2	2	1	2	2	2	2	2	2	2	2	2	1	1	2	1	2	1	1	2	1
AX-166512555	Fvb3-2	25882377	0	0	0	0	1	1	1	0	0	0	0	0	0	0	0	2	0	0	0	0	0	0	0	1	1	0	0	0	0	0	0	2	0	2	0	0	0	1	0	0	0	0	0	0	1	2	2
AX-166517798	Fvb3-2	26293310	1	0	0	1	0	1	0	2	1	0	0	0	1	0	1	2	2	1	0	0	2	0	0	0	1	1	0	1	0	2	0	2	1	2	1	1	1	1	0	0	0	0	1	0	0	2	1
AX-166521834	Fvb3-2	26590079	2	2	2	2	2	2	2	2	2	2	2	2	2	2	1	1	1	2	2	2	2	2	2	2	1	1	2	2	2	2	2	2	2	1	2	2	2	2	2	2	2	2	2	2	2	0	1
AX-123357712	Fvb3-2	26768589	1	1	0	1	0	1	1	2	1	0	1	1	0	2	0	1	1	1	1	0	2	2	0	0	1	1	1	2	NA	2	0	2	1	1	1	2	2	2	NA	2	0	2	1	1	1	0	0
AX-123357717	Fvb3-2	26812198	1	0	0	1	2	0	1	0	0	0	0	0	1	0	1	1	1	1	1	2	0	0	2	2	1	1	0	0	0	0	2	0	1	1	0	0	0	0	0	0	2	0	0	1	1	2	2
AX-123365474	Fvb3-2	26997748	0	1	0	0	0	0	0	0	0	0	0	0	0	1	0	0	0	0	0	0	1	2	0	0	0	1	1	1	1	0	0	0	1	0	0	1	1	1	1	1	NA	1	0	0	0	0	0
AX-166504462	Fvb3-2	27031196	1	2	2	1	0	2	1	2	2	NA	2	2	1	2	NA	1	1	1	1	0	2	2	0	0	1	1	2	2	2	2	0	2	1	1	2	2	2	2	2	2	0	2	2	1	1	0	NA
AX-166521861	Fvb3-2	27055465	2	1	2	2	2	2	2	2	2	NA	2	2	2	1	2	2	2	2	2	2	1	1	2	2	1	1	1	1	1	2	2	2	1	2	2	1	1	1	1	1	2	1	2	1	2	2	2
AX-123365477	Fvb3-2	27280456	2	1	2	2	2	2	2	2	2	2	1	1	2	1	1	2	2	2	2	2	1	0	2	2	1	1	1	1	1	2	2	2	1	2	2	1	1	1	1	1	2	1	2	2	2	2	2
AX-166512472	Fvb3-2	27615289	2	1	2	2	2	NA	2	2	2	2	1	1	2	1	1	2	2	2	2	2	1	1	2	2	1	1	1	1	1	2	2	2	1	2	2	1	1	1	1	1	2	1	2	1	2	2	2
AX-123357676	Fvb3-2	27921015	2	1	2	2	2	2	2	2	2	2	1	1	2	1	1	2	2	2	2	2	1	1	2	2	1	1	1	1	1	2	2	2	1	2	2	1	1	1	1	1	2	1	2	2	2	2	2
AX-166504354	Fvb3-2	28158713	2	1	2	2	2	NA	2	2	2	2	1	1	2	1	1	2	2	2	2	2	1	1	2	2	1	1	1	1	1	2	2	2	1	2	2	1	1	1	1	1	2	1	NA	1	2	2	2
AX-123524584	Fvb3-2	28416819	2	1	2	2	2	2	2	2	2	2	1	1	2	1	1	2	2	2	2	2	1	0	2	2	1	1	1	1	1	2	2	2	1	2	2	1	1	1	1	1	2	1	2	2	2	2	2
AX-123357656	Fvb3-2	28478626	0	1	0	0	0	0	0	0	0	0	1	1	0	1	1	0	0	0	0	0	1	1	0	0	1	1	1	1	1	0	0	0	1	0	0	1	1	1	1	1	0	1	0	1	0	0	0
AX-123366979	Fvb3-2	28502846	1	0	0	1	2	0	1	NA	0	1	0	0	1	0	0	1	1	1	1	2	0	0	2	2	0	1	0	0	0	0	2	0	1	0	0	0	0	0	0	0	2	0	0	1	1	2	2
AX-166504746	Fvb3-2	28697643	1	2	2	1	NA	2	1	2	2	2	1	1	1	2	2	2	2	1	1	0	2	2	0	0	2	1	2	2	2	2	0	2	1	2	2	2	2	2	2	2	0	2	NA	1	1	1	1
AX-123357805	Fvb3-2	28701885	1	1	0	1	0	0	0	0	1	0	1	1	0	1	1	1	1	1	0	0	2	2	0	0	1	1	1	2	1	2	0	2	1	2	1	2	2	2	1	1	0	1	0	1	0	0	0
AX-166504753	Fvb3-2	28756543	1	1	2	1	0	2	1	2	2	2	0	0	1	1	1	2	2	1	1	0	1	0	1	0	1	0	1	1	1	2	0	2	1	2	2	1	1	1	1	1	0	1	2	1	1	1	1
AX-123614860	Fvb3-2	28762788	2	1	2	2	2	2	2	2	2	2	1	1	2	1	1	2	2	2	2	2	1	0	2	2	1	1	1	1	1	2	2	2	1	2	2	1	1	1	1	1	2	1	2	2	2	2	2
AX-123357807	Fvb3-2	28851037	0	1	0	0	0	1	0	0	0	0	1	1	0	1	1	0	0	0	0	0	1	1	0	0	1	1	1	1	1	0	0	0	1	0	0	1	1	1	1	1	0	1	0	1	0	0	0
AX-123363734	Fvb3-2	28922586	1	2	2	1	0	1	1	2	2	2	1	1	1	2	2	2	2	1	1	0	2	2	1	0	2	1	2	2	2	2	0	2	2	2	2	2	2	2	2	2	0	2	2	1	1	1	1
AX-123357811	Fvb3-2	29019148	0	1	0	0	0	0	0	0	0	0	1	1	0	1	1	0	0	0	0	0	1	1	0	0	1	1	1	1	1	0	0	0	1	0	0	1	1	1	1	1	0	1	0	0	0	0	0
AX-166526788	Fvb3-2	29151148	1	1	2	1	0	2	1	2	2	2	0	0	1	1	1	2	2	1	1	0	1	0	1	0	1	0	1	1	1	2	0	2	1	2	2	1	1	1	1	1	0	1	2	NA	1	1	1
AX-166504768	Fvb3-2	29161111	1	2	2	1	0	2	1	2	2	2	1	1	1	2	2	2	2	1	1	0	2	2	1	0	2	1	2	2	2	2	0	2	2	2	2	2	2	2	2	2	0	2	2	1	1	1	1
AX-166510266	Fvb3-2	29191207	1	2	0	1	2	1	1	1	0	0	2	2	1	1	1	1	1	1	1	2	1	2	1	2	1	2	1	1	1	0	2	0	1	0	0	1	1	1	1	1	2	1	1	2	1	1	1
AX-123357815	Fvb3-2	29192544	2	0	2	1	2	2	2	2	2	1	1	1	2	1	1	2	2	2	2	2	1	0	2	2	1	1	1	1	1	2	2	2	1	2	2	1	1	1	1	1	2	1	2	1	2	2	2
AX-166522193	Fvb3-2	29203683	2	2	0	2	2	2	2	2	2	1	2	2	2	2	1	2	2	2	2	2	2	2	2	2	2	2	1	2	2	2	2	2	2	2	2	2	2	2	2	2	2	2	1	2	2	1	1
AX-166504781	Fvb3-2	29358699	2	0	2	2	1	2	1	2	2	2	1	1	2	1	0	2	2	1	1	1	1	0	1	2	1	1	1	1	1	2	2	2	1	2	2	1	1	1	1	1	NA	1	2	2	1	2	2
AX-166517843	Fvb3-2	29384352	2	2	0	2	2	1	2	2	2	1	2	2	2	2	2	2	2	2	2	2	2	2	2	2	2	2	1	2	2	2	2	2	2	2	2	2	1	2	2	2	2	2	1	2	2	1	1
AX-166522217	Fvb3-2	29497779	2	0	2	2	1	2	1	2	1	1	1	1	1	0	1	2	2	1	0	1	1	0	0	2	0	2	1	1	0	2	2	2	1	2	1	1	1	1	0	0	1	0	2	2	0	2	2
AX-166509759	Fvb3-2	29630839	0	NA	0	0	1	0	NA	0	0	0	1	1	0	1	1	0	0	1	1	1	1	2	1	0	1	0	1	1	1	0	0	0	0	0	0	1	1	1	1	1	1	1	0	0	1	0	0
AX-166504809	Fvb3-2	29736145	2	1	2	2	2	2	1	2	2	2	2	2	2	1	2	2	2	2	2	2	2	NA	2	2	1	2	1	1	1	2	2	2	2	2	2	1	1	1	1	1	2	1	2	2	2	2	2
AX-166504814	Fvb3-2	29855118	1	2	2	1	1	2	1	2	2	2	1	1	1	2	1	2	2	2	2	1	2	2	2	0	2	0	2	2	2	2	0	2	2	2	2	2	2	2	2	2	1	2	NA	1	2	1	1
AX-123357837	Fvb3-2	29997765	2	1	2	2	2	2	1	2	2	1	2	2	2	0	2	1	1	2	1	2	2	0	1	2	1	2	1	1	0	2	2	2	0	2	2	1	1	1	0	0	2	0	2	2	1	2	2
AX-166512949	Fvb3-2	30115580	2	2	0	2	2	1	2	2	2	1	2	2	2	2	2	2	2	2	2	2	2	2	2	2	2	2	1	NA	2	2	2	2	2	2	2	2	2	2	2	2	2	2	1	2	2	1	1
AX-123357840	Fvb3-2	30147040	1	1	0	1	1	1	2	0	0	0	1	1	1	1	1	0	0	0	0	1	0	2	0	NA	1	NA	1	1	1	0	1	0	0	0	0	1	1	1	1	1	1	1	0	1	0	1	1
AX-166504873	Fvb3-2	30375170	1	0	0	1	1	0	1	0	0	0	1	1	1	0	1	0	0	0	0	1	0	0	0	2	0	2	0	0	0	0	2	0	0	0	0	0	0	0	0	0	1	0	0	1	0	1	1
AX-166504866	Fvb3-2	30424474	NA	2	0	1	2	2	2	2	1	1	2	2	1	2	2	1	1	1	2	2	2	2	2	2	2	2	1	1	2	1	NA	1	2	2	1	1	1	1	2	2	2	2	NA	1	2	1	1
AX-166504862	Fvb3-2	30487405	0	0	1	0	0	0	0	1	0	1	0	0	0	0	0	1	1	1	1	0	0	0	1	0	0	0	0	0	0	1	0	1	1	1	0	0	0	0	0	0	0	0	NA	0	1	0	0
AX-123363741	Fvb3-2	31171181	0	1	2	0	1	1	0	2	0	2	1	1	0	0	1	0	0	1	2	1	1	0	2	0	0	0	1	0	0	0	0	1	1	NA	0	0	0	0	0	0	1	0	2	1	2	1	1
AX-123363744	Fvb3-3	125170	2	2	2	2	2	2	2	2	0	2	1	1	1	1	2	2	2	2	1	1	1	1	0	2	0	2	2	2	2	2	1	2	2	2	1	2	1	1	2	2	2	2	2	2	1	1	2
AX-166527443	Fvb3-3	414497	1	1	1	1	1	2	1	1	0	2	0	0	1	1	2	1	1	1	0	0	1	0	0	1	0	1	1	1	1	2	0	1	1	0	1	2	0	0	1	1	1	1	1	2	1	1	2
AX-166527444	Fvb3-3	1600958	1	1	1	0	0	2	1	1	2	2	1	1	2	2	2	1	1	1	2	1	1	1	1	1	1	1	1	2	1	2	1	1	2	0	2	2	1	1	1	1	1	0	1	2	1	2	2
AX-123366959	Fvb3-3	1678855	1	0	0	0	0	0	0	0	2	0	1	1	1	2	1	1	1	1	2	1	0	1	1	1	1	0	0	1	0	2	1	1	2	0	2	1	1	0	0	0	1	0	0	0	1	2	0
AX-166504949	Fvb3-3	1804637	2	1	2	2	2	2	2	1	2	2	2	2	1	2	1	2	2	2	2	2	1	2	2	2	NA	1	1	2	1	2	2	2	2	2	2	2	2	2	1	1	2	2	2	1	2	1	NA
AX-166504948	Fvb3-3	1811529	1	2	2	2	2	2	2	2	1	2	1	1	1	1	1	1	1	1	1	1	2	1	1	1	1	2	2	1	2	1	1	1	1	2	1	1	1	2	2	2	NA	2	2	2	1	1	2
AX-123364886	Fvb3-3	2191534	1	2	2	2	2	2	2	2	0	2	1	1	1	0	1	1	1	1	0	1	2	1	1	1	1	2	2	1	2	1	1	1	1	2	0	1	1	1	2	2	1	2	2	2	1	1	2
AX-166522419	Fvb3-3	2628326	2	1	2	2	2	0	2	2	2	1	2	2	2	2	2	2	2	2	2	2	1	2	2	2	2	2	2	1	2	2	2	2	2	2	2	2	2	2	2	2	2	2	1	1	2	1	NA
AX-166504985	Fvb3-3	2699790	2	1	2	2	2	2	2	1	2	2	2	2	2	2	2	2	2	2	2	2	2	2	2	2	2	2	1	2	1	2	2	2	2	2	2	2	2	1	1	1	2	1	1	2	2	1	NA
AX-166505015	Fvb3-3	3169464	2	1	2	2	1	2	1	2	2	2	2	2	2	2	2	1	1	2	1	1	1	1	1	1	1	2	2	1	2	2	2	1	2	0	2	2	1	2	2	2	2	1	1	1	1	2	2
AX-166513156	Fvb3-3	3367560	2	1	2	2	2	1	2	2	2	2	2	2	2	2	1	2	2	2	2	2	2	2	2	2	2	1	1	2	2	2	2	2	2	2	2	2	2	2	2	2	2	2	2	2	2	1	1
AX-123365601	Fvb3-3	3612037	2	2	0	1	2	1	2	0	1	2	1	1	2	2	2	2	2	2	2	1	2	2	2	2	1	2	1	2	2	2	2	2	1	2	1	2	2	0	2	2	2	2	1	2	2	1	2
AX-166513205	Fvb3-3	3632978	2	1	2	2	2	2	2	2	2	2	2	2	2	2	1	2	2	2	2	2	2	2	2	NA	NA	1	1	2	1	2	2	2	2	2	2	2	2	2	1	1	2	2	2	2	2	NA	NA
AX-166505076	Fvb3-3	3634934	2	1	2	2	1	NA	1	2	2	2	2	2	2	2	1	1	1	2	1	1	1	1	1	1	1	2	2	2	2	2	2	1	2	NA	2	2	NA	2	2	2	2	1	NA	2	1	2	2
AX-123361149	Fvb3-3	3722493	2	1	2	2	2	2	2	2	1	2	2	2	2	2	1	2	2	2	2	1	2	2	2	2	1	1	1	2	1	2	2	2	2	2	1	2	2	1	1	1	2	2	2	2	2	0	1
AX-166505054	Fvb3-3	3816587	2	2	2	2	2	2	2	2	1	2	2	2	2	2	2	2	2	2	2	1	2	2	2	2	1	2	2	2	2	2	2	2	2	2	1	2	2	1	2	2	2	2	2	2	2	1	2
AX-89807349	Fvb3-3	4157778	0	1	1	1	1	0	1	0	0	0	0	0	0	0	1	1	1	0	1	1	1	1	1	1	1	0	0	0	0	1	0	1	1	2	0	0	1	0	0	0	0	1	1	0	1	0	0
AX-166522648	Fvb3-3	4158368	2	2	2	2	1	2	2	2	1	2	2	2	2	2	2	2	2	2	2	1	2	2	2	2	1	2	2	1	2	2	2	2	2	2	1	2	2	1	2	2	2	2	2	1	2	1	2
AX-166517883	Fvb3-3	4232213	1	1	0	0	1	0	1	2	1	2	0	0	0	0	1	0	0	1	0	1	0	0	0	0	1	1	2	1	1	0	1	0	0	0	1	0	0	2	1	1	1	1	0	2	0	1	1
AX-166522632	Fvb3-3	4337735	0	0	0	0	1	0	0	0	1	0	0	0	0	0	0	0	0	0	0	1	0	0	0	0	1	0	0	0	0	0	0	0	0	0	1	0	0	1	0	0	0	0	0	0	0	1	0
AX-166519525	Fvb3-3	4680396	2	1	1	1	1	2	2	2	2	2	2	2	2	2	0	1	1	2	1	1	1	1	1	1	1	1	1	1	1	2	2	NA	1	1	2	2	1	2	1	1	2	1	2	0	1	1	1
AX-166522598	Fvb3-3	4975463	0	0	0	1	1	0	0	0	0	0	0	0	0	0	0	0	0	0	0	0	0	0	0	0	0	1	0	0	0	0	0	0	0	0	0	0	0	1	0	0	1	0	0	0	0	0	0
AX-166506060	Fvb3-3	5100774	0	1	1	0	0	0	0	0	0	0	0	0	0	0	1	1	1	0	0	1	1	1	1	1	1	0	0	0	0	0	0	0	0	1	0	0	1	0	0	0	0	1	0	0	1	1	NA
AX-166505109	Fvb3-3	5937601	0	0	0	0	1	0	0	0	1	1	0	0	0	0	0	0	0	0	0	1	0	0	0	0	1	0	0	0	0	0	0	0	0	0	1	0	0	1	0	0	0	0	0	0	0	1	0
AX-166505097	Fvb3-3	6163563	2	1	1	1	1	2	1	2	2	2	2	2	2	2	1	1	1	2	1	1	1	1	1	1	1	1	2	2	2	1	2	1	1	0	2	2	1	2	2	2	2	1	NA	2	1	1	1
AX-166504598	Fvb3-3	7104094	1	0	1	2	1	1	0	1	1	2	0	0	2	2	1	1	1	1	2	0	1	1	1	1	0	2	1	2	2	2	1	1	1	0	1	2	1	0	2	2	1	1	2	1	2	1	1
AX-166522003	Fvb3-3	7303409	0	0	0	0	1	1	1	0	1	0	1	1	0	0	0	0	0	0	0	1	0	0	0	0	NA	0	1	0	0	0	0	0	0	0	1	0	0	1	0	0	0	0	0	0	0	1	1
AX-166512690	Fvb3-3	7445173	0	0	0	1	0	0	0	0	0	0	0	0	0	0	0	0	0	0	1	0	0	0	0	0	0	1	0	0	0	1	0	0	0	0	0	0	0	0	0	0	0	1	1	0	0	1	1
AX-166512629	Fvb3-3	8631162	0	1	2	0	0	1	1	0	0	0	1	1	0	0	2	1	1	0	0	1	1	1	1	1	1	1	0	0	0	1	0	1	0	1	0	0	1	0	0	0	0	2	1	0	1	1	1
AX-166512619	Fvb3-3	8770021	2	2	2	1	2	2	2	2	2	2	0	0	2	2	2	2	2	2	2	2	2	2	2	2	2	1	2	2	2	1	2	2	2	2	2	2	2	2	2	2	2	NA	1	2	1	1	1
AX-123360929	Fvb3-3	9124374	0	2	2	1	0	2	2	NA	0	NA	1	1	0	NA	2	1	1	1	0	1	NA	1	1	NA	1	2	2	1	NA	1	1	1	0	2	0	0	1	0	1	1	0	2	1	2	1	1	2
AX-166514084	Fvb3-3	9895258	0	1	1	0	0	0	0	0	0	0	0	0	0	0	1	1	1	0	0	1	1	1	1	1	1	0	0	0	0	0	0	0	0	1	0	0	1	0	0	0	0	1	0	0	1	1	1
AX-123363914	Fvb3-3	9927700	2	0	0	1	2	0	0	1	2	0	1	1	2	2	1	1	1	1	2	1	1	1	1	1	1	0	0	1	1	1	1	1	2	0	2	2	1	2	1	1	2	0	1	0	1	1	0
AX-166505270	Fvb3-3	10672766	2	1	1	2	2	2	2	2	2	2	2	2	2	2	1	1	1	2	2	1	2	2	2	1	1	2	2	2	2	2	2	2	2	1	2	2	1	2	2	2	2	1	2	2	1	1	1
AX-166504031	Fvb3-3	10826811	2	1	0	1	2	2	2	2	2	2	0	0	2	2	1	1	1	2	2	1	2	2	2	NA	1	1	2	2	2	1	2	2	2	0	2	2	1	2	2	2	2	0	2	2	1	1	1
AX-123363651	Fvb3-3	11043070	0	2	2	1	0	2	0	1	0	2	1	1	0	0	1	1	1	1	0	1	0	0	0	2	1	2	2	0	1	1	1	0	0	2	0	0	1	0	1	1	0	2	1	2	1	1	1
AX-123363664	Fvb3-3	11831154	2	1	0	1	2	1	2	1	2	1	NA	1	2	2	1	1	1	2	2	1	2	2	2	0	0	1	1	2	1	1	2	2	2	0	2	2	1	2	1	1	2	0	1	1	1	1	1
AX-166504104	Fvb3-3	11906046	2	1	0	2	2	2	2	2	2	2	2	2	2	2	1	1	1	2	2	1	2	2	2	1	0	1	2	2	2	2	2	2	2	0	2	2	1	2	2	2	2	1	2	2	1	1	NA
AX-166521545	Fvb3-3	12104013	2	1	0	1	2	NA	2	2	2	2	1	1	2	2	1	1	1	2	2	1	2	2	2	0	0	1	1	2	1	1	2	2	2	0	2	2	1	2	1	1	2	1	2	1	1	1	1
AX-166512245	Fvb3-3	12813596	2	1	0	2	2	2	2	2	2	2	2	2	2	2	1	1	1	2	2	1	2	2	2	1	0	1	1	2	1	1	2	2	2	0	2	2	1	2	1	1	2	0	2	2	1	1	1
AX-166504150	Fvb3-3	12912926	2	1	1	2	2	1	2	2	2	2	2	2	2	2	1	1	1	2	2	1	2	2	2	1	1	1	2	2	2	2	2	2	2	1	2	2	1	2	2	2	2	1	2	2	1	1	1
AX-166504161	Fvb3-3	13009942	2	0	0	1	2	0	2	1	0	0	1	1	1	1	0	NA	1	1	2	1	2	2	2	0	NA	0	0	2	0	1	1	1	1	0	2	2	0	1	0	0	2	0	1	0	0	NA	1
AX-123363672	Fvb3-3	13063307	0	1	2	1	0	0	0	1	2	1	1	1	1	1	2	1	1	0	0	1	0	0	0	2	2	2	0	0	1	0	0	1	1	2	0	0	2	1	1	NA	0	2	1	1	2	1	1
AX-166521613	Fvb3-3	13198602	0	0	0	0	0	0	0	0	1	0	0	0	1	1	1	0	0	0	0	0	0	0	0	0	0	0	0	0	1	0	0	1	1	0	0	0	1	1	1	1	0	0	0	0	1	0	0
AX-166509719	Fvb3-3	13275962	2	1	0	1	2	2	2	2	2	2	2	2	2	2	1	1	1	2	2	1	2	2	2	1	0	1	1	2	1	1	2	2	2	0	2	2	1	2	1	1	2	0	NA	1	1	1	1
AX-166504186	Fvb3-3	13291540	2	2	2	2	2	2	2	2	1	2	2	2	1	1	1	2	2	2	2	2	2	2	2	2	2	2	2	2	1	2	2	1	1	2	2	2	NA	1	1	1	2	2	NA	2	1	2	2
AX-166521639	Fvb3-3	14695776	2	1	0	2	2	2	2	2	2	2	2	2	2	2	1	1	1	2	2	1	2	2	1	1	0	1	1	2	1	1	2	2	2	0	2	2	1	2	1	1	2	0	2	2	1	1	1
AX-166503817	Fvb3-3	15838745	2	0	0	1	2	1	2	2	2	1	2	2	2	2	1	1	1	1	2	1	2	2	1	1	0	0	1	2	1	1	1	2	2	0	2	2	1	2	1	1	2	0	2	1	1	1	1
AX-166511867	Fvb3-3	16491408	0	1	2	0	0	0	0	0	0	0	0	0	0	0	1	1	1	0	0	1	0	0	1	1	2	1	1	0	1	1	0	0	0	2	0	0	1	0	1	1	0	2	0	0	1	1	1
AX-166511866	Fvb3-3	16510155	0	2	2	0	0	0	0	1	0	0	0	0	0	0	2	1	1	0	0	1	0	0	1	1	2	1	1	0	2	1	0	0	0	2	0	0	1	0	2	2	0	2	1	0	1	1	1
AX-123365281	Fvb3-3	16647803	2	1	2	1	2	1	2	1	1	0	0	0	1	NA	1	2	2	1	2	2	2	2	2	1	2	1	1	2	1	2	1	1	2	2	2	2	1	1	1	1	2	2	1	0	2	2	2
AX-89783200	Fvb3-3	16674211	1	1	0	2	2	1	2	2	2	2	2	2	2	2	1	1	1	1	2	1	1	2	1	1	NA	1	1	1	1	0	2	1	2	0	2	2	1	1	1	1	2	NA	2	2	1	1	1
AX-123357410	Fvb3-3	16740190	0	2	2	1	0	2	0	1	1	2	1	1	1	1	2	1	1	1	0	1	0	0	1	2	2	2	2	0	2	1	NA	1	0	2	0	0	2	NA	2	2	0	2	NA	2	2	1	1
AX-123363603	Fvb3-3	17031719	0	1	2	0	0	0	0	1	0	1	1	1	0	0	1	1	1	0	0	1	0	0	1	2	2	1	1	0	1	1	0	0	0	2	0	0	1	0	1	1	0	2	1	1	1	1	1
AX-123360510	Fvb3-3	17344262	0	2	2	2	0	2	0	1	1	2	1	1	1	1	2	1	1	1	2	1	0	1	2	2	2	2	2	0	2	1	1	1	0	2	0	0	2	2	2	2	1	2	1	2	2	1	1
AX-166504299	Fvb3-3	17792225	0	0	0	0	0	1	0	0	1	1	0	0	1	1	1	0	0	0	0	0	0	0	0	0	0	0	1	0	1	0	0	1	0	0	0	0	1	1	1	1	0	0	0	0	NA	0	0
AX-166512378	Fvb3-3	17811410	2	1	1	2	2	2	2	2	2	2	2	2	2	2	2	1	1	2	2	1	2	1	1	1	1	2	2	2	2	2	2	2	2	1	2	2	1	2	2	2	2	1	2	2	1	1	1
AX-166504280	Fvb3-3	17845576	2	1	0	2	2	2	2	2	2	2	2	2	2	2	2	1	1	2	2	1	2	1	1	1	0	2	2	2	2	2	2	2	2	1	2	2	1	2	2	2	2	0	2	2	1	1	1
AX-166527243	Fvb3-3	17867215	2	1	0	1	2	0	2	2	1	2	2	2	1	1	0	1	1	2	0	1	2	1	0	1	0	1	1	2	1	1	2	1	2	1	2	2	0	0	1	1	2	0	2	2	0	1	1
AX-123357628	Fvb3-3	17992917	2	1	2	1	2	1	2	1	1	0	0	0	1	1	1	2	2	2	2	2	2	2	2	1	2	1	0	2	0	2	1	1	2	1	2	2	1	1	0	0	2	2	1	0	1	2	2
AX-123363743	Fvb3-3	18241738	0	1	0	1	0	2	0	1	1	1	1	NA	1	1	1	0	0	0	0	0	0	0	0	0	0	1	2	0	2	0	1	1	0	0	0	0	1	1	2	2	0	0	0	2	1	0	0
AX-166504888	Fvb3-3	18550243	2	1	0	2	2	2	2	2	2	2	2	2	2	2	2	1	1	2	2	1	2	1	1	1	0	2	2	2	2	2	2	2	2	1	2	2	1	2	2	NA	2	1	2	2	1	1	1
AX-166504890	Fvb3-3	18667560	0	0	0	0	0	0	0	0	1	0	0	0	1	1	1	0	0	0	0	0	0	0	0	0	0	0	1	0	1	0	0	1	0	0	0	0	1	1	1	1	0	0	0	0	1	0	0
AX-166513013	Fvb3-3	18785052	1	0	0	0	0	0	0	0	1	0	0	0	1	1	1	0	0	NA	0	0	0	0	0	0	0	0	1	0	NA	1	1	1	0	0	1	1	1	1	NA	1	1	0	0	0	NA	0	0
AX-166512327	Fvb3-3	19569473	2	1	0	2	2	2	2	2	2	2	2	2	2	2	1	1	1	2	2	1	2	1	1	1	0	1	2	2	2	1	2	2	2	0	2	2	1	2	2	2	2	0	1	2	1	1	1
AX-166508134	Fvb3-3	20148606	2	1	NA	1	2	2	2	2	2	2	2	2	2	2	2	1	1	2	2	1	2	1	1	2	0	2	2	2	2	2	2	2	2	1	2	2	1	2	2	2	2	1	2	1	1	1	1
AX-123360976	Fvb3-3	20277966	2	0	0	1	1	1	NA	1	2	2	0	0	1	1	1	0	0	1	0	0	0	0	0	1	0	1	2	0	2	2	1	2	NA	1	1	1	1	1	2	2	2	1	1	1	1	0	0
AX-123360977	Fvb3-3	20278000	2	1	2	1	1	2	0	1	2	2	0	0	1	1	1	1	1	1	0	1	0	1	1	1	2	1	2	0	2	2	1	2	0	2	1	1	2	1	2	2	2	2	1	1	2	1	1
AX-166504650	Fvb3-3	20330256	0	1	2	0	0	1	0	0	0	0	0	0	0	0	1	1	1	0	0	1	0	1	1	1	2	1	0	0	0	1	0	0	0	2	0	0	1	0	0	0	0	2	1	0	1	1	1
AX-166504655	Fvb3-3	20440707	0	1	2	0	0	0	0	0	0	0	0	0	0	0	0	1	1	0	0	1	0	1	1	0	2	0	0	0	0	0	0	0	0	1	0	0	1	0	0	0	0	0	0	0	1	1	1
AX-123366972	Fvb3-3	20614108	0	2	2	1	1	0	2	1	0	0	2	2	0	1	2	2	2	1	2	2	1	2	2	2	2	2	0	2	0	1	1	0	2	2	1	0	1	1	0	0	1	1	2	1	1	2	2
AX-123367093	Fvb3-3	20892642	2	0	0	1	1	2	0	1	2	2	0	0	2	1	0	0	0	1	0	0	1	0	0	0	0	0	2	0	2	2	1	2	0	0	1	2	1	1	2	2	2	2	0	1	1	0	0
AX-166504240	Fvb3-3	21332606	2	1	0	1	2	NA	2	2	2	2	2	2	2	2	1	1	1	2	2	1	2	1	1	1	0	1	2	2	2	1	2	2	2	0	2	2	1	2	2	2	2	1	NA	1	1	1	1
AX-166517775	Fvb3-3	21442519	0	2	2	1	1	0	2	2	0	2	2	2	0	1	1	2	2	1	2	1	1	2	2	1	2	2	1	1	1	1	1	0	2	2	0	0	1	1	1	1	1	1	2	1	1	2	2
AX-166526759	Fvb3-3	21844344	2	0	0	0	1	0	0	0	2	0	0	0	2	1	0	0	0	1	0	0	1	0	0	0	0	0	1	1	1	1	1	2	0	0	2	2	1	1	1	1	2	1	0	0	1	0	0
AX-166504304	Fvb3-3	21873134	0	1	2	0	0	0	0	0	0	0	0	0	0	0	0	1	1	0	0	1	0	1	1	0	2	0	0	0	0	0	0	0	0	1	0	0	1	0	0	0	0	0	0	0	1	1	1
AX-166504305	Fvb3-3	21935909	1	2	2	2	1	2	2	2	1	2	2	2	1	1	2	2	2	1	2	2	1	2	2	2	2	2	1	1	1	1	1	1	2	2	1	1	1	1	1	1	1	1	NA	2	1	2	2
AX-166512401	Fvb3-3	22151271	0	2	2	1	1	0	2	2	0	1	2	2	0	1	2	2	2	1	2	2	0	2	2	2	2	2	1	1	1	1	1	0	2	2	0	0	1	1	1	1	1	1	2	1	1	2	2
AX-166522122	Fvb3-3	22240588	2	1	0	2	2	2	2	2	2	2	2	2	2	2	1	1	1	2	2	1	2	1	1	1	0	1	2	2	2	NA	2	2	2	0	2	2	1	2	2	2	2	1	1	2	1	1	1
AX-166512810	Fvb3-3	22241821	2	1	0	2	2	2	2	2	2	2	2	2	2	2	2	1	1	2	2	1	2	1	1	2	0	2	2	2	2	2	2	2	2	1	2	2	1	2	2	2	2	2	2	2	1	1	1
AX-123524661	Fvb3-3	22275721	0	1	2	0	0	0	0	1	0	2	0	0	0	0	2	1	1	0	0	2	0	1	1	2	2	1	1	0	1	1	0	0	0	2	0	0	1	0	1	1	0	1	1	0	1	2	1
AX-123361014	Fvb3-3	22428513	2	0	0	1	1	2	NA	1	2	2	0	0	2	1	1	0	0	1	0	1	2	1	NA	0	1	1	2	1	2	2	1	2	1	0	2	2	1	1	2	2	1	2	NA	1	2	2	1
AX-166522083	Fvb3-3	22836608	0	2	2	1	2	2	2	2	0	2	2	2	0	1	2	2	2	1	2	2	1	2	2	2	2	2	1	1	1	0	1	0	2	2	0	0	1	1	1	1	1	1	2	1	1	2	2
AX-166512775	Fvb3-3	23050737	2	0	0	0	0	0	0	0	2	0	0	0	2	1	0	0	0	1	0	0	1	0	0	0	0	0	1	1	1	1	1	1	0	0	2	2	NA	1	1	1	NA	1	0	0	1	0	0
AX-166504677	Fvb3-3	23053726	0	0	0	1	1	0	0	0	0	1	0	0	0	0	1	0	0	0	0	1	0	1	0	1	1	1	1	0	1	1	0	0	1	1	0	0	0	0	1	1	0	1	1	1	1	2	1
AX-123357778	Fvb3-3	23250882	0	1	0	1	1	2	1	1	0	0	2	2	0	1	0	1	1	0	2	0	0	1	1	0	0	NA	0	1	0	0	1	0	1	0	0	0	0	1	0	0	1	0	1	1	0	0	0
AX-166512759	Fvb3-3	23543562	2	1	0	2	1	2	2	2	2	2	2	2	2	2	1	1	1	2	2	2	1	2	1	1	1	1	1	2	1	2	2	2	2	NA	2	2	1	2	1	1	2	1	NA	2	2	2	2
AX-166517808	Fvb3-3	24085833	1	0	0	0	0	0	0	0	1	0	0	0	1	1	0	1	1	1	0	0	1	0	1	0	1	0	1	1	1	0	2	2	0	0	2	2	1	2	1	1	1	1	0	0	1	0	0
AX-89785738	Fvb3-3	24186644	0	1	1	0	1	0	0	0	0	0	0	0	0	0	1	1	1	0	0	0	1	0	0	1	0	1	1	0	0	0	0	0	0	1	0	0	1	0	0	0	0	1	1	0	0	0	0
AX-89882375	Fvb3-3	24588414	2	2	2	2	1	2	2	2	2	2	2	2	2	2	1	2	2	2	2	2	2	2	2	1	2	1	2	2	2	2	2	2	2	1	2	2	2	2	2	2	2	1	1	2	2	2	2
AX-166517800	Fvb3-3	24919885	1	1	2	NA	1	0	0	0	1	0	0	0	1	1	1	2	2	1	0	0	2	0	1	1	1	1	1	2	1	0	2	2	0	2	2	2	2	2	1	1	1	2	1	1	1	0	0
AX-123360904	Fvb3-3	25032691	2	2	2	2	2	2	2	1	2	1	2	2	2	2	2	2	2	2	2	2	2	2	2	2	2	2	1	2	2	1	2	2	2	2	2	2	2	2	2	2	2	2	2	2	2	2	NA
AX-166518726	Fvb3-3	25107726	2	2	2	2	2	2	2	1	2	1	2	2	2	2	2	2	2	2	2	2	2	2	2	2	2	2	1	2	2	1	2	2	2	2	2	2	2	2	2	2	2	2	2	2	2	2	1
AX-123357718	Fvb3-3	25130557	2	2	2	2	1	2	1	1	2	1	2	2	2	2	2	2	2	2	2	1	2	1	2	2	1	2	1	2	2	1	2	2	1	2	2	2	NA	2	2	2	2	2	2	2	1	0	0
AX-123357719	Fvb3-3	25139077	2	1	2	NA	1	0	1	1	2	1	0	0	2	1	1	2	2	2	0	2	2	2	1	1	2	0	2	2	1	2	2	2	1	1	2	2	2	2	1	1	1	1	0	0	2	2	2
AX-166512534	Fvb3-3	25162901	2	2	2	2	0	NA	1	2	2	2	2	2	2	2	2	2	2	2	2	1	2	1	2	1	NA	2	2	2	2	2	2	2	1	1	2	2	2	2	2	2	2	1	NA	2	1	0	1
AX-166517801	Fvb3-3	25211180	1	0	0	0	1	0	1	0	1	0	0	0	1	0	1	0	0	1	0	2	0	2	0	1	1	0	0	0	0	1	0	0	1	0	0	0	0	0	0	0	0	0	0	0	1	2	1
AX-166504467	Fvb3-3	25470953	0	0	0	0	1	0	0	0	0	0	0	0	0	0	0	0	0	0	0	0	0	0	0	1	0	0	0	0	0	0	0	0	0	1	0	0	0	0	0	0	0	1	1	1	0	0	0
AX-123357729	Fvb3-3	25521482	0	0	0	0	1	0	0	0	0	0	0	0	0	0	0	0	0	0	0	0	0	0	0	1	0	0	0	0	0	1	0	0	0	1	0	0	0	0	0	0	0	1	1	1	0	0	1
AX-166504471	Fvb3-3	25535963	2	2	2	2	1	2	1	2	2	2	2	2	2	2	2	2	2	2	2	1	2	0	2	2	1	2	2	2	2	2	2	2	1	2	2	2	2	2	2	2	2	2	2	2	1	0	1
AX-123357731	Fvb3-3	25541153	0	0	0	0	1	0	0	0	0	0	0	0	0	0	0	0	0	0	0	0	0	0	0	1	0	0	0	0	0	NA	0	0	0	1	0	0	0	0	0	0	0	1	1	1	0	0	1
AX-123365478	Fvb3-3	25598769	1	1	0	2	2	2	2	2	2	2	2	2	2	2	2	0	0	1	2	2	1	2	2	1	2	2	2	2	2	1	1	1	2	0	1	1	1	2	2	2	1	2	1	1	2	2	1
AX-166504475	Fvb3-3	25648729	0	0	0	0	0	0	0	0	0	0	0	0	0	0	0	0	0	0	0	0	0	0	0	1	0	0	0	0	0	1	0	0	0	1	0	0	0	0	0	0	0	0	1	1	0	0	0
AX-123357680	Fvb3-3	25721757	1	1	0	1	1	2	2	2	2	2	2	2	2	2	1	0	0	1	2	1	1	2	2	0	2	2	2	2	2	1	1	1	2	0	1	1	1	2	2	2	1	1	1	1	2	2	1
AX-166504366	Fvb3-3	25916467	1	1	2	0	0	0	0	0	0	0	0	0	0	0	0	NA	1	1	0	0	1	0	0	1	0	0	0	0	0	1	1	1	0	2	1	1	1	0	0	0	1	0	1	1	0	0	1
AX-166512448	Fvb3-3	26060984	2	2	2	2	2	2	2	2	2	2	2	2	2	2	2	2	2	2	2	2	2	2	2	2	2	2	2	2	2	1	2	2	2	2	2	2	2	2	2	2	2	2	1	2	2	2	1
AX-123357666	Fvb3-3	26128034	0	0	0	0	0	0	0	0	0	0	0	0	0	0	0	0	0	0	0	0	0	0	0	0	0	0	0	0	0	1	0	0	0	0	0	0	0	0	0	0	0	0	1	0	0	0	1
AX-166521759	Fvb3-3	26140784	1	2	2	2	2	2	2	1	0	2	2	2	0	1	1	2	2	1	2	2	1	2	1	NA	1	1	0	0	0	1	1	1	2	2	1	1	1	1	0	0	2	1	1	2	1	2	2
AX-123360859	Fvb3-3	26219282	1	1	1	0	0	0	0	0	0	0	0	0	0	0	0	1	2	1	0	0	1	0	0	1	0	0	0	0	0	1	1	1	0	1	1	1	1	0	0	0	NA	0	1	1	0	0	1
AX-123357663	Fvb3-3	26253052	1	1	NA	2	2	2	2	2	2	2	2	2	2	2	2	0	NA	1	2	2	1	2	2	1	2	2	2	2	2	1	1	1	2	NA	1	1	1	2	2	2	1	2	NA	1	2	2	2
AX-123365534	Fvb3-3	26776706	1	1	1	2	2	2	2	2	2	2	2	2	2	2	2	1	0	1	2	2	1	2	2	1	2	2	2	2	2	1	1	1	2	1	1	1	1	2	2	2	1	2	NA	1	2	2	NA
AX-123361042	Fvb3-3	26786904	2	2	2	1	0	2	0	1	2	1	0	0	2	1	1	2	2	2	2	0	2	1	2	1	1	1	2	2	1	2	2	2	0	1	2	2	2	1	1	1	NA	1	1	1	1	0	1
AX-166522173	Fvb3-3	26791139	2	2	2	2	1	2	1	1	2	1	2	2	2	2	2	2	2	2	2	1	2	1	2	2	1	2	1	2	2	2	2	2	1	2	2	2	2	2	2	2	2	2	2	2	1	0	1
AX-123361045	Fvb3-3	26794445	1	1	1	2	2	2	2	2	2	2	2	2	2	2	2	1	NA	1	2	2	1	2	2	1	2	2	2	2	2	1	1	1	2	1	1	1	1	2	2	2	1	2	1	1	2	2	1
AX-123572803	Fvb3-3	26832166	2	2	2	2	2	2	2	2	2	2	2	2	2	2	2	2	2	2	2	2	2	2	2	2	2	2	2	2	2	1	2	2	2	NA	2	2	2	2	2	2	2	2	NA	NA	2	2	1
AX-123357810	Fvb3-3	27007380	1	1	2	1	2	2	2	1	0	0	2	2	0	1	1	2	2	1	0	2	1	1	0	2	2	1	0	0	1	1	1	NA	2	2	1	1	1	1	1	1	2	1	2	2	1	2	2
AX-166512875	Fvb3-3	27167696	1	1	0	1	2	2	2	2	0	2	2	2	0	1	1	2	2	1	0	2	2	1	0	2	2	1	1	0	1	1	1	1	2	2	1	1	1	1	1	NA	2	1	2	2	1	2	2
AX-166504785	Fvb3-3	27483774	1	1	1	1	2	2	2	2	1	2	2	2	1	1	1	2	2	1	1	2	2	1	1	2	NA	1	1	1	1	1	1	1	2	2	1	1	1	1	1	1	2	NA	2	2	1	2	2
AX-166522216	Fvb3-3	27550538	1	1	2	1	1	2	1	1	2	1	0	0	2	1	1	0	0	1	2	1	0	2	2	1	1	1	2	2	1	1	1	1	1	1	1	1	1	1	1	1	0	1	0	0	2	2	1
AX-123357823	Fvb3-3	27597417	1	1	0	1	1	NA	1	2	0	2	2	2	0	1	1	2	2	1	0	1	2	0	0	2	1	1	1	0	1	1	1	NA	1	2	NA	1	1	0	1	1	2	1	2	2	0	0	1
AX-123357828	Fvb3-3	27749494	0	0	0	0	1	0	1	1	0	0	2	2	0	1	1	0	0	0	0	1	2	0	0	1	1	1	0	0	1	0	0	0	1	0	0	0	0	1	1	1	1	1	1	1	1	0	0
AX-166504812	Fvb3-3	27825568	1	1	0	1	2	2	2	2	0	2	2	2	0	1	1	2	2	1	0	2	2	1	0	2	2	0	1	0	1	1	1	1	2	2	1	1	1	1	1	1	2	1	2	2	2	2	2
AX-89786746	Fvb3-3	28176144	0	0	0	0	1	0	1	0	0	0	0	0	0	0	0	NA	0	0	0	1	0	1	0	0	1	0	0	0	0	0	0	0	1	0	0	0	0	0	0	0	0	0	0	0	1	2	1
AX-166522306	Fvb3-3	28495171	1	1	0	1	2	NA	2	2	1	NA	2	2	1	1	1	2	2	2	0	2	2	1	0	NA	2	0	1	0	1	2	1	1	2	2	1	1	1	1	1	1	2	1	NA	2	2	2	2
AX-123361026	Fvb3-3	28726884	0	0	0	0	1	0	1	1	0	0	2	2	0	1	1	0	0	0	0	1	2	0	0	1	1	0	0	0	1	0	0	0	1	0	0	0	0	1	1	1	1	1	1	1	2	0	0
AX-123361027	Fvb3-3	28820498	2	2	2	2	1	2	2	1	2	1	2	2	2	2	2	NA	2	2	2	2	2	2	2	1	2	2	1	2	2	2	2	2	2	1	2	2	2	2	2	2	2	2	2	2	2	2	1
AX-123361028	Fvb3-3	28828536	2	2	2	2	2	2	1	2	2	2	2	2	2	2	2	2	2	2	2	1	2	1	2	2	1	2	2	2	2	2	2	2	1	2	2	2	2	2	2	2	2	2	2	2	2	0	1
AX-123361031	Fvb3-3	28839896	0	0	0	0	1	0	1	1	0	0	2	2	0	1	1	0	0	0	0	1	2	0	0	1	1	0	0	0	1	0	0	0	1	0	0	0	0	1	1	1	1	1	2	1	2	0	0
AX-123361033	Fvb3-3	28840567	2	2	2	1	1	0	1	1	1	0	2	2	1	2	2	2	2	1	2	1	2	1	2	1	1	2	1	2	2	NA	2	2	1	1	2	2	2	2	2	2	2	2	2	2	2	0	0
AX-123361038	Fvb3-3	29153674	0	0	0	0	0	2	1	0	1	0	0	0	1	0	0	0	0	1	0	1	0	1	0	0	1	0	0	0	0	1	0	0	1	0	0	0	0	0	0	0	0	0	0	0	0	2	1
AX-123357847	Fvb3-3	29312593	2	2	2	2	1	NA	1	0	2	1	0	0	2	1	1	2	2	2	2	1	0	2	2	NA	1	2	1	2	1	2	2	2	1	1	2	2	2	1	1	1	1	1	1	1	0	2	2
AX-166517851	Fvb3-4	62179	0	1	2	2	2	0	1	0	2	2	1	1	1	1	2	2	2	1	1	2	0	2	1	2	2	2	1	1	1	1	0	1	1	1	1	2	1	1	1	1	1	1	0	0	1	2	2
AX-166517852	Fvb3-4	334392	2	1	0	1	0	NA	1	2	1	0	1	1	1	1	0	0	0	1	1	0	2	0	1	1	NA	1	1	1	1	2	2	1	1	1	1	0	1	1	1	1	1	1	2	2	1	0	0
AX-166522158	Fvb3-4	663510	2	2	2	2	2	2	1	1	2	2	2	2	2	2	2	2	2	2	2	2	2	2	2	2	2	2	2	2	2	2	2	2	2	2	2	2	2	2	2	2	2	1	2	2	1	2	2
AX-166522142	Fvb3-4	921535	0	1	0	0	0	2	1	1	0	0	0	0	0	0	0	0	0	0	1	0	1	0	1	0	0	0	1	0	1	0	0	0	0	0	0	0	0	0	1	1	0	1	0	1	1	0	0
AX-166504725	Fvb3-4	990585	NA	1	2	2	2	0	2	2	1	2	1	1	2	2	2	2	2	2	1	2	0	2	1	1	1	1	1	2	1	0	0	2	1	2	1	2	2	1	1	1	2	1	0	1	2	2	2
AX-166522130	Fvb3-4	1187062	2	2	2	2	2	2	1	1	2	2	2	2	2	2	2	2	2	2	2	2	2	2	2	2	2	2	2	2	2	2	2	2	2	2	2	2	2	2	2	2	2	2	2	2	1	2	2
AX-166517825	Fvb3-4	1196606	0	1	1	1	2	1	1	0	1	1	1	1	1	1	1	NA	1	1	1	2	0	2	1	1	1	1	1	1	1	0	0	1	1	1	1	1	1	1	1	1	1	1	0	1	1	2	2
AX-166517857	Fvb3-4	1275073	2	0	0	1	0	2	1	2	1	0	1	1	0	0	0	0	0	1	1	0	2	0	1	1	1	1	1	0	1	1	2	0	1	1	1	0	1	1	1	1	1	1	2	2	1	NA	0
AX-166510126	Fvb3-4	1823693	1	0	0	1	1	2	2	2	2	2	1	1	1	1	0	0	0	1	2	0	1	1	1	1	1	1	1	1	1	2	1	2	1	1	1	0	0	1	1	1	1	1	2	2	0	0	1
AX-166504815	Fvb3-4	1941707	0	0	0	0	1	1	0	0	0	0	1	1	0	0	0	0	0	0	1	0	0	1	0	0	0	0	1	0	1	0	0	0	0	0	0	0	0	1	1	1	0	1	0	0	0	0	1
AX-89811231	Fvb3-4	2028803	1	0	0	1	0	1	1	2	2	2	0	0	1	1	1	0	0	1	0	0	1	0	0	1	0	1	0	1	0	2	1	2	1	1	1	0	0	0	0	0	1	0	2	2	0	0	0
AX-89786670	Fvb3-4	2076858	1	0	0	0	0	0	1	1	0	0	0	0	0	0	0	0	0	1	0	0	0	0	0	1	0	0	0	0	0	0	0	0	0	1	0	0	0	0	0	0	1	0	1	0	0	0	0
AX-166522223	Fvb3-4	2170717	2	2	2	2	1	2	1	2	2	2	2	2	2	2	2	2	2	2	0	2	2	1	2	2	2	2	1	2	1	2	2	2	2	2	2	2	2	2	1	1	2	1	2	2	2	2	1
AX-166517845	Fvb3-4	2230620	1	2	2	1	2	0	1	0	0	0	1	1	1	1	1	2	2	1	1	2	0	2	1	1	2	1	2	1	2	0	1	0	1	1	1	2	2	1	2	2	1	2	0	0	2	2	2
AX-166519639	Fvb3-4	2466796	2	1	1	2	1	2	2	2	2	2	1	1	2	2	2	1	1	2	1	1	2	1	1	2	1	2	1	2	1	2	2	2	2	2	2	1	1	1	1	1	2	1	2	2	1	1	1
AX-166509279	Fvb3-4	2500530	2	2	2	2	2	2	2	2	2	2	0	0	2	2	2	2	2	2	1	2	0	2	1	2	2	2	2	2	2	2	2	2	2	2	2	2	2	2	2	2	2	2	2	2	1	1	1
AX-166517781	Fvb3-4	2918397	1	0	0	1	0	2	0	2	1	2	2	2	1	1	1	0	0	1	1	0	1	0	1	1	0	1	1	1	1	2	1	1	1	1	1	0	0	1	1	1	1	1	NA	2	1	0	0
AX-166522178	Fvb3-4	3303274	2	2	2	2	2	2	2	1	1	2	2	2	2	2	2	2	2	2	2	2	1	2	2	1	2	2	2	2	2	1	1	2	1	2	1	2	2	2	2	2	2	2	2	0	2	2	2
AX-166512881	Fvb3-4	3614795	0	0	0	0	0	0	1	1	0	0	0	0	0	0	0	0	0	0	0	0	0	0	0	0	0	0	1	0	1	1	0	0	0	0	0	0	0	0	1	1	0	1	0	2	0	0	0
AX-166512892	Fvb3-4	3740249	2	2	2	2	2	2	NA	1	2	2	2	2	1	1	2	2	2	2	2	2	2	2	2	2	2	2	2	1	2	2	2	1	2	2	2	2	2	2	2	2	2	2	2	2	2	2	2
AX-123366992	Fvb3-4	4706968	1	2	2	0	2	1	2	1	0	0	0	0	0	1	2	1	1	1	1	2	1	0	2	2	2	2	1	1	1	0	1	1	2	0	1	2	2	1	1	1	0	1	0	0	1	1	1
AX-166517802	Fvb3-4	4733976	0	0	0	2	0	0	0	2	1	2	2	1	1	1	0	1	1	0	2	0	1	0	1	1	0	0	1	1	1	2	1	1	1	0	1	0	0	1	1	1	0	0	2	2	1	0	0
AX-123366989	Fvb3-4	4849007	1	2	2	1	2	2	2	2	1	2	2	2	1	2	2	0	0	1	1	2	0	0	1	2	2	2	2	2	2	2	1	0	2	1	1	2	2	2	2	2	0	1	2	2	2	1	1
AX-166504453	Fvb3-4	4959600	1	1	0	1	0	0	0	0	1	0	0	0	1	0	0	1	1	1	0	0	1	2	0	0	0	0	0	0	0	0	1	0	0	1	1	0	0	1	0	0	2	1	0	0	0	1	1
AX-123365469	Fvb3-4	4997937	1	1	0	2	0	1	0	2	2	1	2	2	2	1	0	2	2	1	2	0	2	2	1	1	NA	0	0	1	0	2	2	2	1	2	2	0	0	1	0	0	2	1	2	2	0	1	1
AX-123360905	Fvb3-4	5015528	1	1	2	1	2	2	2	2	0	NA	2	2	1	2	2	1	1	1	2	2	1	0	2	2	2	2	2	2	2	2	1	2	2	0	1	2	2	1	2	2	0	1	NA	NA	2	1	1
AX-123363707	Fvb3-4	5021599	1	1	2	1	2	2	2	2	0	2	2	2	1	2	2	1	1	1	1	2	1	0	2	2	2	2	2	2	2	1	1	1	2	0	1	2	2	1	2	2	0	1	1	0	2	1	1
AX-123357711	Fvb3-4	5156900	1	1	0	2	2	1	0	1	2	1	2	2	2	1	0	2	2	1	2	0	2	2	1	1	1	0	0	1	1	2	2	2	1	2	2	0	0	2	1	1	2	1	1	2	0	2	2
AX-166521843	Fvb3-4	5159082	2	2	2	2	1	2	2	2	2	2	2	2	2	2	2	1	1	2	1	2	1	2	1	1	1	2	2	2	1	2	1	1	1	2	1	2	2	1	1	1	2	2	2	2	2	1	1
AX-123363705	Fvb3-4	5189483	1	1	0	1	1	0	0	0	1	0	0	0	1	0	0	1	1	1	0	0	1	2	0	0	0	0	0	0	0	0	1	0	0	1	1	0	0	1	0	0	2	1	0	0	0	1	1
AX-166504443	Fvb3-4	5217370	2	2	2	2	1	2	2	1	1	2	2	2	2	2	2	2	2	2	1	2	2	2	2	1	1	2	2	2	2	1	1	1	1	2	1	2	2	1	2	2	2	2	NA	1	2	1	1
AX-123357709	Fvb3-4	5248979	1	1	0	2	2	2	0	1	2	2	2	2	2	1	0	2	2	1	2	0	2	2	1	1	1	0	0	1	1	2	2	2	1	2	2	0	0	2	1	1	2	1	1	2	0	2	2
AX-123363703	Fvb3-4	5366761	1	1	2	1	1	1	2	1	1	0	0	0	0	1	2	0	0	1	1	2	0	0	1	2	2	2	2	1	1	1	1	1	2	1	1	2	2	1	1	1	0	1	1	2	2	1	1
AX-166512510	Fvb3-4	5472948	0	0	0	0	1	0	0	0	0	0	0	0	0	0	0	0	0	0	0	0	0	0	0	1	1	0	0	0	1	0	1	0	1	0	1	0	0	1	1	1	0	0	0	0	0	1	1
AX-166517799	Fvb3-4	5548841	2	2	2	2	1	0	2	2	2	2	2	2	2	2	2	1	1	2	1	2	1	1	1	2	1	2	2	2	2	2	2	1	2	2	2	2	2	2	2	2	2	2	2	2	2	1	1
AX-166512503	Fvb3-4	5552063	0	0	0	0	1	0	0	0	0	0	0	0	0	0	0	0	0	0	0	0	0	1	0	0	1	0	0	0	0	0	0	0	0	0	0	0	0	0	0	0	0	0	0	0	0	1	1
AX-166504425	Fvb3-4	5572858	2	1	2	2	2	2	0	2	2	2	2	2	2	1	1	2	2	2	2	0	2	2	1	0	1	2	0	1	1	2	1	2	1	2	1	2	1	1	1	1	2	1	2	2	0	2	2
AX-166521822	Fvb3-4	5650906	0	1	0	0	0	0	2	0	0	0	0	0	0	1	1	0	0	0	0	2	0	0	1	2	1	0	2	1	1	0	1	0	1	0	1	0	1	1	1	1	0	1	0	0	2	0	0
AX-166504485	Fvb3-4	5852185	1	1	2	1	1	2	2	2	1	2	2	2	1	2	2	1	1	1	2	2	1	1	2	2	2	2	2	2	2	2	1	2	2	1	1	2	2	1	2	2	0	1	2	2	2	1	1
AX-166517807	Fvb3-4	6014973	NA	1	2	1	1	2	2	2	0	2	2	2	1	2	2	1	1	1	2	2	1	1	1	2	2	2	2	2	2	2	1	2	2	1	1	2	2	1	2	2	0	1	2	2	2	1	1
AX-166518737	Fvb3-4	6370544	2	2	1	2	0	0	1	1	2	2	2	2	2	NA	2	1	2	2	2	2	2	1	2	1	0	2	2	2	2	2	1	1	2	1	2	2	2	1	2	2	1	2	NA	2	1	0	0
AX-123357774	Fvb3-4	6400704	2	1	2	2	2	2	1	2	2	2	2	2	2	2	1	2	2	2	2	1	2	2	2	0	2	1	1	1	1	2	1	2	1	1	1	2	2	1	1	1	2	1	2	1	1	2	2
AX-123615253	Fvb3-4	6402454	1	1	2	1	0	0	1	1	1	0	1	1	0	0	2	1	1	1	1	1	0	0	0	2	0	2	1	1	1	1	1	1	1	0	1	2	1	1	1	1	0	1	0	1	1	0	0
AX-166522061	Fvb3-4	6462086	2	2	2	2	1	2	2	2	2	2	2	2	2	2	2	2	2	2	2	2	2	1	2	2	1	2	2	2	2	2	2	2	2	NA	2	2	2	2	2	2	2	2	2	2	2	1	1
AX-123360988	Fvb3-4	6488403	2	1	2	2	2	2	1	2	2	2	2	2	2	2	1	2	2	2	2	1	2	2	2	0	2	1	1	1	1	2	1	2	1	2	1	2	2	1	1	1	2	1	2	2	1	2	2
AX-89883241	Fvb3-4	6528505	2	2	2	2	1	2	2	2	2	1	2	2	2	2	2	2	2	2	2	2	2	1	2	2	1	2	2	2	2	2	2	2	2	2	2	2	2	2	2	2	2	2	2	1	2	1	1
AX-166504666	Fvb3-4	6549587	1	2	1	2	2	2	2	1	1	2	2	2	2	2	1	1	1	1	1	2	2	2	2	2	2	1	2	2	2	1	2	1	1	2	2	0	1	2	2	2	2	2	2	1	2	2	2
AX-89826129	Fvb3-4	6601436	2	2	2	2	1	2	2	2	2	2	2	2	2	2	2	2	2	2	2	2	2	1	2	2	1	2	2	2	2	2	2	2	2	2	2	2	2	2	2	2	2	2	2	2	2	1	1
AX-123357777	Fvb3-4	6603552	1	1	2	1	1	2	1	2	1	2	2	2	1	1	2	1	1	1	1	1	1	1	0	2	2	2	1	2	2	2	1	2	2	1	1	2	1	1	2	2	1	1	2	2	1	1	1
AX-166512771	Fvb3-4	6694583	0	0	0	0	1	0	0	0	0	0	0	0	0	0	0	0	0	0	0	0	0	1	0	0	1	0	0	0	0	0	0	0	0	0	0	0	0	0	0	0	0	0	0	0	0	1	1
AX-166522105	Fvb3-4	6940715	2	2	2	2	1	2	2	2	2	2	2	2	2	2	2	2	2	2	2	2	2	1	2	2	1	2	2	2	2	2	2	2	2	2	2	2	2	2	2	2	2	2	2	2	2	1	1
AX-123361010	Fvb3-4	7122447	1	1	2	1	1	NA	1	2	1	2	2	2	1	1	2	1	1	1	1	1	1	2	0	2	2	1	1	2	2	2	1	2	2	1	1	2	1	1	2	2	0	1	2	2	1	1	1
AX-166504673	Fvb3-4	7471234	0	0	0	1	1	0	0	0	0	1	1	1	1	1	0	0	0	0	0	0	0	1	0	1	1	0	0	1	0	0	0	0	0	0	0	0	0	0	0	0	0	0	0	0	0	1	1
AX-123366977	Fvb3-4	7654915	1	1	2	1	1	NA	1	2	1	2	NA	2	1	1	2	1	1	1	1	1	1	2	0	2	2	1	1	2	2	2	1	2	2	1	1	2	1	1	2	2	1	1	2	2	1	1	1
AX-123524576	Fvb3-4	7740844	2	1	2	2	2	2	1	2	2	2	2	2	2	2	1	2	2	2	2	1	2	2	2	2	2	2	1	1	1	2	1	2	1	2	1	2	2	1	1	1	2	1	2	2	1	2	2
AX-89824812	Fvb3-4	7758572	2	2	2	2	1	NA	2	2	2	2	2	2	2	2	2	2	2	2	2	2	2	1	2	2	1	2	2	2	2	2	2	2	2	2	2	2	2	2	2	2	2	2	2	2	2	1	1
AX-123357645	Fvb3-4	7869973	1	1	0	2	2	2	1	2	2	2	1	1	1	1	0	1	1	1	2	1	2	2	2	2	2	1	1	0	1	0	1	2	0	2	1	0	1	1	1	1	2	1	2	NA	1	2	2
AX-123614326	Fvb3-4	7925173	1	1	0	2	2	1	1	2	2	2	2	2	2	2	0	1	1	1	2	1	2	2	2	2	2	1	1	1	1	1	1	2	0	2	1	0	1	1	1	1	2	1	2	2	1	2	2
AX-123360824	Fvb3-4	8158059	1	1	2	1	1	2	1	1	0	2	2	2	1	1	2	1	1	1	1	1	1	2	0	1	2	1	1	2	2	1	1	1	2	1	1	2	1	1	2	2	0	1	2	NA	1	1	1
AX-123360822	Fvb3-4	8162184	1	1	0	1	1	0	1	0	1	0	0	0	1	1	0	1	1	1	1	1	1	0	2	0	0	1	1	0	0	0	1	0	0	1	1	0	1	1	0	0	2	1	0	0	1	1	1
AX-123366976	Fvb3-4	8182203	1	1	0	1	1	0	1	0	1	0	0	0	1	1	0	1	1	1	1	1	2	1	2	0	1	1	1	0	0	0	1	1	0	1	1	0	1	1	0	0	2	1	0	0	1	1	1
AX-166512338	Fvb3-4	8368326	2	2	2	2	1	2	2	2	2	2	2	2	2	2	2	2	2	2	1	2	2	1	2	2	1	2	2	2	2	2	2	2	2	2	2	2	2	2	2	2	2	2	2	2	2	1	1
AX-123366968	Fvb3-4	8480896	1	1	2	NA	1	2	1	1	1	2	2	2	1	1	2	1	1	1	1	1	1	2	0	2	2	1	1	2	1	2	0	2	1	1	0	2	1	1	1	1	0	1	1	2	1	1	1
AX-123361400	Fvb3-4	8837068	1	1	2	1	1	2	1	2	1	2	1	1	1	1	2	1	1	1	1	1	0	2	0	NA	2	1	1	2	2	2	0	2	1	1	0	2	1	1	2	2	0	1	2	2	1	1	1
AX-123357625	Fvb3-4	9075924	1	1	0	2	2	2	1	2	2	2	0	0	1	1	1	1	1	1	2	1	2	1	2	2	2	1	1	0	1	1	2	2	1	2	2	0	1	1	1	1	2	1	2	2	1	2	2
AX-123363725	Fvb3-4	9316937	1	1	0	1	1	0	1	0	1	0	0	0	1	1	0	1	1	1	1	1	2	0	2	0	0	1	1	0	0	0	2	0	1	1	2	0	1	1	0	0	2	1	0	0	0	1	1
AX-123365510	Fvb3-4	9463249	1	2	0	2	2	2	1	2	2	2	2	2	2	2	1	1	1	1	2	1	2	2	2	2	2	1	1	1	1	0	2	2	1	2	2	0	1	1	1	1	2	1	2	1	0	2	2
AX-123357613	Fvb3-4	9838218	1	1	0	2	2	2	1	1	2	2	2	2	2	2	0	1	1	1	2	1	2	2	2	2	2	1	1	1	0	0	2	2	1	2	2	0	1	1	0	0	2	1	1	1	0	2	2
AX-123366965	Fvb3-4	9866878	1	NA	0	1	1	1	1	0	2	0	0	0	1	1	0	1	1	1	1	1	2	0	2	0	0	1	1	0	0	0	2	1	1	1	2	0	1	1	0	0	2	1	0	0	0	1	1
AX-123366971	Fvb3-4	10271076	1	0	2	0	1	0	1	0	0	0	0	0	0	0	1	1	1	1	1	1	0	1	0	0	2	1	1	NA	1	2	0	1	1	0	0	2	1	1	1	1	0	1	0	1	2	1	1
AX-166509285	Fvb3-4	10428206	2	2	2	2	2	2	2	2	2	2	2	2	2	2	2	2	2	2	2	1	2	2	2	2	2	2	1	1	1	1	2	2	2	2	2	2	2	2	1	1	2	1	2	1	NA	2	2
AX-123357862	Fvb3-4	10438954	1	1	2	1	1	2	1	2	NA	2	2	2	1	1	2	1	1	1	1	1	0	1	0	2	2	1	1	2	2	2	0	1	1	1	0	NA	NA	1	2	2	0	1	2	2	2	0	1
AX-123357630	Fvb3-4	11005572	2	2	2	2	1	2	1	2	2	2	2	2	2	2	2	2	2	2	2	1	2	2	2	2	2	2	1	1	NA	1	2	2	2	2	2	2	2	2	1	1	2	1	NA	1	0	2	2
AX-123357632	Fvb3-4	11116251	1	1	2	1	2	2	1	2	1	2	2	2	1	1	2	1	1	1	1	1	0	2	0	2	2	1	1	2	2	2	0	1	1	1	0	2	1	1	2	2	0	1	2	2	2	0	1
AX-123366975	Fvb3-4	11159773	1	1	0	1	0	0	1	1	2	0	0	0	1	1	0	1	1	1	1	1	2	0	2	1	0	1	1	0	0	0	2	1	1	2	NA	0	1	1	0	0	2	1	0	1	0	2	1
AX-166509723	Fvb3-4	11192756	0	1	0	1	1	0	0	1	0	1	2	2	1	1	1	0	0	0	1	1	0	1	0	1	2	0	0	0	1	0	0	0	0	0	0	0	0	1	1	1	0	NA	NA	0	1	0	1
AX-123357638	Fvb3-4	11227941	1	1	2	1	2	2	1	2	1	2	2	2	1	1	2	1	1	1	1	1	0	1	0	2	2	1	1	2	2	2	0	1	1	1	0	2	1	1	2	2	0	1	2	2	2	NA	1
AX-123360505	Fvb3-4	11386443	2	1	2	2	1	2	1	1	2	2	2	2	2	2	1	2	2	2	2	2	2	2	2	2	2	2	1	1	0	1	2	2	2	2	2	2	2	2	0	0	2	2	0	1	1	2	2
AX-123357391	Fvb3-4	11395976	1	1	0	1	0	0	0	0	2	0	0	0	1	1	0	1	1	1	1	1	2	1	2	0	0	1	1	0	0	0	2	1	1	1	2	0	1	1	0	0	2	1	0	0	0	1	1
AX-123366904	Fvb3-4	11448763	1	1	0	0	1	0	0	0	2	0	0	0	1	1	0	1	1	1	2	1	2	2	2	0	1	1	1	0	0	0	2	1	1	1	2	0	1	1	0	0	2	1	0	0	0	1	2
AX-166521189	Fvb3-4	11701565	2	2	2	2	0	NA	1	2	2	2	1	1	1	1	2	2	2	2	2	1	2	1	2	1	2	2	2	2	2	2	2	2	2	2	2	2	2	1	2	2	2	1	2	2	1	1	1
AX-123357399	Fvb3-4	11724382	1	1	0	1	0	0	0	0	2	0	0	0	1	1	0	1	1	1	1	1	2	1	2	0	0	1	1	0	0	0	2	1	1	1	2	0	1	1	0	0	2	1	0	0	0	1	1
AX-166521190	Fvb3-4	11741528	1	1	0	1	0	0	1	1	2	0	0	0	1	1	0	1	1	1	1	1	2	1	2	0	0	1	2	1	1	1	2	1	1	2	NA	0	1	1	1	1	2	0	1	2	1	1	1
AX-123360514	Fvb3-4	11918595	2	2	1	2	1	1	NA	1	2	2	2	2	2	2	2	1	2	2	2	2	2	2	2	1	1	2	1	1	1	1	1	1	2	1	2	2	2	1	1	1	1	2	0	1	NA	1	1
AX-166521212	Fvb3-4	12349016	1	2	2	2	1	2	1	2	2	2	1	1	1	1	2	2	2	2	2	1	2	2	2	1	2	2	2	2	2	2	2	1	2	2	2	2	2	1	2	2	2	1	2	2	1	1	2
AX-166517700	Fvb3-4	12372160	1	1	0	1	2	2	1	2	0	2	2	2	1	1	1	0	0	0	1	1	0	2	0	2	1	0	0	0	1	0	0	1	0	1	0	0	0	1	1	1	0	1	1	1	1	1	1
AX-123366909	Fvb3-4	12471666	1	1	0	1	0	0	0	0	2	0	0	0	1	1	0	1	1	1	1	1	2	0	2	0	0	1	1	0	0	0	2	1	2	1	2	0	1	1	0	0	2	1	0	0	0	1	1
AX-123614992	Fvb3-4	12475312	0	1	0	0	0	0	1	1	0	0	0	0	0	0	1	0	0	0	0	0	0	1	0	0	0	0	1	1	NA	1	0	0	0	0	0	0	0	0	2	2	0	0	NA	1	1	0	0
AX-166517703	Fvb3-4	12667994	1	1	0	1	1	2	1	1	2	1	NA	0	1	1	1	1	1	1	1	1	2	2	2	0	1	1	2	2	1	1	2	1	2	2	2	0	1	1	1	1	2	1	1	2	1	1	2
AX-123360536	Fvb3-4	12730310	1	2	2	2	0	1	0	2	2	1	1	1	1	1	1	2	2	2	2	1	2	1	2	1	1	2	1	0	1	1	2	1	2	2	2	2	2	1	1	1	2	1	1	1	0	1	1
AX-123360537	Fvb3-4	12740526	1	2	2	2	0	1	0	2	2	2	1	1	1	1	1	2	2	2	2	1	2	1	2	1	NA	2	1	0	1	1	2	1	2	2	2	2	2	1	1	1	NA	1	1	1	0	1	1
AX-166521224	Fvb3-4	12793066	1	1	2	0	2	0	1	2	0	2	1	1	1	1	1	1	1	1	0	1	0	1	0	1	0	1	0	0	1	1	0	1	0	1	0	2	1	1	1	1	0	1	NA	1	1	1	1
AX-123360541	Fvb3-4	12902675	2	2	2	2	2	1	1	2	2	2	2	2	2	2	1	2	2	2	2	2	2	2	2	2	2	2	1	1	1	1	2	2	2	2	2	2	2	2	1	1	2	2	1	1	1	2	2
AX-123366911	Fvb3-4	12973745	1	1	2	1	2	2	2	2	0	2	1	1	1	1	2	1	1	1	0	1	0	2	1	1	1	1	1	2	2	2	0	1	0	1	0	2	1	1	2	2	NA	1	2	2	2	1	1
AX-123524547	Fvb3-4	13869500	0	0	0	0	0	0	1	0	0	0	0	0	0	0	1	0	0	0	0	0	0	1	0	0	0	0	1	1	2	1	0	0	0	0	0	0	0	0	2	2	0	0	1	1	1	0	0
AX-166521636	Fvb3-4	13951632	1	0	2	0	1	0	1	0	0	0	1	1	1	1	1	1	1	1	0	1	0	0	0	1	1	1	0	1	0	1	0	1	0	0	0	2	1	1	0	0	0	1	0	0	1	1	0
AX-166512310	Fvb3-4	13965135	1	0	0	0	1	0	1	1	0	0	1	1	1	1	0	0	0	0	0	1	0	0	0	1	0	0	0	0	0	0	0	1	0	0	0	0	0	1	0	0	0	1	0	1	1	1	0
AX-123363677	Fvb3-4	14020132	1	1	2	1	2	2	2	2	0	2	1	1	1	1	2	1	1	1	0	1	0	2	0	1	1	1	1	2	2	2	0	1	0	1	0	2	1	1	2	2	0	1	2	2	2	1	1
AX-166517769	Fvb3-4	14337225	1	2	2	2	1	2	1	2	2	2	1	1	1	1	2	2	2	2	2	1	2	1	2	1	2	2	2	2	2	2	2	1	2	2	2	2	2	1	2	2	2	1	2	2	1	NA	2
AX-166519111	Fvb3-4	14403438	0	0	0	1	0	0	0	1	0	0	0	0	0	0	0	0	0	0	0	0	0	0	0	0	0	1	1	0	1	1	0	0	0	0	0	0	0	1	1	1	0	0	1	0	1	1	0
AX-123365409	Fvb3-4	14487324	1	2	0	2	1	0	0	2	2	0	1	1	1	1	0	1	1	1	2	1	2	2	2	1	2	1	1	1	0	0	2	1	2	2	2	0	1	1	0	0	2	1	1	1	0	1	2
AX-123360791	Fvb3-4	14543219	1	2	0	2	1	0	0	2	2	0	1	1	1	1	0	1	1	1	2	1	2	1	2	1	2	1	1	1	0	0	2	1	2	2	2	0	1	1	0	0	2	1	1	1	0	1	2
AX-166527220	Fvb3-4	15646494	1	1	2	1	2	2	1	2	0	2	2	2	1	1	1	1	1	1	2	1	0	1	1	2	2	1	0	1	0	1	0	1	0	1	0	2	1	1	0	NA	0	NA	1	1	1	1	1
AX-166521617	Fvb3-4	15745516	2	2	2	2	0	1	1	2	2	2	2	2	2	2	2	2	2	2	2	2	2	2	2	2	2	2	2	2	2	2	2	2	2	2	2	2	2	2	2	2	2	2	2	2	2	1	1
AX-166509248	Fvb3-4	15832917	1	2	0	2	2	2	2	2	2	2	1	1	1	1	2	2	2	2	2	1	2	2	2	1	2	2	2	2	2	2	2	1	2	2	2	2	2	1	2	2	1	1	2	2	1	2	2
AX-166517763	Fvb3-4	15952953	1	2	0	0	0	0	1	1	2	0	0	0	1	1	1	1	1	1	2	1	2	2	NA	0	0	1	2	1	2	1	2	1	2	1	2	0	1	1	2	2	1	NA	2	1	1	1	1
AX-123524537	Fvb3-4	15957463	0	1	0	NA	0	0	1	1	0	1	1	1	0	0	1	0	0	0	2	0	0	2	0	1	1	0	1	1	2	1	0	0	0	0	0	0	0	0	2	2	0	0	2	2	1	0	0
AX-166521596	Fvb3-4	16152423	1	1	2	0	0	0	0	1	0	0	1	1	1	1	0	0	0	0	0	1	0	0	0	1	0	0	0	0	0	0	0	1	0	0	0	0	0	1	0	0	1	1	1	0	1	0	0
AX-123363669	Fvb3-4	16154869	1	1	2	2	2	2	2	2	0	2	2	2	1	1	2	1	1	1	2	1	0	2	0	2	2	1	1	2	2	2	0	1	0	1	0	2	1	1	2	2	1	1	2	2	2	1	1
AX-166517759	Fvb3-4	16213760	1	2	1	2	2	2	2	2	1	2	1	1	1	1	2	2	2	2	1	1	NA	2	1	1	1	2	2	2	2	2	1	1	1	2	1	2	2	1	2	2	2	1	2	2	2	2	2
AX-166504149	Fvb3-4	16357640	1	2	0	NA	2	1	2	2	2	0	0	0	1	1	2	2	2	2	2	1	2	2	2	0	1	2	2	2	2	2	2	1	2	2	2	2	2	1	2	2	1	1	2	2	1	2	2
AX-123363668	Fvb3-4	16446202	1	1	2	NA	0	2	1	2	0	2	2	2	1	1	2	1	1	1	2	1	0	2	0	2	1	1	1	1	2	2	0	1	0	NA	0	2	1	1	2	2	1	1	2	2	2	0	0
AX-166512239	Fvb3-4	16543739	1	1	0	2	2	1	2	1	2	1	1	1	1	1	2	1	1	1	2	1	2	2	2	1	2	1	2	2	2	1	2	1	2	2	2	0	1	1	2	2	1	1	NA	0	1	2	2
AX-166504141	Fvb3-4	16567851	0	0	0	0	2	0	1	0	0	0	0	0	0	0	0	0	0	0	0	0	0	0	0	0	0	0	0	0	0	0	0	0	0	0	0	0	0	0	0	0	0	0	0	0	0	1	1
AX-123366952	Fvb3-4	16588845	1	1	2	1	2	2	2	2	0	2	2	2	1	1	1	1	1	1	2	1	0	2	0	2	2	1	1	2	2	2	0	1	0	1	0	2	1	1	2	2	1	1	2	2	2	1	1
AX-166509711	Fvb3-4	16629053	0	0	0	0	1	0	1	0	0	0	0	0	0	0	0	0	0	0	0	0	0	0	0	0	0	0	0	0	0	0	0	0	0	0	0	0	0	0	0	0	NA	0	0	0	0	1	1
AX-123614565	Fvb3-4	16630064	0	0	0	0	2	0	1	0	0	0	0	0	0	0	0	0	0	0	2	0	0	1	0	0	0	0	0	0	0	0	0	0	0	0	0	0	0	0	0	0	0	0	0	0	0	1	1
AX-123357587	Fvb3-4	16655230	1	1	0	NA	0	1	0	0	2	0	0	0	1	1	1	1	1	1	0	1	2	0	2	0	1	1	1	1	0	0	2	1	2	1	2	0	1	1	0	0	1	1	0	0	0	1	1
AX-166512234	Fvb3-4	16697539	1	1	2	0	0	0	1	1	0	0	2	2	1	1	1	0	0	0	2	1	0	2	0	2	2	0	1	2	2	1	0	1	0	0	0	0	0	1	2	2	1	1	2	1	2	0	0
AX-123357582	Fvb3-4	16757593	0	0	0	1	2	1	2	1	0	1	1	1	0	0	1	1	1	1	2	0	0	2	0	1	2	1	1	2	2	2	0	0	0	1	0	2	1	0	2	2	0	0	1	1	1	1	1
AX-166504118	Fvb3-4	16758506	1	2	0	NA	0	NA	1	2	2	1	0	0	1	1	2	2	2	2	2	1	2	2	2	0	1	2	2	2	2	2	2	1	2	2	2	2	2	1	2	2	1	1	2	1	1	1	1
AX-123357572	Fvb3-4	16883126	2	1	2	2	2	2	2	2	0	2	2	2	2	1	1	1	1	2	2	1	0	2	2	2	2	2	2	2	2	2	2	1	0	1	0	2	1	1	2	2	2	1	2	2	2	1	1
AX-166521537	Fvb3-4	16891208	1	2	NA	2	2	2	2	2	2	2	1	1	1	1	2	2	2	2	2	1	2	1	2	1	2	2	1	2	1	1	2	1	2	2	2	2	2	1	1	1	1	1	1	1	1	2	2
AX-123363663	Fvb3-4	17128130	2	1	2	2	2	2	2	2	0	2	2	2	2	1	1	1	1	2	1	1	0	2	2	2	1	2	2	2	2	2	2	1	0	1	0	2	1	1	2	2	2	1	2	2	2	1	1
AX-166509244	Fvb3-4	17146463	0	2	0	2	2	2	2	2	2	2	2	2	0	0	2	2	2	2	2	0	2	2	2	1	2	2	2	2	2	2	2	2	2	2	2	2	2	1	2	2	1	0	2	1	1	2	2
AX-166509705	Fvb3-4	17303316	1	0	2	0	0	0	0	0	0	0	0	0	1	1	0	0	0	0	0	1	0	0	0	1	0	0	0	0	0	0	0	0	0	1	0	0	0	1	0	0	1	1	0	1	1	0	0
AX-166512191	Fvb3-4	17337450	1	1	2	1	0	2	1	1	2	2	1	1	1	2	2	2	2	1	2	2	2	2	0	1	1	1	2	2	2	2	0	2	2	2	2	2	2	2	2	2	1	2	1	2	2	1	1
AX-166521516	Fvb3-4	17345949	2	2	2	1	0	NA	1	2	2	1	0	0	2	2	2	2	2	2	2	2	2	2	2	1	0	2	2	1	2	1	2	2	2	2	2	2	2	2	2	2	2	2	1	2	2	1	1
AX-166504077	Fvb3-4	17354783	1	2	0	2	2	2	2	2	2	2	2	2	1	1	2	2	2	2	2	1	2	2	2	1	2	2	2	2	2	2	2	2	2	2	2	2	2	1	2	2	1	1	2	1	1	2	2
AX-166504065	Fvb3-4	17409111	1	2	0	2	0	2	1	2	2	2	2	2	1	1	1	1	1	1	1	1	2	0	2	1	1	1	1	0	1	1	2	1	2	2	2	0	1	NA	1	1	1	1	2	1	1	NA	1
AX-166521510	Fvb3-4	17428296	0	0	0	0	2	0	1	0	0	0	0	0	0	0	0	NA	0	0	0	0	0	0	0	0	0	0	0	0	0	0	0	0	0	0	0	0	0	0	0	0	0	0	0	0	0	1	1
AX-166512129	Fvb3-4	17865785	1	2	0	2	2	2	2	2	2	2	2	2	1	1	2	2	2	2	2	1	2	2	2	1	2	2	2	1	2	2	2	2	2	2	2	2	2	1	2	2	NA	1	2	1	1	2	2
AX-123614848	Fvb3-4	18046267	2	1	2	2	2	2	2	2	0	2	2	2	2	1	1	1	1	2	2	1	0	2	2	2	2	2	2	2	2	2	2	1	0	1	0	2	1	1	2	2	2	1	2	2	2	1	1
AX-123363654	Fvb3-4	18201199	2	1	2	1	0	1	0	1	0	1	0	0	2	1	0	1	1	2	2	1	0	2	2	1	1	2	1	1	1	1	2	1	0	1	0	2	1	1	1	1	2	1	1	2	1	0	0
AX-166522690	Fvb3-4	18459990	1	2	0	2	2	2	2	2	2	2	2	2	1	1	2	2	2	2	0	1	2	0	2	1	1	2	2	0	2	2	2	2	2	2	2	2	2	1	2	2	1	1	2	1	0	2	2
AX-166509788	Fvb3-4	18579475	1	0	2	0	0	0	0	0	0	0	0	0	1	1	0	0	0	0	0	1	0	0	0	1	0	0	0	1	0	0	0	0	0	0	0	0	0	0	0	0	1	1	0	1	1	0	0
AX-123365632	Fvb3-4	18606398	1	2	0	0	0	0	1	2	2	0	1	1	1	1	2	1	1	1	0	1	2	0	2	0	0	1	1	1	1	1	2	1	2	1	2	0	1	2	1	1	1	1	2	0	1	1	1
AX-166522679	Fvb3-4	18618836	2	2	2	NA	0	2	1	2	2	1	1	1	2	2	2	1	1	1	2	2	2	2	2	1	1	1	2	2	2	1	2	1	2	2	2	0	1	2	2	2	2	2	2	2	2	1	1
AX-166505248	Fvb3-4	18649849	0	0	0	0	2	0	1	0	0	0	0	0	0	0	0	0	0	0	0	0	0	0	0	0	0	0	0	0	0	0	0	0	0	0	0	0	0	0	0	0	0	0	0	0	0	1	1
AX-89831854	Fvb3-4	19015494	1	0	2	0	1	0	1	0	0	0	0	0	2	1	0	0	0	0	0	1	0	0	1	1	0	0	0	1	0	0	1	0	0	0	0	0	0	0	0	0	1	1	0	1	1	1	1
AX-123358304	Fvb3-4	19105160	0	1	0	0	0	1	0	0	2	0	0	0	0	1	1	1	1	0	0	1	2	0	0	0	0	0	0	0	0	0	0	1	2	1	2	0	1	1	0	0	0	1	0	0	0	1	1
AX-123361562	Fvb3-4	19115431	2	1	2	2	2	1	2	2	0	0	2	2	2	1	1	1	1	2	2	1	0	2	2	2	2	2	2	2	2	2	2	1	0	1	0	2	1	1	2	2	2	1	2	2	2	1	1
AX-123361193	Fvb3-4	19778761	0	2	0	2	1	2	0	2	1	2	2	2	0	1	2	2	2	1	2	1	2	2	1	1	2	2	2	1	2	2	0	2	2	2	2	1	2	2	2	2	0	1	2	2	1	1	1
AX-123357962	Fvb3-4	19779047	0	1	0	0	0	0	0	1	1	0	1	1	0	1	2	1	1	0	2	1	2	2	0	0	0	0	1	1	1	1	0	1	2	1	2	0	1	2	1	1	0	1	1	1	1	1	1
AX-123366994	Fvb3-4	19945158	2	1	2	0	1	0	2	0	2	1	0	0	2	2	1	1	1	1	0	2	2	0	2	1	0	0	0	1	0	0	2	1	2	1	2	1	1	1	0	0	2	2	0	0	1	2	2
AX-166527219	Fvb3-4	19963364	2	1	2	1	1	1	2	0	2	0	1	1	2	1	1	1	1	1	0	2	2	0	2	2	2	0	1	1	1	1	2	1	2	2	2	1	1	1	1	1	2	2	0	1	1	2	2
AX-123357740	Fvb3-4	20110219	2	0	2	0	1	0	2	0	1	0	0	0	2	1	0	0	0	1	0	1	0	0	2	1	0	0	0	1	0	0	2	0	0	0	0	1	0	0	0	0	2	1	0	0	1	1	1
AX-123365489	Fvb3-4	20327539	2	2	2	1	1	2	2	NA	2	2	0	0	2	2	2	2	2	2	2	2	2	2	2	1	1	2	2	2	2	2	2	2	2	2	2	2	2	2	2	2	2	2	2	2	2	2	2
AX-123357746	Fvb3-4	20339580	0	1	0	0	0	0	0	0	1	1	0	0	0	1	1	1	1	0	0	1	2	0	0	0	0	0	0	0	1	0	0	1	2	1	2	0	1	1	1	1	0	1	0	0	0	1	1
AX-166521959	Fvb3-4	20408874	0	2	0	2	1	2	0	2	1	2	2	2	0	1	2	2	2	1	2	1	2	2	1	1	2	2	2	1	2	2	0	2	2	2	2	1	2	2	2	2	0	1	2	2	1	1	1
AX-123363713	Fvb3-4	20428337	2	1	2	1	1	1	1	2	2	1	1	1	2	2	2	2	2	1	0	2	2	0	NA	1	1	1	1	2	1	2	1	2	2	1	2	2	2	2	1	1	2	2	2	1	2	2	1
AX-166521975	Fvb3-4	20560340	0	0	0	1	1	0	0	0	0	0	1	1	0	0	0	0	0	0	0	0	0	0	0	1	1	0	1	1	0	0	0	0	0	0	0	0	0	1	0	0	0	0	0	0	1	0	0
AX-123360949	Fvb3-4	20653769	0	0	0	1	1	1	0	1	0	0	NA	2	0	0	1	0	0	0	0	0	0	0	0	1	1	0	1	1	0	1	0	0	0	0	0	0	0	2	0	0	0	0	1	1	1	0	0
AX-123358417	Fvb3-4	20776414	1	2	2	1	1	1	2	2	2	2	1	1	2	2	2	1	1	1	2	2	2	2	2	1	1	1	1	1	2	1	2	1	2	2	2	1	1	1	2	2	2	2	2	2	1	2	2
AX-166509384	Fvb3-4	20911916	2	2	2	1	1	2	2	2	2	2	1	1	2	2	2	2	2	2	0	2	2	0	2	1	1	2	1	1	2	2	2	2	2	2	2	2	2	1	2	2	2	2	2	2	1	2	2
AX-123365902	Fvb3-4	20913583	0	0	0	1	1	0	0	0	0	0	1	1	0	0	0	0	0	0	2	0	0	2	0	1	1	0	1	1	0	0	0	0	0	0	0	0	0	1	0	0	0	0	0	0	1	0	0
AX-123361685	Fvb3-4	20915040	1	2	0	2	1	2	0	2	1	1	2	2	0	1	2	2	2	1	2	1	2	2	NA	1	NA	2	2	1	2	2	0	2	2	2	2	1	2	2	2	2	0	1	2	2	1	1	1
AX-123365900	Fvb3-4	20988265	1	2	0	2	1	2	0	2	1	2	2	2	0	1	2	2	2	1	2	1	2	2	1	1	2	2	2	1	2	2	0	2	2	2	2	1	2	2	2	2	0	1	2	2	1	1	1
AX-123358410	Fvb3-4	21028007	1	2	0	2	1	2	NA	2	1	2	2	2	0	1	2	2	2	1	2	1	2	2	1	1	2	2	2	1	2	2	0	2	2	2	2	1	2	2	2	2	0	1	2	2	1	1	1
AX-123367182	Fvb3-4	21068648	1	1	0	1	0	0	0	1	1	2	1	1	0	1	2	2	2	1	0	1	2	0	NA	0	1	1	1	0	2	2	0	2	2	2	2	1	2	1	2	2	1	1	1	2	0	1	1
AX-123524743	Fvb3-4	21182393	1	2	0	2	1	NA	0	2	1	2	2	2	0	1	2	2	2	1	2	1	2	2	1	1	2	2	2	1	2	2	0	2	2	2	2	1	2	2	2	2	1	1	NA	2	1	1	1
AX-123614331	Fvb3-4	21420244	1	0	2	1	1	2	2	1	1	2	1	1	2	1	1	0	0	1	2	1	0	2	2	1	1	1	1	1	1	1	2	0	0	1	0	1	0	0	1	1	1	1	1	2	1	1	1
AX-166512706	Fvb3-4	21470853	1	1	2	2	2	2	2	2	1	2	2	2	2	1	1	0	0	1	2	1	0	2	2	2	NA	2	2	2	1	1	2	0	0	1	0	1	0	1	1	1	2	1	2	2	2	1	1
AX-166512694	Fvb3-4	21594337	2	2	2	1	1	2	2	2	2	2	1	1	2	2	2	2	2	2	2	2	2	2	2	1	1	2	1	1	2	2	2	2	2	2	2	2	2	1	2	2	2	2	2	2	1	2	2
AX-123365501	Fvb3-4	21609678	2	1	2	1	1	1	2	0	2	0	0	0	2	2	1	2	2	2	2	2	2	2	2	1	0	1	1	1	2	1	2	2	2	2	2	2	2	1	2	2	1	2	0	0	1	2	2
AX-123366998	Fvb3-4	21910178	1	1	2	2	2	2	2	2	1	2	2	2	2	1	1	0	0	1	2	1	0	2	2	2	2	2	2	2	1	1	2	0	0	1	0	1	0	1	1	1	2	1	2	2	2	1	1
AX-123360954	Fvb3-4	22040114	1	1	0	1	1	0	0	0	1	2	1	1	0	1	1	2	2	1	0	1	2	0	0	1	2	1	2	1	2	1	0	2	2	1	2	1	2	2	2	2	0	1	0	0	1	1	1
AX-123359631	Fvb3-4	22173728	1	2	0	2	1	2	0	2	1	2	2	2	0	1	2	2	2	1	2	1	2	2	0	1	2	2	2	1	2	2	0	2	2	2	2	1	2	2	2	2	1	1	2	2	1	1	1
AX-123363296	Fvb3-4	22174416	1	1	2	2	2	NA	2	1	1	NA	1	1	2	1	0	0	0	1	2	1	0	2	2	2	2	1	1	2	0	0	2	0	0	1	0	1	0	1	0	0	2	1	1	0	2	1	1
AX-123357919	Fvb3-4	22523630	1	0	2	1	2	2	2	0	1	1	1	1	2	1	0	0	0	1	2	1	0	2	2	2	2	1	2	1	1	0	2	0	0	1	0	1	0	1	1	1	1	1	0	0	1	1	1
AX-123361154	Fvb3-4	22523681	2	2	2	1	1	2	2	2	2	2	1	1	2	2	2	2	2	2	2	2	2	2	2	1	1	2	1	2	2	2	2	2	2	2	2	2	2	1	2	2	2	2	2	2	2	2	2
AX-123361157	Fvb3-4	22737966	1	2	0	2	1	2	1	2	1	2	2	2	0	1	2	2	2	1	2	1	2	2	1	1	2	2	2	1	2	2	0	2	2	2	2	1	2	2	2	2	1	1	2	2	1	1	1
AX-166517875	Fvb3-4	22832043	2	2	2	1	NA	2	1	2	2	2	1	1	2	2	2	2	2	2	2	2	2	2	2	1	1	1	1	2	2	2	2	2	2	2	2	2	2	1	2	2	2	2	2	2	2	2	2
AX-166513237	Fvb3-4	22832193	2	2	2	1	1	2	2	2	2	2	1	1	2	2	2	2	2	2	2	2	2	2	2	1	1	2	1	2	2	2	2	2	2	2	2	2	2	1	2	2	2	2	2	2	2	2	2
AX-123367042	Fvb3-4	23046186	1	0	2	1	2	2	2	0	1	2	1	1	2	1	0	0	1	1	2	1	0	2	2	2	NA	1	2	1	1	0	2	0	0	0	1	1	NA	0	1	1	1	1	0	1	1	0	1
AX-123357929	Fvb3-4	23129267	1	1	2	1	1	0	1	1	1	1	1	1	2	1	0	0	0	1	0	1	0	0	1	1	0	1	0	1	0	0	2	0	0	0	0	1	0	0	0	0	NA	1	1	1	1	0	1
AX-123367052	Fvb3-4	23647234	1	2	0	1	0	1	1	2	1	0	1	1	0	1	2	2	2	1	0	1	2	0	0	0	1	1	1	1	2	1	0	1	1	2	2	1	2	1	2	2	0	1	2	1	1	1	1
AX-123361190	Fvb3-4	23648995	1	1	0	0	0	NA	1	NA	1	0	1	1	0	1	2	2	2	1	2	1	2	2	0	0	1	1	0	1	1	1	0	1	1	2	1	1	2	1	1	1	0	1	1	1	1	1	1
AX-166513366	Fvb3-4	23655131	1	1	2	2	2	1	2	0	1	2	1	1	2	1	0	1	1	1	2	1	0	2	2	2	1	1	2	1	1	1	2	1	1	0	0	1	0	2	1	1	2	1	0	1	1	1	1
AX-166505049	Fvb3-4	23885547	1	1	0	0	0	0	0	1	1	1	1	1	0	1	1	0	0	1	0	1	2	0	0	0	1	0	0	1	1	1	0	1	1	1	2	1	2	0	1	1	0	1	1	1	1	1	1
AX-123357913	Fvb3-4	23964870	1	0	1	0	1	0	1	0	1	0	0	0	2	1	0	1	1	1	0	1	0	0	1	1	0	0	0	1	0	1	2	1	1	0	0	1	0	0	0	0	1	1	0	1	1	1	1
AX-123614604	Fvb3-4	23989963	1	2	0	0	0	0	0	1	1	0	1	1	0	1	1	0	0	1	0	1	2	0	0	0	1	0	0	1	1	1	0	1	1	1	2	1	2	0	1	1	0	1	1	1	1	1	1
AX-166517873	Fvb3-4	24063766	0	0	0	NA	1	1	0	0	0	0	0	0	0	0	0	0	0	0	2	0	0	2	NA	0	0	2	0	0	0	0	0	0	0	1	0	0	0	1	0	0	1	0	0	0	0	0	0
AX-123357907	Fvb3-4	24219953	NA	1	2	0	2	2	2	0	1	2	1	1	2	1	0	2	2	1	2	1	0	2	2	2	1	2	1	1	0	1	2	1	1	1	NA	1	NA	2	0	0	1	1	0	1	1	1	1
AX-123361138	Fvb3-4	24410717	1	0	2	0	2	1	1	0	1	2	0	0	2	1	0	1	1	1	2	1	0	2	2	1	0	2	0	NA	0	1	2	1	1	2	0	1	0	1	0	0	1	1	0	1	1	1	1
AX-123367034	Fvb3-4	24524349	1	2	0	2	1	2	1	2	1	1	2	2	0	1	2	1	1	1	0	1	2	0	0	1	2	2	2	1	2	1	0	1	1	1	2	1	2	2	2	2	1	1	2	1	1	1	1
AX-166504971	Fvb3-4	24883703	1	1	2	1	2	2	2	1	1	2	1	1	2	1	1	2	2	1	2	1	0	2	2	2	1	2	0	1	0	1	2	1	1	2	0	1	0	2	0	0	1	1	1	1	2	1	1
AX-89912483	Fvb3-4	24957432	2	2	2	2	1	2	2	2	2	2	1	1	1	2	2	2	2	2	2	1	2	2	1	1	1	2	2	2	2	2	1	2	2	1	2	2	2	2	2	2	2	1	2	2	1	1	1
AX-166513114	Fvb3-4	25165972	0	0	0	0	1	0	0	0	0	0	1	1	1	1	0	0	0	0	0	1	0	0	1	1	1	0	0	0	0	0	1	0	0	1	0	0	0	0	0	0	0	1	0	0	NA	1	1
AX-123365585	Fvb3-4	25188170	2	2	2	2	1	2	2	2	2	2	1	1	1	2	2	2	2	2	2	1	2	2	1	0	1	2	2	2	2	2	1	2	2	1	2	2	2	2	2	2	2	1	2	2	1	1	1
AX-166513127	Fvb3-4	25385101	2	1	2	NA	2	2	2	1	1	2	1	1	2	1	1	2	2	1	2	1	0	2	2	2	1	2	0	1	0	1	2	0	1	2	1	2	1	2	0	0	1	1	1	1	1	1	1
AX-166505010	Fvb3-4	25449772	2	2	2	2	1	NA	2	2	2	2	2	2	2	2	2	2	2	2	2	2	2	2	2	2	2	1	2	2	2	2	2	2	2	2	2	2	2	1	2	2	2	2	2	2	2	2	2
AX-123357902	Fvb3-4	25538721	2	NA	0	2	1	2	0	2	2	2	1	1	1	2	2	1	1	2	2	1	2	2	0	0	1	2	2	2	2	2	1	2	2	1	2	2	2	1	2	2	2	1	2	2	1	1	1
AX-123615215	Fvb3-4	25601625	2	2	2	2	2	2	1	1	2	2	1	1	2	2	1	1	1	2	2	1	2	2	2	2	1	2	1	1	1	1	2	0	2	2	1	2	2	1	1	1	1	2	1	1	1	1	1
AX-166522384	Fvb3-4	25638150	2	1	2	2	1	2	2	2	1	2	2	2	2	1	2	2	2	1	2	2	0	2	2	2	2	0	1	2	1	2	2	2	1	2	2	2	1	1	1	1	2	1	2	2	2	2	2
AX-166504932	Fvb3-4	25856598	2	1	2	1	1	2	2	1	0	1	2	2	2	1	1	2	2	1	2	2	0	2	2	2	2	0	1	2	1	2	2	2	1	2	2	2	1	1	1	1	2	1	1	2	2	2	2
AX-123614865	Fvb3-4	25865092	2	2	2	2	2	1	2	1	2	2	1	1	2	2	1	2	2	2	2	1	2	2	2	2	1	2	1	1	1	1	2	0	2	2	1	2	2	2	1	1	1	2	1	1	1	1	1
AX-166522373	Fvb3-4	25880818	0	1	2	0	0	1	1	1	0	0	1	1	0	0	1	0	0	0	0	1	0	0	1	0	1	0	1	1	1	1	1	2	0	0	1	0	0	0	1	1	1	0	1	1	1	1	1
AX-166504936	Fvb3-4	25906610	2	2	2	1	1	2	2	2	2	2	1	1	1	2	2	2	2	2	2	1	2	2	2	1	1	2	2	2	2	2	2	2	2	1	2	2	2	2	2	2	2	1	2	2	1	1	1
AX-166504946	Fvb3-4	25993986	2	0	0	2	1	2	1	2	0	2	2	2	2	1	2	2	2	1	2	2	0	2	0	2	2	0	1	2	1	2	1	2	1	2	2	2	1	1	1	1	2	1	2	2	2	2	2
AX-123357889	Fvb3-4	26033493	2	2	2	2	2	2	2	1	2	2	1	1	2	2	1	2	2	2	2	1	2	2	2	2	1	2	1	1	1	1	2	0	2	2	1	2	2	2	1	1	1	2	1	1	1	1	1
AX-166522381	Fvb3-4	26066750	0	1	0	0	1	0	0	0	1	0	0	0	0	1	0	0	0	1	0	0	1	0	0	0	0	1	1	0	1	0	0	0	1	0	0	0	1	1	1	1	0	1	0	0	0	0	0
AX-123615209	Fvb3-4	26233465	2	2	2	1	1	2	2	0	2	1	0	0	1	2	0	2	2	2	2	0	2	2	2	0	0	2	1	1	1	1	2	0	2	1	1	2	2	2	1	1	1	1	0	1	0	0	0
AX-123363688	Fvb3-4	26423961	2	1	0	1	2	1	1	1	2	1	1	1	1	2	1	2	2	2	2	1	2	2	0	2	1	2	1	1	1	1	1	0	2	1	1	2	2	2	1	1	1	2	1	1	1	NA	1
AX-89904786	Fvb3-4	26510507	0	1	2	2	1	2	1	2	0	2	2	2	1	0	2	1	1	0	2	2	0	2	2	2	2	0	1	1	1	1	1	2	0	2	1	0	0	1	1	1	1	1	2	1	2	2	2
AX-123357651	Fvb3-4	26528562	2	2	0	NA	2	NA	1	1	2	1	1	1	2	2	1	2	2	2	2	1	2	2	2	2	1	2	1	1	1	1	2	0	2	2	1	2	2	2	1	1	1	2	1	2	1	1	1
AX-123365430	Fvb3-4	26552762	2	2	0	1	2	1	1	1	2	1	1	1	2	2	1	2	2	2	2	1	2	2	2	2	1	2	1	1	1	1	2	0	2	2	1	2	2	2	1	1	1	2	1	2	1	1	1
AX-166504346	Fvb3-4	26594003	2	1	2	2	1	2	2	2	0	1	2	2	2	1	2	2	2	1	2	2	1	2	2	2	2	0	1	2	1	2	2	2	1	2	2	1	1	1	1	1	2	1	2	2	2	2	2
AX-123365443	Fvb3-4	26655964	2	2	2	1	1	2	2	2	2	2	1	1	2	2	2	2	2	2	2	1	2	2	2	0	1	2	2	2	2	2	2	2	2	1	2	2	2	2	2	2	2	1	2	2	NA	2	NA
AX-166504385	Fvb3-4	26661036	2	1	2	2	1	2	2	2	0	2	2	2	2	1	2	2	2	1	2	2	1	2	2	2	2	0	1	2	1	2	2	2	1	2	2	1	1	1	1	1	2	1	2	2	2	2	2
AX-166526741	Fvb3-4	26664757	0	1	2	2	1	1	1	2	2	0	1	1	0	1	2	0	NA	1	0	1	1	0	0	0	1	2	2	1	2	1	0	2	1	1	1	1	1	2	2	2	1	1	2	1	1	2	1
AX-166521819	Fvb3-4	26757434	2	0	2	2	1	2	2	1	0	2	2	2	1	1	1	2	2	1	2	2	1	2	1	2	2	0	1	1	1	2	1	2	1	2	2	1	1	1	1	1	2	1	NA	2	2	2	2
AX-166504421	Fvb3-4	26774869	0	0	2	1	0	0	1	1	0	0	1	1	0	0	1	0	0	0	0	1	0	0	0	0	1	0	1	1	1	1	0	2	0	0	1	0	0	0	1	1	NA	0	1	0	1	1	1
AX-89882407	Fvb3-4	26796736	2	2	2	1	1	1	2	NA	2	2	1	1	2	2	1	2	2	2	2	1	2	2	2	1	1	2	2	2	2	2	2	2	2	1	2	2	2	2	2	2	2	1	1	2	NA	2	1
AX-166521849	Fvb3-4	26839676	0	1	0	0	1	0	0	0	2	1	0	0	0	1	0	0	0	1	0	0	1	0	0	0	0	2	1	0	1	0	0	0	1	0	0	1	1	1	1	1	0	0	0	1	0	0	0
AX-166504489	Fvb3-4	26980202	2	1	2	2	1	2	2	2	0	2	2	2	2	1	2	2	2	1	2	2	1	2	2	2	2	0	1	1	1	2	2	2	1	2	2	1	1	1	1	1	2	2	2	2	2	2	2
AX-166509745	Fvb3-4	27097335	0	0	2	NA	0	0	2	1	0	0	0	0	0	0	1	0	0	0	0	1	0	0	0	0	1	0	1	0	1	1	0	2	0	0	1	0	0	0	1	1	1	0	NA	0	1	1	1
AX-123367000	Fvb3-4	27198172	0	0	2	0	0	0	2	1	0	0	0	0	0	0	1	0	0	0	1	1	0	2	0	0	1	0	1	0	1	1	0	2	0	0	1	0	0	0	1	1	1	0	1	0	1	1	1
AX-166504795	Fvb3-4	27490228	1	1	0	1	1	1	0	0	0	2	2	2	2	1	0	2	2	1	1	1	1	0	2	NA	0	1	0	1	0	1	1	0	1	2	1	1	1	1	0	0	0	2	0	1	NA	1	1
AX-123365554	Fvb3-4	27573248	1	0	2	0	0	0	2	1	0	0	0	0	0	0	1	0	0	0	0	1	0	0	0	0	2	0	1	0	1	0	1	2	0	1	1	0	0	0	1	1	2	0	1	0	0	1	1
AX-166512974	Fvb3-4	27607357	1	2	0	1	2	2	1	1	2	2	2	2	2	2	1	2	2	2	2	1	2	NA	2	2	NA	1	1	2	1	1	1	0	2	2	1	2	2	1	1	1	1	2	1	2	2	1	NA
AX-123361081	Fvb3-4	27652998	2	1	2	1	1	2	2	2	2	2	0	0	0	2	2	2	2	2	0	1	2	0	NA	0	2	2	2	2	2	2	1	2	2	1	2	2	2	2	2	2	2	1	2	2	0	2	1
AX-166526738	Fvb3-4	27769529	1	2	0	1	2	1	0	0	2	2	2	2	2	2	0	1	NA	2	2	1	2	2	2	2	0	0	1	2	1	1	1	0	2	2	0	2	2	0	1	1	0	2	0	1	2	1	1
AX-123358072	Fvb4-1	372537	0	0	0	0	1	NA	1	1	1	0	0	0	0	1	0	0	0	0	0	1	1	1	1	2	0	0	1	1	1	0	0	0	1	0	1	0	0	1	1	1	1	1	1	2	0	0	0
AX-166505615	Fvb4-1	682547	1	1	1	1	2	2	2	2	2	2	1	1	1	2	2	1	1	1	2	1	2	1	2	2	2	1	1	2	1	1	1	1	2	2	1	1	NA	1	1	1	1	1	2	2	1	2	2
AX-123361356	Fvb4-1	750475	2	1	2	1	1	1	1	1	1	0	1	1	1	2	0	1	1	2	0	1	1	2	1	1	0	2	2	1	1	1	2	1	1	0	2	2	2	NA	NA	1	2	2	NA	NA	1	1	0
AX-123358319	Fvb4-1	1068373	0	1	0	0	1	NA	NA	2	0	NA	1	1	0	0	0	0	0	0	2	1	0	0	1	1	1	0	1	1	1	1	0	0	1	0	0	0	0	0	1	1	0	0	2	2	1	2	2
AX-166513452	Fvb4-1	1343421	0	1	0	1	2	1	2	2	2	2	1	1	1	2	2	1	1	0	2	1	2	1	2	2	2	0	1	2	1	1	1	0	2	2	1	0	0	1	1	1	1	1	NA	2	1	2	2
AX-166505741	Fvb4-1	1449460	0	1	0	0	1	0	0	0	0	NA	1	1	0	0	0	0	0	0	0	1	0	0	0	1	0	0	0	0	0	0	0	0	0	0	0	0	0	0	0	0	0	0	0	0	1	1	1
AX-166505956	Fvb4-1	1792434	2	1	2	2	0	2	1	2	0	2	1	1	2	1	2	2	2	2	2	1	1	1	1	0	NA	2	2	1	2	1	2	2	1	2	1	2	2	2	2	2	1	1	2	NA	1	1	1
AX-166505961	Fvb4-1	2372481	2	2	2	2	1	1	1	1	1	NA	2	2	1	1	2	2	2	2	0	2	1	1	0	1	1	2	2	0	2	1	2	2	1	2	1	1	2	2	2	2	2	1	1	2	2	1	1
AX-166514012	Fvb4-1	2638917	2	1	2	2	1	2	2	2	2	2	1	1	1	2	2	2	2	2	2	1	2	2	2	1	2	2	2	1	2	2	2	2	2	2	2	1	2	2	2	2	2	2	2	2	1	1	1
AX-166523329	Fvb4-1	2678150	0	0	0	0	1	0	NA	0	1	0	0	0	0	NA	0	0	0	0	0	0	1	1	0	0	0	0	0	1	0	0	0	0	1	0	1	0	0	0	0	0	0	1	0	0	0	0	0
AX-166505989	Fvb4-1	2873270	0	0	0	0	1	0	1	NA	0	0	0	0	0	0	0	0	0	0	0	0	0	0	0	1	0	0	0	0	0	0	1	NA	0	0	0	0	0	1	0	0	0	0	0	0	1	1	1
AX-166514017	Fvb4-1	2899188	2	1	2	2	0	2	1	2	0	2	1	1	2	2	2	2	2	2	2	1	1	1	2	1	2	2	2	1	2	2	2	2	1	2	1	2	2	2	2	2	2	1	2	2	2	2	2
AX-123365812	Fvb4-1	2981732	2	1	2	2	0	2	1	0	0	0	1	1	2	2	2	2	2	2	0	1	1	1	1	1	NA	2	1	1	2	2	1	2	1	2	1	2	2	2	2	2	1	1	NA	1	2	1	1
AX-166522724	Fvb4-1	3606435	2	1	2	1	1	2	2	2	1	2	1	1	1	2	2	2	2	1	2	1	2	2	2	1	2	1	2	2	2	1	1	2	2	2	2	2	1	2	2	2	2	2	2	2	2	2	2
AX-166513874	Fvb4-1	3822137	0	1	0	1	1	0	0	0	1	0	1	1	1	0	0	0	0	1	0	NA	0	0	0	1	0	1	0	0	0	1	1	0	0	0	0	0	1	0	0	0	0	0	0	0	0	0	0
AX-123364053	Fvb4-1	3948770	2	2	2	2	1	0	1	0	1	0	2	2	2	2	2	2	2	2	0	2	0	1	1	2	1	2	1	0	1	2	2	2	1	2	1	2	2	1	1	1	1	1	0	0	2	1	1
AX-166514829	Fvb4-1	4285488	0	1	0	2	2	NA	2	2	2	2	1	1	2	1	1	1	1	1	2	1	2	1	1	1	2	2	1	2	1	2	1	0	2	2	1	1	1	1	1	1	1	1	NA	2	0	1	1
AX-123367133	Fvb4-1	5071856	2	1	2	0	0	0	0	0	0	0	0	0	0	1	1	1	1	1	0	1	0	1	1	1	1	0	1	0	1	0	1	2	0	0	1	1	1	2	1	1	1	1	0	0	2	1	1
AX-166506042	Fvb4-1	5372338	1	1	1	2	2	2	2	2	2	2	2	1	2	1	1	NA	1	1	2	1	2	1	1	1	1	2	1	2	1	2	1	1	2	2	1	1	1	NA	1	1	1	1	2	2	1	1	NA
AX-166514039	Fvb4-1	6049084	2	2	2	2	1	2	1	1	2	2	2	2	2	2	2	2	2	2	1	2	2	2	1	2	1	2	1	2	2	2	2	2	2	2	2	2	2	2	2	2	2	2	1	1	2	1	1
AX-166514038	Fvb4-1	6068251	0	1	0	2	2	NA	1	2	1	NA	2	2	1	0	0	0	NA	1	2	1	1	0	1	1	1	1	1	2	1	2	1	NA	1	1	0	0	1	1	1	1	0	1	2	2	0	1	1
AX-166505284	Fvb4-1	6527680	0	1	NA	1	2	2	1	2	1	1	2	2	1	0	0	0	0	1	2	1	1	0	NA	1	1	1	1	2	NA	2	1	0	1	0	0	0	1	1	1	1	0	1	2	2	NA	1	1
AX-123363906	Fvb4-1	7183950	2	2	2	1	1	0	1	0	2	0	1	1	1	2	2	2	2	2	NA	2	1	2	1	2	1	1	1	1	1	2	2	2	1	1	2	2	2	1	1	1	2	1	0	0	2	1	1
AX-123360606	Fvb4-1	7927265	2	1	0	1	1	2	2	2	1	2	1	1	2	2	2	2	2	1	2	1	2	2	2	1	2	2	2	1	2	0	1	2	2	2	2	2	1	2	2	2	2	2	2	1	2	2	2
AX-166522768	Fvb4-1	8425524	0	0	0	0	1	0	2	2	0	0	0	0	0	0	0	2	0	0	0	0	0	0	0	1	2	0	0	0	0	0	1	2	0	1	0	0	0	1	0	0	NA	0	NA	0	2	2	2
AX-123361248	Fvb4-1	8812038	2	2	2	2	2	2	2	NA	2	2	2	2	2	2	2	2	2	2	1	2	2	2	1	2	1	2	1	1	2	2	2	2	2	2	2	2	2	2	2	2	2	2	1	1	2	2	2
AX-166522747	Fvb4-1	8812461	2	2	2	1	1	2	1	2	2	2	2	2	2	2	2	2	2	2	2	2	2	2	2	2	2	2	2	2	2	2	2	2	2	1	2	2	2	2	2	2	2	2	2	2	2	2	1
AX-89788331	Fvb4-1	8918628	2	1	1	1	1	NA	2	2	1	1	NA	0	1	2	2	2	2	1	2	1	1	2	2	1	2	1	1	1	2	0	1	2	1	2	2	2	1	2	2	2	2	1	2	2	2	2	2
AX-123361250	Fvb4-1	8921430	2	2	2	2	1	2	1	2	2	2	2	2	2	2	2	2	2	2	2	2	2	2	2	2	2	2	2	2	2	2	2	2	2	2	2	2	2	2	2	2	2	2	2	1	2	2	1
AX-166513480	Fvb4-1	9035427	2	1	0	1	1	2	2	2	1	1	1	1	2	2	2	2	2	1	2	1	2	2	2	1	2	2	1	1	2	0	1	2	2	2	2	2	1	2	2	2	2	2	NA	2	2	2	2
AX-166522961	Fvb4-1	9426145	2	2	2	1	1	2	1	2	2	1	2	2	2	2	2	2	2	2	2	2	2	2	2	2	2	2	2	2	2	2	2	2	2	1	2	2	2	2	2	2	2	2	1	2	2	2	1
AX-166518778	Fvb4-1	9477680	2	2	2	2	1	2	1	2	2	1	2	2	2	2	2	2	2	2	2	2	2	2	2	2	2	2	2	2	2	2	2	2	2	2	2	2	2	2	2	2	2	2	1	2	2	2	1
AX-123361330	Fvb4-1	9682243	0	1	2	2	2	1	1	2	0	2	2	2	1	0	0	0	0	1	2	1	1	0	1	1	1	1	2	2	1	2	1	0	1	1	0	0	1	1	1	1	0	1	2	1	NA	0	1
AX-166505495	Fvb4-1	10049356	0	1	1	1	1	0	0	0	0	0	1	1	0	0	0	0	0	1	0	1	0	0	0	0	0	0	1	1	0	2	1	0	0	1	0	0	1	0	0	0	0	0	0	0	0	0	0
AX-89905183	Fvb4-1	10283154	2	1	0	0	0	2	2	2	2	0	0	0	1	2	2	2	2	1	2	1	1	2	2	2	2	1	1	1	2	0	1	2	1	1	2	2	1	1	2	2	2	1	NA	2	2	2	2
AX-123358059	Fvb4-1	11097306	2	1	0	0	1	0	2	0	1	0	0	0	1	2	2	2	2	1	0	1	1	1	1	NA	1	1	0	0	1	0	1	2	0	1	1	2	1	1	1	1	2	1	0	1	1	1	1
AX-166505456	Fvb4-1	11358911	0	1	0	1	1	0	0	0	1	0	1	1	0	0	0	0	0	1	0	1	0	1	0	0	0	0	1	1	0	2	1	0	1	1	1	0	1	1	0	0	1	NA	0	0	0	0	0
AX-166505460	Fvb4-1	11444101	0	0	1	0	0	0	0	0	0	0	1	1	1	0	0	0	0	0	0	0	2	0	0	0	0	1	0	0	0	0	0	0	1	0	0	0	0	0	0	0	0	1	0	0	0	0	0
AX-123363810	Fvb4-1	11465685	2	1	2	0	0	2	1	0	1	1	1	1	2	2	2	2	2	1	0	1	2	1	1	2	1	2	0	0	1	0	1	2	1	1	1	2	1	1	1	1	2	2	0	1	1	1	0
AX-123361310	Fvb4-1	11501773	2	2	2	2	1	2	1	1	2	2	2	2	2	2	2	2	2	2	0	2	2	2	1	2	1	2	1	1	2	2	2	2	2	2	2	2	2	2	2	2	2	2	1	1	1	1	0
AX-166509318	Fvb4-1	11591598	2	2	1	2	2	2	2	2	2	2	1	1	1	2	2	2	2	2	2	2	1	2	2	2	2	1	2	2	2	2	2	2	1	2	2	2	2	2	2	2	2	1	2	2	2	2	2
AX-166522876	Fvb4-1	11592036	0	0	1	0	0	0	0	0	0	0	1	1	1	0	0	0	0	0	0	0	1	0	0	0	0	1	0	0	0	0	0	0	1	0	0	0	0	0	0	0	0	1	0	0	0	0	0
AX-166505467	Fvb4-1	11605996	2	2	2	2	2	2	2	2	2	2	2	2	2	2	2	2	2	2	2	2	2	2	2	2	2	2	1	2	2	2	2	2	2	2	2	2	2	2	2	2	2	2	1	1	1	1	1
AX-166517905	Fvb4-1	12081242	2	2	2	2	2	2	2	1	2	2	2	2	2	2	2	2	2	2	2	2	2	2	2	2	2	2	1	2	1	2	2	2	2	2	2	2	2	2	1	1	2	2	0	1	1	1	1
AX-123361318	Fvb4-1	12261500	0	0	0	1	1	1	1	1	0	2	0	0	0	0	0	0	0	0	2	0	0	0	1	0	1	0	1	1	0	1	0	0	0	0	0	0	0	0	0	0	0	0	1	2	1	1	2
AX-89848436	Fvb4-1	12295934	2	1	2	1	1	1	2	1	1	1	1	1	2	2	2	2	2	1	0	1	2	2	1	2	1	2	0	0	1	1	1	2	1	2	1	2	1	1	1	1	2	2	0	1	1	1	1
AX-123367081	Fvb4-1	12670615	2	1	2	0	0	0	1	0	1	1	1	1	2	2	2	2	2	1	0	1	2	2	1	2	1	2	0	0	1	0	1	2	1	2	1	2	1	1	1	1	2	2	0	0	1	1	0
AX-166527268	Fvb4-1	12799497	0	0	0	1	0	0	0	1	0	0	0	0	0	0	0	0	0	0	2	0	0	0	1	0	1	0	1	1	1	0	0	0	0	0	0	0	0	0	1	1	NA	0	2	2	1	1	1
AX-123358112	Fvb4-1	12996952	2	2	2	2	1	2	1	1	2	1	2	2	2	2	2	2	2	2	2	2	2	2	2	2	2	2	2	2	2	2	2	2	2	2	2	2	2	2	2	2	2	2	NA	2	2	2	1
AX-123361351	Fvb4-1	12997376	0	0	0	0	1	0	1	1	0	0	0	0	0	0	0	0	0	0	0	0	0	0	0	0	0	0	0	0	0	0	0	0	0	0	0	0	0	0	0	0	0	0	0	0	0	0	1
AX-123358115	Fvb4-1	13027539	0	0	1	0	0	0	0	0	0	0	1	1	1	0	0	0	0	0	0	0	1	0	0	0	0	1	0	0	0	0	0	0	1	1	0	0	0	0	0	0	NA	1	0	0	0	0	0
AX-123363859	Fvb4-1	14163604	0	0	0	0	0	0	2	0	1	0	1	1	0	0	0	1	0	0	1	0	1	1	1	0	0	0	0	0	0	0	0	0	1	0	1	0	0	1	0	0	0	0	0	0	2	0	1
AX-123367100	Fvb4-1	14258845	2	2	0	2	2	NA	0	1	1	2	2	2	2	1	1	1	1	2	1	1	1	1	1	2	2	2	2	1	2	2	2	2	1	1	1	1	2	1	2	2	2	2	2	2	0	2	1
AX-123367102	Fvb4-1	14311249	2	2	0	1	2	0	1	1	1	0	1	1	2	1	1	1	1	2	1	0	1	1	1	2	2	2	1	0	1	2	2	2	1	1	1	1	2	1	1	1	2	2	2	2	0	2	1
AX-123525927	Fvb4-1	14429359	2	2	2	2	2	2	1	2	1	1	2	2	2	2	2	2	2	2	1	2	1	1	1	2	2	2	2	2	2	2	2	2	1	2	1	2	2	2	2	2	2	2	2	2	0	2	1
AX-123358209	Fvb4-1	14519062	1	0	0	0	0	2	NA	1	1	2	0	0	1	0	1	1	1	1	NA	0	1	0	0	2	0	2	1	0	1	1	1	1	1	1	1	1	0	2	1	1	2	1	1	2	0	1	0
AX-123365787	Fvb4-1	15322169	1	0	2	1	0	2	2	2	2	1	1	1	1	1	2	2	2	1	1	2	2	2	1	2	0	2	2	2	2	1	1	1	2	2	2	2	1	2	2	2	1	1	NA	2	2	1	1
AX-123358236	Fvb4-1	15469484	0	0	0	0	0	0	1	0	0	0	0	0	0	0	0	0	0	0	1	0	1	1	1	1	0	0	0	0	0	0	0	0	1	0	0	0	0	0	0	0	0	0	0	0	2	0	1
AX-123361474	Fvb4-1	15533828	2	2	2	2	2	2	1	2	2	2	2	2	2	2	2	2	2	2	1	2	1	1	1	1	2	2	2	2	2	2	2	2	1	2	2	2	2	2	2	2	2	2	2	2	0	1	1
AX-166517959	Fvb4-1	16590008	1	0	2	0	0	0	0	2	2	0	0	0	1	1	2	2	2	1	0	1	1	0	0	1	0	2	1	1	1	2	1	1	1	2	2	1	1	2	1	1	1	1	1	2	0	0	0
AX-123357263	Fvb4-1	18365244	2	1	2	1	1	2	2	2	1	2	1	1	1	2	2	2	2	2	1	1	1	0	1	1	1	2	1	2	1	2	1	2	1	2	2	1	2	2	1	1	2	1	2	2	1	2	1
AX-166513970	Fvb4-1	19057425	2	2	2	2	2	2	2	2	2	2	2	2	2	2	2	2	2	2	1	2	2	1	1	1	NA	2	2	2	2	2	1	2	1	2	2	2	2	2	2	2	2	2	2	2	1	2	1
AX-166505922	Fvb4-1	19105836	1	2	0	2	2	2	1	0	1	2	1	1	1	1	0	0	0	1	2	1	0	1	1	1	2	1	1	2	1	0	2	0	1	0	0	1	1	0	1	1	0	1	1	0	2	0	0
AX-166513977	Fvb4-1	19157687	2	2	2	1	1	2	2	2	2	2	1	1	2	2	2	2	2	2	2	1	2	2	2	2	1	2	1	2	1	2	2	2	2	2	2	2	2	2	1	1	2	2	2	2	2	2	2
AX-123358258	Fvb4-1	19258402	0	1	0	1	2	0	0	0	1	1	1	1	1	0	0	NA	0	0	1	1	0	1	1	NA	1	1	1	0	1	0	1	0	1	0	0	1	0	0	1	1	0	1	0	0	1	0	0
AX-166523294	Fvb4-1	19373932	1	0	2	0	0	0	1	2	1	0	1	1	1	1	2	2	2	1	1	1	2	1	2	1	0	1	1	0	1	2	0	2	1	2	2	1	1	2	1	1	2	1	1	2	0	2	2
AX-123358266	Fvb4-1	19423424	0	1	0	1	2	0	0	0	0	0	1	1	1	1	0	0	0	0	0	1	0	0	0	0	1	0	0	1	1	0	0	0	0	0	0	1	0	0	1	1	0	1	0	0	0	0	0
AX-123365805	Fvb4-1	19424484	2	2	2	1	1	1	2	2	2	1	1	1	2	1	2	2	2	2	2	1	2	2	2	2	1	2	2	2	1	2	2	2	2	2	2	2	2	2	1	1	2	2	2	2	2	2	2
AX-166505945	Fvb4-1	19449475	2	1	2	2	2	2	2	2	1	2	2	2	2	2	2	1	1	1	2	2	1	1	2	1	2	2	2	2	2	2	1	2	0	2	2	2	1	2	2	2	2	1	2	2	1	2	2
AX-166513558	Fvb4-1	19612814	1	1	1	2	2	NA	2	2	1	2	2	2	0	2	2	2	2	1	1	1	2	2	2	2	NA	1	2	2	2	0	1	2	2	1	2	1	1	2	2	2	2	1	NA	2	1	2	2
AX-166510167	Fvb4-1	19698926	1	2	2	1	0	2	2	2	1	1	1	1	1	1	0	0	0	1	1	0	0	1	1	2	1	1	1	2	1	2	2	1	1	1	0	2	1	1	1	1	0	1	2	2	2	2	2
AX-166513550	Fvb4-1	19849930	0	0	2	0	0	0	1	2	0	1	1	1	0	0	0	0	0	0	0	0	0	0	1	1	0	0	1	0	1	2	0	1	0	1	0	1	0	0	1	1	0	0	1	2	0	2	2
AX-166505418	Fvb4-1	20028951	2	2	0	2	2	1	1	0	2	2	1	1	2	2	2	2	2	2	2	2	2	2	1	1	2	2	1	2	1	0	2	1	2	1	2	1	2	2	1	1	2	2	NA	0	2	0	0
AX-123358046	Fvb4-2	135103	1	1	1	1	1	2	2	1	1	1	1	1	0	2	1	2	2	1	1	1	2	2	1	2	NA	2	1	2	1	0	1	2	2	1	2	1	1	1	1	1	2	1	1	0	0	1	1
AX-89886220	Fvb4-2	221925	2	2	2	1	1	2	2	1	2	2	1	1	2	2	1	2	2	2	2	2	2	2	1	2	2	2	1	2	1	2	2	2	2	2	2	2	2	1	1	1	2	2	2	0	2	1	1
AX-166505408	Fvb4-2	312229	2	1	NA	1	2	2	0	1	2	2	2	2	2	1	1	2	2	1	2	2	1	1	2	1	2	1	2	NA	2	2	2	1	1	2	1	1	2	2	2	2	1	1	1	2	2	2	2
AX-166513545	Fvb4-2	484635	2	2	2	1	1	2	2	1	2	2	1	1	2	2	1	2	2	2	2	2	2	2	1	2	2	2	1	2	1	2	2	2	2	2	2	2	2	1	1	1	2	2	2	0	2	1	1
AX-166513555	Fvb4-2	750041	1	2	2	2	1	2	2	2	NA	1	1	1	2	1	2	1	1	2	2	2	1	2	2	2	2	2	2	2	2	2	1	2	2	2	2	2	1	1	2	2	1	2	NA	2	2	2	2
AX-166513991	Fvb4-2	912259	2	1	1	0	1	2	NA	0	2	2	1	1	2	1	0	2	2	1	2	2	1	1	1	1	2	0	1	1	1	2	2	2	0	2	0	1	2	1	1	1	NA	1	1	0	2	1	1
AX-89831322	Fvb4-2	1161090	2	2	2	1	1	2	2	1	2	1	1	1	2	2	1	2	2	2	2	2	2	2	1	2	2	2	1	2	1	2	2	2	2	2	2	2	2	1	1	1	2	2	2	0	2	1	1
AX-166523281	Fvb4-2	1220574	2	2	2	1	1	2	2	1	2	2	1	1	2	2	1	2	2	2	2	2	2	2	1	2	1	2	1	2	1	2	NA	2	2	2	2	2	2	1	1	1	2	2	2	1	2	1	NA
AX-123363884	Fvb4-2	1475063	1	1	1	1	1	2	0	2	2	1	1	1	2	0	2	0	0	1	2	2	0	1	1	1	2	1	2	1	2	2	1	2	0	2	0	1	1	1	2	2	0	1	2	2	2	2	2
AX-166505891	Fvb4-2	4038841	0	0	0	0	1	NA	1	0	1	0	0	0	0	0	0	0	0	0	0	0	0	0	0	0	1	0	0	1	0	0	0	NA	0	0	0	0	0	0	0	0	1	0	1	0	1	0	0
AX-123363871	Fvb4-2	4175256	2	2	2	2	1	2	1	2	0	2	2	2	1	2	2	2	2	2	2	1	2	2	2	2	1	2	2	1	2	1	1	NA	2	1	2	1	1	2	2	2	2	1	1	2	1	2	2
AX-123367804	Fvb4-2	4373528	2	2	2	2	1	2	1	2	0	2	2	2	1	2	2	2	2	2	2	1	2	2	2	2	1	2	2	1	2	1	1	0	2	1	2	1	1	2	2	2	2	1	1	2	1	2	2
AX-123363867	Fvb4-2	4458339	1	1	0	1	1	1	0	1	0	0	1	1	1	1	2	0	0	2	2	1	1	2	2	2	1	2	1	1	1	0	0	0	2	0	2	1	0	0	1	1	1	0	0	1	1	2	2
AX-166523206	Fvb4-2	4952286	2	2	2	1	2	2	2	1	2	2	1	1	2	2	2	2	2	2	2	2	2	2	2	2	1	2	1	2	1	1	2	2	2	2	2	2	2	1	1	1	2	1	1	1	NA	2	2
AX-123524873	Fvb4-2	5236661	0	0	0	0	2	0	1	0	2	0	0	0	1	0	0	0	0	0	0	1	0	0	0	0	1	0	0	1	0	1	1	2	0	1	0	1	1	0	0	0	0	1	NA	0	2	1	1
AX-166517943	Fvb4-2	5757683	1	1	2	1	1	2	2	2	2	2	1	1	2	1	1	2	2	1	0	1	1	0	0	1	2	1	1	1	1	2	2	2	0	2	0	0	1	2	1	1	1	2	1	2	2	1	1
AX-166513889	Fvb4-2	5816581	1	1	0	1	1	0	1	1	2	1	0	0	2	1	1	2	2	1	1	1	1	0	0	0	1	0	0	1	0	1	2	2	0	NA	0	0	1	1	0	0	1	1	0	0	1	1	1
AX-166505805	Fvb4-2	5833757	2	2	NA	1	2	2	NA	1	2	2	1	1	2	2	2	2	2	2	2	2	2	2	2	1	1	2	1	2	1	NA	2	2	2	1	2	2	2	1	1	1	2	1	NA	1	1	2	2
AX-166513885	Fvb4-2	5837073	2	2	2	1	2	2	1	2	2	2	1	1	2	2	2	2	2	2	2	2	2	2	2	1	1	2	2	2	2	1	2	2	2	1	2	2	2	1	2	2	2	1	2	2	1	2	2
AX-166505658	Fvb4-2	8155046	1	1	2	2	1	2	0	2	1	1	2	2	1	1	1	NA	1	1	2	1	1	2	2	NA	2	1	1	1	1	1	1	1	2	2	2	2	1	1	1	1	1	2	2	2	2	1	1
AX-123367087	Fvb4-2	8183335	1	1	0	0	1	0	2	0	1	1	0	0	1	1	1	2	2	1	0	1	NA	0	0	0	0	1	1	1	1	1	1	1	0	0	0	0	1	1	1	1	1	0	0	0	0	1	1
AX-166513758	Fvb4-2	8414230	1	1	1	1	2	0	2	0	2	1	1	1	2	1	1	2	2	1	1	2	1	1	1	2	1	1	2	2	2	2	2	2	1	2	1	0	1	2	2	2	2	2	0	1	1	2	2
AX-123358155	Fvb4-2	8426445	2	2	2	2	2	2	2	1	1	1	2	2	2	2	2	2	2	2	2	1	2	1	2	1	1	1	2	1	2	2	2	1	2	1	1	2	2	2	2	2	1	1	1	2	2	2	2
AX-166517927	Fvb4-2	8433470	0	0	1	1	1	1	0	0	0	NA	1	1	1	0	0	0	0	0	0	0	0	0	1	1	1	0	1	0	1	1	1	0	0	1	0	0	0	1	1	1	0	1	1	1	1	1	1
AX-89887408	Fvb4-2	8530256	0	0	2	1	1	1	0	2	1	0	1	1	1	0	1	0	0	0	0	1	0	1	1	2	2	1	1	1	1	1	1	1	0	2	1	0	0	1	1	1	1	2	NA	2	1	1	1
AX-166505695	Fvb4-2	8647445	1	1	0	0	1	0	2	0	1	1	0	0	1	1	1	1	1	1	0	1	1	0	0	0	0	1	1	1	1	1	1	1	0	0	0	0	1	1	1	1	1	0	0	0	0	1	1
AX-166505703	Fvb4-2	8683412	0	0	0	1	1	0	0	0	0	0	1	1	1	0	0	0	0	0	0	0	0	0	1	0	1	1	1	0	1	1	1	0	0	1	0	0	0	1	1	1	0	1	0	1	1	1	1
AX-166513800	Fvb4-2	8878585	1	1	2	2	1	2	0	2	1	1	2	2	1	NA	1	1	1	1	2	1	1	1	2	2	1	1	1	1	1	1	1	1	2	2	2	2	1	1	1	1	1	2	2	2	2	1	1
AX-166513806	Fvb4-2	8947379	2	2	2	1	NA	2	2	2	2	2	1	1	1	2	2	2	2	2	2	2	2	2	1	1	1	1	1	2	1	1	1	2	2	1	2	2	2	1	1	1	2	1	2	1	NA	1	NA
AX-123367086	Fvb4-2	9204786	2	2	2	2	2	2	2	0	1	2	2	2	1	2	1	2	2	2	2	1	2	1	1	0	1	1	1	2	1	1	1	2	2	0	1	2	2	1	1	1	2	0	1	0	2	2	1
AX-123363831	Fvb4-2	9414235	2	2	2	2	2	NA	2	1	1	2	2	2	2	2	1	2	2	2	2	1	2	1	2	2	2	2	2	2	2	2	2	2	2	0	1	2	2	2	2	2	2	1	2	2	2	2	1
AX-166513720	Fvb4-2	9442725	2	2	0	1	1	0	NA	1	1	1	0	0	1	1	NA	2	2	2	1	1	1	1	1	0	NA	1	1	2	1	1	1	2	2	0	1	1	1	1	1	1	NA	0	0	0	0	0	0
AX-166517923	Fvb4-2	9450018	0	0	NA	1	1	NA	0	NA	1	1	2	2	1	1	1	0	0	0	1	1	1	1	1	2	2	1	1	0	1	1	1	0	0	2	1	1	1	1	1	1	0	2	2	2	2	2	2
AX-166513718	Fvb4-2	9508555	0	0	1	0	0	1	0	0	1	0	1	1	1	1	0	0	0	0	1	1	0	1	1	0	0	1	1	0	1	1	1	0	0	1	NA	1	1	1	1	1	0	1	1	1	1	0	1
AX-166505608	Fvb4-2	10202721	0	0	2	1	1	2	1	2	1	1	2	2	1	1	1	0	0	0	0	1	2	1	1	2	2	1	1	0	1	1	1	0	1	2	1	1	1	1	1	1	0	2	2	2	2	2	2
AX-166522996	Fvb4-2	10457596	2	2	2	1	2	2	2	2	1	2	2	2	2	2	2	2	2	2	1	1	2	1	1	1	2	2	1	2	1	2	2	2	2	1	1	2	2	2	1	1	2	1	2	1	2	2	1
AX-166505593	Fvb4-2	10473735	0	0	2	2	1	2	1	2	1	1	2	2	1	1	1	NA	0	0	1	1	1	1	2	2	2	1	1	0	1	1	1	0	0	2	1	1	1	1	1	1	0	2	2	2	2	2	2
AX-166513683	Fvb4-2	10561269	0	0	0	1	0	0	0	0	1	0	0	0	0	0	0	0	0	0	1	1	0	1	1	0	1	0	0	0	0	0	0	0	0	1	1	0	0	0	0	0	1	1	0	0	0	0	1
AX-166517907	Fvb4-2	10930778	0	0	2	2	1	1	2	0	2	1	2	2	1	2	0	1	1	0	2	1	2	1	1	1	2	0	1	1	1	1	0	0	1	2	1	1	1	1	1	1	0	1	1	1	2	2	2
AX-166527457	Fvb4-2	11027015	0	0	2	2	1	2	2	2	2	0	2	2	2	2	1	1	1	0	2	1	2	1	2	2	2	1	1	1	1	2	1	0	1	2	1	1	1	2	1	1	0	2	2	2	2	2	2
AX-89852346	Fvb4-2	11096114	0	0	2	2	1	0	1	0	1	1	1	1	0	0	0	0	0	0	1	1	1	1	1	0	2	0	0	0	0	0	0	0	0	2	1	0	0	0	0	0	0	0	0	0	1	1	2
AX-166505474	Fvb4-2	11149609	2	2	2	2	2	NA	2	1	2	2	2	2	1	2	1	2	2	2	2	2	2	2	1	2	2	NA	2	2	2	1	1	2	2	2	2	2	2	1	2	2	2	1	1	2	2	2	2
AX-123361311	Fvb4-2	11392770	2	2	2	1	2	2	2	2	1	1	2	2	2	2	2	2	2	2	2	1	2	1	2	2	2	2	2	2	2	2	2	2	2	1	1	2	2	2	2	2	2	2	2	2	2	2	1
AX-166505462	Fvb4-2	11525205	2	2	0	0	1	0	0	0	0	1	0	0	0	0	1	1	1	2	0	1	0	1	0	0	0	1	1	1	1	0	1	2	1	0	1	1	1	0	1	1	2	1	0	0	1	0	0
AX-123358062	Fvb4-2	11712322	2	2	2	1	2	2	2	2	1	2	2	2	2	2	2	2	2	2	2	1	2	1	2	2	2	2	2	2	2	2	2	2	2	0	1	2	2	2	2	2	2	2	2	2	2	2	1
AX-166513567	Fvb4-2	11863169	2	2	1	NA	2	2	2	2	1	2	2	2	2	2	2	2	2	2	2	1	2	0	2	1	1	2	1	2	1	2	2	2	1	1	1	2	2	2	1	1	2	2	NA	0	2	1	2
AX-89788848	Fvb4-2	11889337	2	2	1	2	2	2	2	0	2	2	2	2	1	2	1	2	2	2	2	2	2	2	1	2	2	1	2	2	2	1	1	2	2	2	2	2	2	1	2	2	2	1	1	2	2	2	2
AX-123363796	Fvb4-2	11965902	0	0	1	2	0	2	1	0	2	1	1	1	1	2	0	1	1	0	1	1	1	2	0	2	1	0	1	1	1	1	0	0	2	2	1	1	1	1	1	1	0	0	1	2	1	1	1
AX-166513490	Fvb4-2	12068839	0	0	0	0	0	0	0	2	0	0	0	0	0	0	0	0	0	0	0	0	0	0	0	0	0	0	0	0	0	0	1	0	0	0	0	0	0	1	0	0	0	0	NA	0	0	0	0
AX-166505491	Fvb4-2	13057517	2	2	2	2	2	2	2	0	2	2	2	2	1	2	1	2	2	2	2	2	2	2	2	2	2	1	2	2	2	1	1	2	2	2	2	2	2	1	2	2	2	1	1	1	2	2	2
AX-123361326	Fvb4-2	13145652	0	0	0	NA	0	0	0	0	0	0	0	0	0	0	0	0	0	0	0	1	0	1	0	0	1	0	0	0	0	0	0	0	0	1	1	0	0	0	0	0	0	0	0	0	0	0	1
AX-166505499	Fvb4-2	13200812	0	0	0	1	0	0	0	0	0	0	0	0	0	0	0	0	0	0	0	1	0	1	0	0	1	0	0	0	0	0	0	0	0	1	NA	0	0	0	0	0	0	0	0	0	0	0	1
AX-166513624	Fvb4-2	13346516	0	0	0	0	0	0	0	0	0	0	0	0	0	0	0	0	0	0	0	0	0	0	0	0	1	0	0	0	0	0	0	0	0	1	0	0	0	0	0	0	0	0	0	0	0	0	NA
AX-166509327	Fvb4-2	13586579	1	0	2	2	0	2	1	2	2	1	1	1	2	2	1	1	1	1	1	1	1	2	1	2	1	1	1	1	1	2	1	0	2	2	1	1	1	2	1	1	0	1	2	2	1	1	1
AX-89905177	Fvb4-2	13732830	1	0	2	2	0	2	NA	2	2	0	0	0	2	2	1	0	0	1	0	1	0	2	1	2	1	1	1	0	1	2	1	0	2	2	1	0	0	2	1	1	0	1	2	2	0	1	1
AX-166505551	Fvb4-2	13823942	1	2	1	0	2	0	1	0	0	1	1	1	0	0	1	1	1	1	1	1	1	0	1	0	1	1	1	1	1	0	1	2	0	0	1	1	1	0	1	1	NA	1	0	0	1	1	1
AX-166517911	Fvb4-2	13843724	0	0	0	0	0	0	0	0	0	0	0	0	1	0	0	0	0	0	0	0	0	0	0	2	0	0	1	0	1	0	1	0	0	1	0	0	0	1	1	1	1	1	0	2	0	1	0
AX-166513665	Fvb4-2	13991702	1	2	2	1	2	2	2	2	1	2	2	2	2	2	2	2	2	NA	2	1	2	1	2	2	2	2	2	2	2	2	2	2	2	2	1	2	2	2	2	2	2	2	2	2	2	NA	1
AX-166513448	Fvb4-2	14115333	0	0	0	0	0	0	0	0	0	0	0	0	1	0	0	0	0	0	0	0	0	0	0	1	0	0	1	0	1	0	1	0	0	1	0	0	0	1	1	1	0	1	0	1	0	0	0
AX-123357997	Fvb4-2	14146473	1	2	2	0	2	NA	2	2	1	2	2	2	2	2	2	2	2	1	2	1	2	1	2	2	1	2	2	2	2	2	2	2	2	2	1	2	2	2	2	2	2	2	2	2	2	2	1
AX-166513459	Fvb4-2	14307694	0	0	0	0	0	0	0	0	0	0	0	0	1	0	0	0	0	0	0	0	0	0	0	1	0	0	1	0	1	0	1	0	0	1	0	0	0	1	1	1	0	1	0	1	0	0	0
AX-123365653	Fvb4-2	14340016	1	2	2	1	2	2	2	2	1	2	2	2	2	2	2	2	2	1	2	1	2	1	2	2	1	2	2	2	2	2	2	2	2	2	1	2	2	2	2	2	2	2	2	2	2	2	2
AX-166509792	Fvb4-2	14427996	1	2	0	0	2	0	1	0	0	1	1	1	0	0	1	1	1	1	1	1	1	0	1	0	1	2	1	1	1	0	1	2	0	0	1	1	1	0	1	1	2	1	0	0	1	1	1
AX-89861310	Fvb4-2	14625860	1	0	1	2	0	1	0	2	2	0	1	1	2	2	1	1	1	1	1	1	1	1	0	2	1	0	1	1	1	2	1	0	1	2	1	1	1	2	1	1	0	1	1	2	1	1	1
AX-166513475	Fvb4-2	14834776	1	1	0	0	2	0	1	2	0	1	1	1	1	0	2	1	1	1	1	1	1	0	1	2	1	2	2	1	2	1	2	2	0	2	1	1	1	1	2	2	2	2	1	2	1	2	1
AX-166522757	Fvb4-2	14839529	2	2	2	2	2	2	2	0	2	2	2	2	1	2	1	2	2	2	2	2	2	2	2	0	2	2	1	2	1	1	NA	2	2	NA	2	2	2	1	1	1	2	1	NA	0	2	1	2
AX-166517896	Fvb4-2	15473013	1	1	2	1	1	2	2	2	2	2	1	1	2	1	2	2	2	2	2	1	2	2	2	1	2	1	2	2	2	2	2	2	2	2	1	1	1	1	2	2	1	2	2	2	2	1	2
AX-89831918	Fvb4-2	15797081	1	1	0	NA	0	0	0	0	2	0	1	1	1	2	1	1	1	1	1	1	1	1	0	0	1	0	0	1	0	1	0	0	1	0	1	1	1	1	0	0	0	0	0	0	1	0	1
AX-123361566	Fvb4-2	15805550	1	1	2	NA	0	2	1	0	2	1	1	1	1	1	1	1	1	1	1	1	1	2	1	1	1	0	0	1	0	NA	0	0	2	1	1	1	1	1	0	0	0	0	1	0	1	1	1
AX-123364775	Fvb4-2	15874777	1	1	2	0	2	1	2	2	0	2	1	1	1	0	1	1	1	1	1	1	1	1	2	2	1	2	2	1	2	1	2	2	1	2	1	1	1	1	2	2	2	2	2	2	1	2	1
AX-166506075	Fvb4-2	15888232	1	1	0	0	2	0	1	0	0	1	1	1	0	0	1	1	1	1	1	1	1	0	1	0	1	2	1	1	1	0	1	2	0	0	1	1	1	0	1	1	2	1	0	0	1	1	1
AX-123358296	Fvb4-2	16124870	1	1	2	2	0	2	1	2	2	1	1	1	2	2	1	1	1	1	1	1	1	2	1	2	1	0	1	1	1	2	1	0	2	2	1	1	1	2	1	1	0	1	2	2	1	1	1
AX-166514060	Fvb4-2	16304519	1	1	2	2	NA	2	1	2	2	NA	2	2	2	2	1	1	1	1	1	1	1	2	1	2	1	0	1	1	1	2	1	0	2	2	1	1	1	2	1	1	0	1	NA	2	1	1	1
AX-166519696	Fvb4-2	16492371	0	0	2	0	0	0	1	0	0	0	0	0	1	0	0	0	0	0	0	0	0	0	1	2	0	0	1	0	0	0	1	0	1	2	0	0	0	1	0	0	0	NA	0	2	0	1	0
AX-166513436	Fvb4-2	17261159	1	1	2	0	2	2	2	2	0	2	0	NA	1	0	1	1	1	1	2	1	1	2	2	2	1	2	2	1	2	1	2	2	1	2	NA	0	1	1	2	2	2	2	2	2	1	2	1
AX-166523353	Fvb4-2	17808803	2	2	2	2	2	2	1	2	2	2	2	2	1	2	2	2	2	2	2	2	2	2	2	1	2	2	1	2	2	2	1	2	2	1	2	2	2	1	2	2	2	1	2	2	2	2	2
AX-166517968	Fvb4-2	17860967	1	1	2	0	2	1	2	2	0	2	0	0	1	0	1	1	1	1	2	1	1	2	2	1	1	2	2	1	2	1	2	2	1	2	0	1	1	1	2	2	2	2	1	2	1	2	1
AX-123358289	Fvb4-2	18045416	1	1	0	0	2	0	0	0	0	1	0	0	0	0	1	1	1	1	2	1	1	1	1	0	1	2	1	1	1	0	1	1	0	0	0	1	1	0	1	1	2	1	0	0	1	1	1
AX-123363632	Fvb4-2	18810697	1	1	2	2	0	2	2	2	2	1	2	2	2	2	1	1	1	1	0	1	1	0	1	2	1	0	1	1	1	2	1	1	2	2	1	1	1	2	1	1	0	1	2	2	1	1	1
AX-166506099	Fvb4-2	19601798	2	2	2	2	2	NA	1	2	2	2	2	2	2	2	2	2	2	2	2	2	2	2	2	1	2	2	1	2	2	2	2	2	2	2	2	2	2	2	2	2	2	1	2	2	2	2	2
AX-89889221	Fvb4-2	19643559	0	0	1	0	0	1	0	0	0	1	0	0	0	0	0	0	0	0	0	0	0	0	1	1	0	0	1	0	0	0	1	0	1	0	0	0	0	0	0	0	0	NA	NA	0	0	0	0
AX-166506092	Fvb4-2	19986206	NA	1	0	0	1	0	0	0	0	0	0	0	0	0	0	1	1	1	1	0	1	1	1	0	NA	1	0	0	0	0	1	1	0	1	0	1	1	0	0	0	1	1	0	0	0	1	1
AX-166506106	Fvb4-2	21721644	2	2	2	2	2	2	2	NA	2	NA	1	1	2	2	NA	2	2	2	2	2	1	1	2	2	1	2	1	2	2	2	2	2	2	2	2	2	2	2	2	2	2	2	NA	2	2	2	2
AX-166519200	Fvb4-2	22001799	1	1	0	0	0	0	1	1	0	0	0	0	0	0	0	1	1	1	0	0	0	0	0	1	0	1	0	0	0	0	1	0	0	0	0	1	1	0	0	0	1	1	1	0	0	0	0
AX-89790997	Fvb4-2	22284431	1	1	0	1	0	NA	NA	1	1	1	1	1	0	0	0	NA	1	1	1	1	0	1	1	1	1	1	0	1	1	1	1	0	0	0	0	1	1	1	1	1	NA	1	1	1	0	0	1
AX-89790990	Fvb4-2	22326572	1	1	0	1	0	0	1	1	1	0	1	1	1	0	0	0	0	1	1	1	0	1	1	0	1	0	0	1	1	2	0	0	0	1	0	0	0	1	1	1	0	0	0	1	0	0	1
AX-123541310	Fvb4-2	22594839	1	1	2	0	2	2	2	2	1	2	1	1	2	2	2	2	2	1	1	1	2	0	1	2	2	2	2	1	2	1	2	2	2	1	2	2	2	1	2	2	2	2	2	2	2	2	1
AX-123361526	Fvb4-2	22597919	0	1	0	0	2	0	1	0	1	1	1	1	1	2	2	1	1	0	1	1	2	0	0	1	2	1	1	1	2	0	0	2	1	1	2	1	1	1	2	2	0	0	0	1	2	2	1
AX-123363893	Fvb4-2	23705376	2	1	0	2	0	0	1	1	1	0	1	1	0	0	0	1	1	2	1	1	0	1	1	1	0	1	0	1	0	1	1	0	0	1	0	1	1	1	0	0	1	2	1	0	0	0	NA
AX-89790791	Fvb4-2	23926675	1	1	0	1	0	0	0	0	1	0	1	1	0	0	0	0	0	1	0	1	0	0	0	0	0	0	0	1	0	1	0	0	0	1	0	0	0	1	0	0	0	0	0	0	0	0	1
AX-123363876	Fvb4-2	23987790	0	1	NA	1	2	2	1	0	1	2	1	1	2	2	2	1	1	0	2	1	2	2	2	1	2	1	2	1	2	0	1	1	2	1	2	1	1	NA	2	2	0	0	1	2	2	2	1
AX-89832056	Fvb4-2	24675093	1	1	2	1	2	2	2	2	1	2	1	1	2	2	2	2	2	1	2	1	2	2	1	2	2	2	2	1	2	1	1	2	1	1	2	2	2	1	2	2	2	2	NA	2	2	1	1
AX-123367129	Fvb4-2	24990653	2	1	2	2	1	2	2	2	2	1	2	2	1	2	2	2	2	2	1	1	1	2	2	2	1	2	1	2	1	2	2	1	2	2	1	2	2	2	1	1	2	2	2	2	1	2	2
AX-123367128	Fvb4-2	25052940	0	1	0	0	2	0	1	0	1	1	1	1	2	2	2	1	1	0	2	1	2	2	1	1	NA	2	1	0	2	1	0	1	1	0	2	1	1	1	2	2	0	0	1	1	2	1	1
AX-166509812	Fvb4-2	25169814	0	0	0	0	0	0	0	0	0	0	0	0	0	0	0	0	0	0	0	0	0	0	0	0	NA	0	0	0	0	0	0	0	0	1	0	0	0	1	0	0	0	0	0	0	0	1	1
AX-166523016	Fvb4-2	25202115	0	0	0	0	1	0	1	0	1	0	1	1	1	2	NA	1	1	0	1	0	1	1	1	1	1	1	0	0	0	0	0	0	1	0	1	1	1	1	0	0	0	0	0	0	1	1	1
AX-166505426	Fvb4-2	25628532	1	1	2	0	1	2	1	2	0	2	0	0	1	0	0	1	1	1	1	1	1	1	1	1	NA	1	2	1	2	1	2	2	1	0	1	2	2	0	2	2	2	2	2	2	1	0	0
AX-123361287	Fvb4-3	186639	2	1	0	1	1	2	2	2	2	1	1	1	1	1	1	2	2	2	1	2	2	1	1	1	1	2	1	1	2	2	2	2	1	2	2	1	2	1	2	2	2	1	2	2	2	1	1
AX-123358051	Fvb4-3	235367	1	2	2	2	1	2	1	2	1	2	2	2	2	2	1	0	0	1	1	1	2	2	2	2	1	0	2	2	2	2	NA	0	2	2	0	1	1	1	2	2	1	2	NA	2	0	2	2
AX-123614617	Fvb4-3	240318	1	2	0	1	0	1	1	0	1	1	0	0	1	0	0	0	0	1	1	0	1	2	0	1	1	0	0	2	0	0	1	0	1	0	1	2	1	1	0	0	0	1	1	0	2	0	0
AX-123363804	Fvb4-3	398305	2	2	2	1	1	0	2	2	2	2	1	1	1	2	2	2	2	2	1	2	1	0	0	2	2	2	1	2	1	1	1	2	1	2	2	1	2	2	1	1	2	1	2	0	2	1	1
AX-123358055	Fvb4-3	510261	1	1	0	1	2	NA	1	2	1	2	0	0	1	1	1	2	2	1	2	1	2	2	2	0	1	2	0	1	2	0	2	2	0	0	2	2	1	1	2	2	1	0	2	NA	2	2	2
AX-123363888	Fvb4-3	1358507	1	2	2	NA	0	2	0	2	1	2	2	2	2	2	1	0	0	1	1	1	2	2	1	2	1	0	2	1	2	2	1	0	2	2	0	1	1	1	2	2	1	2	1	2	0	1	1
AX-123363883	Fvb4-3	1839371	1	2	2	1	0	2	0	2	1	2	2	2	2	2	1	0	0	1	0	1	2	2	1	2	1	0	2	1	2	2	1	0	2	2	0	NA	1	0	2	2	1	2	1	2	0	1	1
AX-123358252	Fvb4-3	4144457	1	0	0	2	NA	2	1	2	1	2	1	1	2	2	2	2	2	2	2	1	2	2	1	1	1	1	2	2	0	2	1	1	1	2	1	2	2	2	0	0	1	0	1	2	1	1	1
AX-123363878	Fvb4-3	4230602	1	2	2	1	2	2	1	2	1	2	2	2	0	1	0	0	0	0	1	1	2	1	2	1	1	1	1	1	2	1	2	1	2	1	1	0	0	1	2	2	1	2	2	2	1	1	1
AX-123358247	Fvb4-3	4305520	1	2	2	1	2	0	1	0	1	2	1	1	0	0	0	0	1	0	0	1	2	1	2	1	1	1	NA	1	2	0	2	1	2	0	1	0	0	1	2	2	NA	2	NA	2	1	1	1
AX-166523261	Fvb4-3	4324534	1	2	2	1	2	1	1	2	1	2	2	2	0	1	0	NA	0	0	0	1	2	1	2	1	1	1	1	1	2	1	2	1	2	1	1	NA	0	1	2	2	1	2	NA	2	1	1	1
AX-123367109	Fvb4-3	4445542	1	1	1	2	0	2	1	2	1	2	2	2	2	2	2	2	2	2	2	1	2	2	1	1	1	1	2	2	0	2	1	1	1	2	1	2	2	2	0	0	1	0	1	2	1	1	1
AX-123365795	Fvb4-3	4460497	1	1	1	2	0	2	1	2	1	2	2	2	2	2	2	2	2	2	2	1	2	2	1	1	2	1	2	2	0	2	1	1	1	2	1	2	2	1	0	0	1	0	1	2	1	1	1
AX-123358240	Fvb4-3	4527087	1	1	1	2	0	2	1	2	1	2	2	2	2	2	2	2	2	2	2	1	2	2	1	1	2	1	2	2	0	2	NA	1	1	2	1	2	2	2	0	0	1	0	NA	2	1	1	1
AX-166513937	Fvb4-3	5054188	2	2	2	1	2	2	2	1	2	2	1	1	2	2	2	2	2	2	2	2	2	2	2	2	1	1	2	2	1	2	2	2	2	2	2	2	2	2	1	1	2	1	1	2	2	2	2
AX-123365789	Fvb4-3	5063398	1	1	1	0	2	0	1	0	1	1	0	0	0	0	0	0	0	0	0	1	0	0	0	1	0	1	0	0	2	0	1	1	1	0	1	0	0	0	2	2	1	2	1	0	1	1	1
AX-166505860	Fvb4-3	5192335	2	1	2	2	2	2	2	2	2	2	2	2	2	1	2	2	2	2	1	2	0	1	NA	2	2	2	1	1	2	2	1	2	1	1	2	2	2	2	2	2	2	2	2	0	2	2	2
AX-123361470	Fvb4-3	5193595	1	1	1	2	0	2	1	2	1	1	2	2	2	2	2	2	2	2	2	1	2	2	2	1	2	1	2	2	0	2	1	1	1	2	1	2	2	2	0	0	1	0	1	2	1	1	1
AX-166513922	Fvb4-3	5299447	2	1	2	2	2	2	2	2	2	2	2	2	2	1	2	2	2	2	1	2	0	2	NA	2	2	2	1	1	2	2	2	2	2	2	2	2	2	2	2	2	2	2	2	0	2	2	2
AX-166527455	Fvb4-3	5544065	1	1	1	0	1	0	1	0	1	0	0	0	0	0	0	0	0	0	0	1	0	0	0	1	0	1	0	0	2	0	2	1	2	0	1	0	0	0	2	2	1	2	1	0	1	1	1
AX-166509837	Fvb4-3	5544097	1	2	1	0	0	0	1	0	0	1	0	0	0	2	0	2	NA	0	1	0	2	0	2	0	0	0	1	1	0	0	1	0	0	0	0	0	1	1	0	0	1	0	0	1	0	0	0
AX-166513913	Fvb4-3	5556258	1	1	1	2	1	2	1	2	1	2	2	2	2	2	2	2	2	2	2	1	2	2	2	1	2	1	2	2	0	2	1	1	1	2	1	2	2	1	0	0	1	0	1	2	1	1	1
AX-166513910	Fvb4-3	5615080	2	1	2	2	2	2	2	2	2	2	2	2	2	1	2	2	2	2	1	2	0	1	0	2	2	2	1	1	2	2	1	2	1	2	2	1	1	2	2	2	2	2	2	0	2	2	2
AX-166517948	Fvb4-3	5703708	1	0	0	1	1	0	1	0	1	0	0	0	2	1	2	2	2	2	1	1	0	1	0	1	1	1	1	1	0	2	0	1	0	1	1	1	1	1	0	0	1	0	0	0	1	1	1
AX-166517947	Fvb4-3	5789749	1	1	1	1	1	0	1	1	0	0	1	1	0	0	0	0	0	0	0	1	0	0	0	1	1	1	0	0	2	0	1	1	1	0	0	1	1	0	2	2	1	2	1	0	1	1	1
AX-166517945	Fvb4-3	5848697	1	1	1	2	1	1	1	2	2	2	2	2	2	2	2	2	2	2	2	1	2	2	2	1	2	1	2	2	0	2	1	1	1	2	2	1	1	1	0	0	1	0	NA	2	1	1	1
AX-166505816	Fvb4-3	5941844	0	1	0	0	0	0	0	0	0	0	0	0	0	1	0	0	0	0	1	0	1	0	2	0	0	0	1	1	0	0	0	0	0	0	0	1	1	0	0	0	0	0	0	1	0	0	0
AX-166505325	Fvb4-3	6155502	2	1	2	1	1	1	1	2	1	2	2	2	2	2	2	2	2	1	NA	2	2	1	1	2	1	1	1	1	1	2	2	2	1	2	2	2	2	1	1	1	2	1	2	2	1	2	2
AX-123361249	Fvb4-3	6156636	1	2	NA	2	2	2	1	2	1	2	2	2	0	1	1	1	1	1	2	1	0	2	1	1	1	2	2	1	2	1	0	0	1	NA	1	1	1	2	2	2	1	2	2	2	1	1	0
AX-166505324	Fvb4-3	6157116	2	1	2	1	1	2	1	2	1	2	2	2	2	2	2	2	2	1	1	2	2	1	1	2	1	1	1	1	1	2	2	2	1	2	2	2	2	1	1	1	2	1	2	2	1	2	2
AX-166526809	Fvb4-3	6202163	1	0	NA	1	0	0	1	1	1	1	1	1	2	2	1	1	1	1	0	1	2	1	1	1	1	0	0	1	1	2	NA	2	1	2	1	1	1	0	1	1	1	1	1	1	1	1	2
AX-123365806	Fvb4-3	6206845	1	2	1	2	2	2	1	2	1	2	2	2	0	1	1	1	1	1	2	1	0	2	1	1	1	2	2	1	2	1	0	0	1	1	1	1	1	2	2	2	0	2	2	2	1	1	0
AX-123359861	Fvb4-3	6274905	1	0	1	0	0	0	1	0	1	0	0	0	2	1	1	1	1	1	0	1	2	0	1	1	1	0	0	1	0	2	2	2	1	2	1	1	1	0	0	0	1	0	0	0	1	1	2
AX-89885818	Fvb4-3	6299920	1	1	0	0	1	0	0	0	0	0	1	1	0	1	0	0	0	0	0	1	0	0	0	1	0	1	0	0	0	0	0	0	0	0	1	1	1	0	0	0	NA	0	0	0	0	1	0
AX-166505322	Fvb4-3	6308333	1	1	0	0	1	0	0	0	0	0	1	1	0	1	0	0	0	0	0	1	0	0	0	1	0	1	0	0	0	0	0	0	0	0	1	1	1	1	0	0	1	0	0	0	0	1	0
AX-166505312	Fvb4-3	6530643	2	1	2	0	1	2	1	2	1	2	2	2	2	2	2	2	2	1	0	2	2	1	1	2	1	1	1	1	1	2	2	2	1	2	2	2	2	0	1	1	2	1	2	2	1	2	2
AX-123358002	Fvb4-3	6570738	1	2	1	2	2	1	1	2	1	1	2	2	0	1	1	0	0	1	2	1	0	1	1	0	1	2	2	1	2	1	0	0	1	1	1	1	1	2	2	2	1	2	2	2	1	1	0
AX-166505307	Fvb4-3	6718897	1	1	2	2	1	2	2	2	2	2	1	1	2	1	2	2	2	2	2	1	2	2	2	2	2	1	2	2	2	2	2	2	2	2	1	1	1	1	2	2	1	2	2	2	2	1	NA
AX-166513450	Fvb4-3	6788626	2	1	2	1	1	2	1	2	1	2	2	2	2	2	2	1	1	1	0	2	1	1	1	2	1	1	1	1	NA	2	2	2	1	2	2	1	1	1	1	1	2	1	2	2	1	2	2
AX-123524767	Fvb4-3	6866364	1	0	1	0	0	1	1	0	1	0	0	0	2	1	1	1	1	1	0	1	1	0	1	2	1	0	0	1	0	1	2	2	1	1	1	0	0	0	0	0	1	0	0	0	1	1	1
AX-123363822	Fvb4-3	7647700	1	0	1	0	0	0	2	0	1	0	0	0	1	1	1	1	1	1	1	1	1	1	1	1	1	0	0	1	0	1	2	2	1	1	0	0	0	0	0	0	1	0	0	0	1	1	1
AX-123524877	Fvb4-3	7885411	1	1	1	2	0	2	1	2	1	2	2	2	2	2	2	2	2	2	2	1	2	2	2	1	2	1	2	2	0	2	1	1	1	2	1	2	2	2	0	0	1	0	1	2	1	1	1
AX-166519187	Fvb4-3	7913877	0	1	0	0	0	0	0	0	0	0	0	0	0	1	0	0	0	0	1	0	2	1	2	0	0	0	1	1	0	0	1	0	1	1	0	0	0	0	0	0	0	0	0	2	0	0	0
AX-123365784	Fvb4-3	7967604	1	1	1	2	0	2	1	2	1	1	2	2	2	2	2	2	2	2	2	1	2	2	2	1	2	1	2	2	0	2	1	1	1	2	1	2	2	1	0	0	1	1	1	2	1	1	1
AX-123361467	Fvb4-3	8147864	1	1	1	0	2	0	1	1	1	1	1	1	0	0	0	0	0	0	0	1	0	0	0	1	0	1	0	0	2	0	1	1	1	0	1	0	0	0	2	2	1	2	NA	0	1	1	1
AX-166517950	Fvb4-3	8384954	1	1	1	1	1	2	1	2	1	1	1	1	2	2	2	2	2	2	2	1	2	2	2	1	1	1	2	2	0	2	1	1	1	2	1	2	2	2	0	0	1	0	1	2	1	1	1
AX-166513905	Fvb4-3	8400301	1	1	1	2	1	2	1	2	1	2	2	2	2	2	2	2	2	2	2	1	2	2	2	1	2	1	2	2	0	2	1	1	1	2	1	2	2	1	0	0	1	0	1	2	1	1	1
AX-166523198	Fvb4-3	8647089	2	1	2	2	2	2	2	2	2	2	2	2	2	1	2	2	2	2	1	2	1	2	0	2	2	2	1	1	2	2	2	2	2	2	2	1	1	2	2	2	2	2	2	NA	2	2	2
AX-166509349	Fvb4-3	8767809	2	1	2	2	2	2	2	2	2	2	2	2	2	1	2	2	2	2	1	2	1	2	0	2	2	2	1	1	2	2	2	2	2	2	2	1	1	2	2	2	2	2	2	1	2	2	2
AX-123361455	Fvb4-3	8880641	1	2	2	1	1	2	1	2	0	2	2	2	0	1	0	1	1	0	1	1	1	0	2	1	1	1	1	1	2	1	1	1	1	1	1	2	2	1	2	2	1	2	2	2	1	2	1
AX-166527454	Fvb4-3	9114023	1	2	0	1	1	2	1	1	2	2	1	1	2	2	2	2	2	2	2	1	2	2	2	1	1	1	2	2	1	2	1	1	2	2	2	2	2	2	1	1	1	1	1	2	1	0	1
AX-166505792	Fvb4-3	9217258	1	0	1	1	1	0	1	1	0	0	1	1	0	0	0	0	0	0	0	1	0	0	0	1	1	NA	0	0	1	0	1	1	0	1	0	0	0	0	1	1	1	1	NA	0	1	2	1
AX-166517924	Fvb4-3	11475008	1	1	2	2	1	2	2	2	2	2	2	2	2	1	2	1	1	1	0	1	1	1	0	2	1	2	0	1	2	2	1	0	2	2	1	0	0	1	2	2	1	1	2	0	1	1	1
AX-166517926	Fvb4-3	11525056	1	2	0	1	1	2	0	2	0	0	2	2	0	1	0	1	1	1	2	1	1	1	2	0	1	0	2	1	2	NA	1	2	0	0	1	2	2	1	2	2	1	2	0	2	1	1	1
AX-166527710	Fvb4-3	11760842	1	2	1	NA	1	2	0	2	0	2	2	2	0	1	1	1	1	1	2	1	1	1	2	1	1	1	2	1	2	1	1	2	0	1	1	2	2	1	2	2	1	2	2	2	1	1	1
AX-166519178	Fvb4-3	12322223	1	1	0	1	1	0	0	2	1	0	1	1	0	1	0	1	1	1	1	1	2	1	2	0	1	0	1	1	1	0	1	2	1	1	1	2	2	1	1	1	1	2	2	1	1	1	1
AX-166517930	Fvb4-3	12374829	2	1	1	1	1	2	0	2	1	0	2	2	0	1	0	1	1	1	1	1	1	1	1	0	1	0	1	1	1	1	1	2	1	1	1	2	2	1	1	1	2	2	1	1	1	1	1
AX-89830476	Fvb4-3	12543984	2	2	0	1	1	2	0	NA	1	2	2	2	0	1	0	1	1	1	1	1	1	1	1	0	1	1	2	1	2	0	1	2	1	1	1	2	2	1	2	2	2	2	2	2	1	1	1
AX-166509825	Fvb4-3	12584144	2	1	0	0	1	0	0	0	1	0	0	0	0	1	0	1	1	1	1	1	1	1	1	0	1	0	1	1	0	0	1	2	1	0	1	2	2	1	0	0	1	1	0	1	1	1	1
AX-166517933	Fvb4-3	12811563	0	0	1	NA	1	0	2	0	1	0	0	0	2	1	1	1	1	1	1	1	1	1	1	1	1	1	0	1	0	1	1	0	1	1	1	0	0	0	0	0	1	0	0	0	1	1	1
AX-166513844	Fvb4-3	13047756	0	1	2	2	1	2	2	2	1	2	2	2	2	1	2	1	1	1	1	1	1	1	1	2	1	2	1	1	2	2	1	0	1	2	1	0	0	1	2	2	0	1	2	1	1	1	1
AX-166513846	Fvb4-3	13069642	0	0	1	1	1	0	2	0	1	0	0	0	2	1	1	1	1	1	2	1	1	1	1	1	1	1	0	1	0	1	1	0	1	1	1	0	0	0	0	0	0	0	0	0	1	1	1
AX-166505766	Fvb4-3	13135881	0	1	2	2	1	2	2	2	1	2	2	2	2	1	2	1	1	1	1	1	1	1	1	2	1	2	1	1	2	2	1	0	1	2	1	0	0	1	2	2	0	1	2	1	1	1	1
AX-166509829	Fvb4-3	13148265	2	NA	0	0	1	0	0	0	1	0	0	0	0	1	0	1	1	1	1	1	1	1	1	0	1	0	1	1	0	0	1	2	1	0	1	2	2	1	0	0	1	2	0	1	1	1	1
AX-123361375	Fvb4-3	13278662	0	0	1	1	0	1	NA	0	1	0	0	0	1	1	1	1	1	1	1	1	1	1	1	1	1	1	0	1	0	1	NA	0	1	1	1	0	0	0	0	0	NA	0	0	0	NA	1	1
AX-166513745	Fvb4-3	13280122	1	1	2	2	0	2	2	2	1	2	2	2	2	1	2	1	1	1	1	1	1	1	1	2	1	2	1	1	2	2	1	0	1	2	1	1	1	1	2	2	0	1	2	1	1	1	1
AX-166526810	Fvb4-3	13413643	2	1	2	2	2	2	2	2	2	2	1	1	2	2	2	2	2	2	2	2	2	2	2	1	2	1	1	2	1	2	2	2	2	2	2	2	2	2	1	1	2	2	2	1	2	2	2
AX-166523042	Fvb4-3	13420565	0	1	2	2	0	2	2	2	1	2	2	2	2	1	2	1	1	1	1	1	1	1	1	2	1	2	1	1	2	2	1	0	1	2	1	0	0	1	2	2	0	1	2	1	1	1	1
AX-166523041	Fvb4-3	13420749	2	NA	0	0	2	0	0	0	1	0	0	0	0	1	0	1	1	1	1	1	1	1	1	0	1	0	1	1	0	0	1	2	1	0	1	2	2	1	0	0	2	1	0	1	1	1	1
AX-166519172	Fvb4-3	13561159	2	1	0	0	2	0	0	0	1	0	0	0	0	1	0	1	1	1	1	1	1	1	1	0	1	0	1	1	0	0	1	2	1	0	1	2	2	1	0	0	2	1	0	1	1	1	1
AX-166513731	Fvb4-3	13644488	0	1	2	2	0	2	2	2	1	2	2	2	2	1	2	1	1	1	1	1	1	1	1	2	1	2	1	1	2	2	1	0	1	2	1	0	0	0	2	2	0	1	2	1	1	1	1
AX-123358130	Fvb4-3	13698021	2	2	1	1	2	1	NA	1	1	2	2	2	0	1	1	0	0	1	NA	1	1	1	1	0	1	0	2	1	2	1	1	1	1	1	1	2	2	1	2	2	2	1	1	1	1	1	1
AX-123358124	Fvb4-3	13799976	2	2	1	1	2	1	NA	2	1	2	2	2	0	1	1	1	1	1	1	1	1	1	1	1	1	1	2	1	2	1	1	2	1	1	2	2	2	2	2	2	2	2	2	2	1	1	1
AX-123367084	Fvb4-3	13812682	0	0	1	NA	0	1	2	0	1	0	0	0	2	1	1	1	1	1	1	1	1	1	1	1	1	1	0	1	0	1	1	0	1	1	0	0	0	0	0	0	0	0	0	0	1	1	1
AX-123367083	Fvb4-3	13827415	2	2	0	2	2	2	0	2	1	2	2	2	0	1	1	1	1	1	1	1	1	1	1	1	1	1	2	1	2	1	1	2	1	1	2	2	2	2	2	2	2	2	2	2	1	1	1
AX-166513696	Fvb4-3	14451555	1	1	2	1	0	2	2	2	1	2	2	2	2	1	1	1	1	1	1	1	1	1	1	2	1	1	1	1	2	2	2	2	1	2	0	0	0	0	2	2	1	1	2	1	1	2	2
AX-166517912	Fvb4-3	14633175	2	1	2	1	1	2	1	2	1	2	2	2	2	2	2	2	2	1	0	2	1	1	1	2	1	1	1	1	1	2	2	2	1	2	2	1	1	1	1	1	2	1	NA	2	NA	2	2
AX-166505559	Fvb4-3	14739673	2	1	2	1	1	2	1	2	1	2	2	2	2	2	2	2	2	1	0	2	1	1	1	2	1	1	1	1	1	2	2	2	1	2	2	1	1	1	1	1	2	1	2	1	1	2	2
AX-166509808	Fvb4-3	14741209	1	1	0	0	1	0	0	0	0	0	1	1	0	1	0	0	0	0	0	1	0	0	0	0	0	1	0	0	0	0	0	0	0	0	1	1	1	NA	0	0	1	0	0	0	0	1	1
AX-166505556	Fvb4-3	14782121	2	1	2	1	1	2	1	2	1	2	2	2	2	2	2	2	2	1	1	2	1	1	1	2	1	1	1	1	1	2	2	2	1	2	2	1	1	1	1	1	2	1	1	2	1	2	2
AX-166513660	Fvb4-3	14821869	1	1	2	2	1	2	2	2	2	2	1	1	2	1	2	2	2	2	2	1	2	2	2	2	2	1	2	2	2	2	2	2	2	2	1	1	1	2	2	2	1	2	2	2	2	1	2
AX-123365718	Fvb4-3	14829248	1	0	1	0	0	0	1	0	1	1	0	0	2	1	1	1	1	1	0	1	1	0	1	2	1	0	0	1	0	1	2	2	1	1	1	0	0	0	0	0	1	0	0	0	1	1	1
AX-166505545	Fvb4-3	14954513	2	2	2	1	1	NA	2	2	2	2	2	2	2	2	2	2	2	2	1	2	2	2	2	2	1	1	1	2	1	2	2	2	2	2	2	2	2	2	1	1	2	2	2	2	1	2	2
AX-123363815	Fvb4-3	15112462	1	1	2	1	0	1	1	2	1	0	1	1	2	NA	1	1	1	1	0	1	1	1	1	2	1	0	1	1	1	2	2	2	1	2	1	0	0	0	1	1	1	1	2	2	1	2	2
AX-166509328	Fvb4-3	15120185	1	1	1	1	1	2	1	NA	1	2	2	2	2	1	2	2	2	1	1	1	1	1	1	2	2	1	2	1	2	2	2	2	1	2	1	0	0	0	2	2	1	0	2	2	2	2	2
AX-123358092	Fvb4-3	15182888	1	2	1	2	2	NA	1	2	1	2	2	2	1	1	1	0	NA	1	2	1	1	2	1	0	NA	2	2	1	2	1	0	0	1	1	1	2	2	2	2	2	1	2	2	2	1	1	1
AX-166513635	Fvb4-3	15189454	2	2	2	1	1	2	2	2	2	2	2	2	2	2	2	2	2	2	1	2	2	2	2	2	1	2	1	2	1	2	2	2	2	2	2	2	2	2	1	1	2	2	2	2	1	2	2
AX-89861381	Fvb4-3	15258148	1	0	2	1	1	2	1	2	1	2	2	2	2	1	1	2	2	1	1	1	1	0	1	2	2	1	2	1	2	2	2	2	1	2	1	0	0	0	2	2	1	1	2	2	2	2	2
AX-123614622	Fvb4-3	15423553	1	0	1	0	1	0	1	0	1	0	0	0	1	1	1	1	1	1	1	1	1	0	1	2	2	0	1	1	1	1	2	2	1	1	1	0	0	0	1	1	1	0	0	0	2	1	1
AX-166505503	Fvb4-3	15442478	0	0	NA	0	0	0	0	1	0	0	1	1	1	0	0	0	0	0	0	0	0	0	0	0	0	1	1	0	1	1	0	0	0	1	0	0	0	0	1	1	0	NA	1	1	0	0	0
AX-166522919	Fvb4-3	15481347	1	0	0	0	1	0	0	0	0	0	0	0	0	1	1	0	0	0	0	1	0	0	0	0	0	2	0	0	0	0	0	0	0	0	1	1	1	0	0	0	1	0	0	0	0	0	0
AX-166513612	Fvb4-3	15628177	1	1	2	1	1	2	1	2	1	2	2	2	2	1	1	1	1	1	1	1	1	1	1	2	2	1	2	1	2	2	2	2	1	2	1	0	0	0	2	2	1	1	2	2	2	2	2
AX-123367075	Fvb4-3	15635990	1	2	1	2	2	2	1	0	1	2	0	0	0	1	1	1	1	1	2	1	1	2	1	0	1	1	1	1	1	0	0	0	1	0	1	2	2	2	1	1	1	1	1	1	1	1	1
AX-123358085	Fvb4-3	15670576	1	2	1	2	2	2	1	2	1	2	2	2	1	1	1	1	1	1	2	1	1	2	1	0	1	2	2	1	2	1	0	0	1	1	1	2	2	2	2	2	1	2	2	2	1	1	1
AX-166505486	Fvb4-3	15787506	1	1	2	1	1	2	2	2	1	2	2	2	2	1	1	2	2	1	1	1	1	1	1	2	NA	1	2	1	2	2	2	2	1	2	1	1	1	1	2	2	NA	1	2	2	2	2	2
AX-166505567	Fvb4-3	15790766	1	1	2	1	1	2	1	2	1	2	2	2	2	1	1	2	2	1	1	1	1	1	1	2	2	1	2	1	2	2	2	2	1	2	1	0	0	1	2	2	1	1	2	2	2	2	2
AX-89789284	Fvb4-3	15878363	2	1	2	1	2	2	NA	2	1	2	2	2	2	2	2	2	2	1	1	2	1	1	1	2	2	2	2	1	2	2	2	2	1	2	2	1	1	1	2	2	2	1	2	2	2	2	2
AX-166513667	Fvb4-3	15975762	2	1	2	1	2	2	1	2	1	2	2	2	2	2	2	2	2	1	1	2	1	1	1	2	2	2	2	1	2	2	2	2	1	2	2	1	1	1	2	2	2	1	2	2	2	2	2
AX-166512305	Fvb4-3	16178317	2	2	1	1	1	2	2	2	2	2	1	1	2	2	2	2	2	2	1	2	2	2	2	1	1	1	1	2	1	2	2	2	2	2	2	2	2	2	1	1	2	2	2	2	1	2	2
AX-89806370	Fvb4-3	16208661	0	0	0	1	1	0	0	0	0	0	0	0	0	0	0	0	0	0	1	0	0	0	0	1	1	0	1	0	1	0	0	0	0	0	0	0	0	0	1	1	0	0	0	0	1	0	0
AX-166522868	Fvb4-3	16743504	1	1	2	1	1	2	1	2	1	2	2	2	2	1	1	2	2	1	1	1	NA	1	1	2	2	1	2	1	2	2	2	2	1	2	1	0	0	1	2	2	1	1	2	2	2	2	2
AX-166505450	Fvb4-3	16839536	NA	1	0	1	1	0	0	1	1	0	0	0	0	1	1	0	0	NA	1	1	NA	1	1	0	0	1	0	1	NA	0	0	0	1	0	1	1	1	1	NA	1	NA	1	1	0	0	0	0
AX-123367802	Fvb4-3	17269596	2	2	2	1	1	0	2	2	2	2	2	2	2	2	2	2	2	2	1	2	2	2	2	1	1	2	1	2	1	2	2	2	2	2	2	2	2	2	1	1	2	2	2	2	1	2	2
AX-166513588	Fvb4-3	17460072	1	1	0	1	1	0	1	0	1	0	0	0	0	1	1	0	0	1	1	1	1	1	1	0	0	1	0	1	0	0	0	0	1	0	1	NA	2	1	0	0	1	1	0	0	0	0	0
AX-123367073	Fvb4-3	17565363	1	2	1	NA	1	NA	1	2	1	1	1	1	1	1	1	1	1	1	1	1	1	1	1	0	0	1	1	1	1	1	0	0	1	1	1	2	2	2	1	1	1	2	1	2	0	1	1
AX-89905157	Fvb4-3	17656275	1	1	2	1	1	2	2	NA	1	0	2	2	2	1	1	2	2	1	1	1	1	1	1	2	2	0	2	1	2	2	2	2	1	2	1	0	0	1	2	2	1	0	2	2	2	2	2
AX-166522886	Fvb4-3	17689823	1	0	1	0	1	0	1	0	1	0	0	0	1	1	1	1	1	1	1	1	1	1	1	NA	2	0	0	1	0	1	2	2	1	1	1	0	0	0	0	0	1	0	0	0	2	1	1
AX-166513595	Fvb4-3	17702570	1	1	2	1	1	2	2	2	1	2	2	2	2	1	1	2	2	1	1	1	1	1	1	2	2	1	2	1	2	2	2	2	1	2	1	0	0	1	2	2	1	1	2	2	2	2	2
AX-123358076	Fvb4-3	17896051	1	2	1	1	1	2	NA	2	1	2	2	2	1	1	1	1	1	1	1	1	1	1	1	0	0	2	1	1	1	1	NA	0	1	1	2	2	2	2	1	1	1	2	2	2	0	0	1
AX-89829457	Fvb4-3	17907553	1	1	2	1	1	2	2	2	1	2	2	2	2	1	1	1	1	1	1	1	1	1	1	2	2	1	2	1	2	2	2	2	1	2	NA	0	0	1	2	2	1	1	NA	2	2	2	2
AX-166513602	Fvb4-3	17915559	1	1	2	1	1	2	1	2	1	2	2	2	2	1	1	1	1	1	1	1	1	1	1	2	2	1	1	1	2	2	2	2	1	2	0	1	1	0	2	2	1	1	2	1	2	2	2
AX-166517918	Fvb4-3	18016960	1	2	1	2	1	2	0	2	1	2	2	2	1	1	1	1	1	1	1	1	1	1	1	1	0	2	2	1	2	1	0	0	1	1	2	2	2	2	2	2	1	2	2	2	0	1	1
AX-123361344	Fvb4-3	18558852	2	2	2	2	2	2	2	0	2	2	1	1	1	2	2	2	2	2	2	2	2	2	2	2	2	2	2	2	0	2	2	2	2	1	2	2	2	2	1	NA	2	1	0	2	2	1	1
AX-123361367	Fvb4-3	19485615	0	0	1	1	0	0	2	0	1	0	0	0	2	1	1	1	1	1	1	1	1	1	1	1	1	1	0	1	0	1	1	0	1	1	1	0	0	0	0	0	0	0	0	0	1	1	1
AX-166513732	Fvb4-3	19500121	2	2	1	1	2	2	0	0	1	1	1	1	0	1	1	1	1	1	1	1	1	1	1	1	1	1	2	1	1	1	1	2	1	0	1	2	2	2	1	1	2	1	1	2	1	1	1
AX-123367058	Fvb4-3	20288854	1	2	1	NA	2	0	1	1	2	0	1	1	2	1	2	1	1	2	1	2	1	2	2	2	0	1	0	1	0	1	2	1	2	1	1	2	2	1	0	0	1	1	NA	0	1	2	2
AX-166505502	Fvb4-3	20431376	0	1	0	0	1	0	1	1	0	0	0	0	1	0	0	0	0	1	0	0	1	0	0	0	0	1	0	1	0	1	0	1	0	1	1	0	0	0	0	0	0	0	1	0	NA	1	0
AX-166519160	Fvb4-3	20448501	0	1	0	0	1	1	1	1	0	1	0	0	1	1	0	0	0	1	1	0	1	0	0	0	2	1	0	2	0	1	0	1	0	1	1	0	0	0	0	0	0	0	1	0	1	1	0
AX-166514104	Fvb4-3	20517942	2	1	2	1	1	2	1	2	1	2	2	2	2	2	2	2	2	1	1	2	2	1	1	2	1	2	1	1	1	2	2	2	1	2	2	2	2	1	1	1	2	1	2	2	1	2	2
AX-166506069	Fvb4-3	20964584	1	1	2	2	1	2	2	1	2	2	0	0	2	2	2	2	2	2	2	1	2	1	2	1	2	0	2	2	1	1	2	2	2	1	1	2	2	1	1	1	0	1	1	0	2	1	2
AX-166514114	Fvb4-3	21286332	1	0	1	0	0	0	1	0	1	0	0	0	2	1	1	1	1	1	0	1	2	0	1	1	1	0	0	1	0	1	2	2	1	1	1	1	1	0	0	0	0	0	0	0	1	1	2
AX-123367139	Fvb4-3	21649086	NA	0	1	0	0	0	1	0	1	0	0	0	2	1	1	1	1	1	0	1	2	1	1	1	1	NA	0	1	1	2	2	2	1	1	1	1	1	0	1	1	1	1	0	2	1	1	2
AX-166514100	Fvb4-3	22052229	1	1	2	2	1	2	2	2	2	2	1	1	2	2	2	2	2	2	2	1	2	2	2	1	2	1	2	2	2	2	2	2	2	2	1	2	2	1	2	2	1	2	2	2	2	NA	2
AX-166506073	Fvb4-3	22123180	0	1	1	1	1	1	1	1	1	1	1	1	0	1	0	0	0	1	2	0	0	NA	1	0	1	1	1	1	2	1	0	0	1	1	0	1	1	1	2	2	0	2	NA	1	1	0	0
AX-123358318	Fvb4-3	22424358	2	1	2	1	1	1	1	2	1	1	2	2	2	2	2	2	2	1	0	2	2	1	1	2	2	2	1	1	1	2	2	2	1	2	2	2	2	1	0	0	2	1	2	2	1	2	2
AX-89831989	Fvb4-3	22508462	1	1	0	0	1	0	0	0	0	0	1	1	0	0	0	0	0	0	0	1	0	0	0	1	0	1	NA	0	0	0	0	0	0	0	1	0	0	1	0	0	2	0	0	0	0	1	0
AX-166506093	Fvb4-3	22508506	1	1	2	2	1	0	2	2	2	2	1	1	2	2	2	1	1	2	2	1	2	2	2	1	2	1	2	2	2	2	2	2	2	2	1	2	2	2	2	2	0	2	2	2	2	1	2
AX-166506068	Fvb4-3	22753306	1	1	0	0	1	0	0	0	0	0	1	1	0	0	0	0	0	0	0	1	0	0	0	1	0	1	0	0	0	0	0	0	0	0	1	0	0	1	0	0	2	0	0	0	0	1	0
AX-123614641	Fvb4-3	22753379	0	1	0	1	1	0	1	0	1	0	0	0	0	0	0	0	0	1	2	0	0	1	1	0	1	0	1	1	1	0	0	0	1	0	0	0	0	1	1	1	0	1	NA	0	1	0	0
AX-123524930	Fvb4-3	23788364	2	1	2	1	1	2	1	0	1	2	1	1	2	2	2	1	1	1	0	2	2	0	1	2	1	1	0	1	0	1	2	2	1	1	2	2	2	1	0	0	2	0	0	0	1	2	2
AX-89888935	Fvb4-3	24029384	1	2	1	2	1	NA	2	2	1	2	2	2	0	1	1	2	2	1	2	1	1	1	2	1	1	2	2	1	2	1	0	0	1	1	2	0	0	2	2	2	1	2	2	2	2	0	1
AX-123614638	Fvb4-3	24047283	0	2	0	1	1	0	1	0	1	0	2	2	0	0	0	0	0	1	1	1	1	0	2	1	0	0	1	0	NA	0	0	0	1	0	0	0	0	1	1	1	0	1	1	0	0	1	1
AX-166514050	Fvb4-3	24072521	1	2	1	2	1	2	2	2	1	2	2	2	0	1	1	2	2	1	2	NA	1	1	2	1	1	2	2	2	2	1	0	0	1	1	2	0	1	2	2	2	1	2	2	2	1	1	1
AX-166511977	Fvb4-3	24669443	1	1	2	2	1	2	2	2	2	2	1	1	2	2	2	2	2	2	2	1	2	2	2	1	2	1	2	2	2	2	2	2	2	2	1	2	2	1	2	2	1	2	2	2	2	1	2
AX-166513439	Fvb4-3	25115059	1	1	2	2	1	2	2	2	2	2	1	1	2	2	2	2	2	2	2	1	2	2	2	1	2	1	2	2	2	2	2	2	2	2	1	2	2	1	2	2	1	2	2	2	2	1	2
AX-166523349	Fvb4-3	25487890	1	1	0	0	1	0	0	0	0	0	1	1	0	0	0	0	0	0	0	1	0	0	0	1	0	1	0	0	0	0	0	0	0	0	1	0	0	1	0	0	1	0	0	0	0	1	0
AX-166506016	Fvb4-3	25623048	2	2	2	2	2	NA	NA	2	2	NA	2	2	2	2	2	2	2	2	2	2	2	1	2	2	2	1	1	2	1	1	NA	2	2	2	2	2	2	NA	1	1	2	1	1	1	NA	2	2
AX-166514035	Fvb4-3	25625861	1	1	2	2	1	2	2	2	2	2	1	1	2	2	2	2	2	2	2	1	2	1	2	1	2	1	2	2	2	2	2	2	2	2	1	2	2	2	2	2	1	2	2	2	2	1	1
AX-166519196	Fvb4-3	25795895	2	1	1	0	2	2	0	0	1	0	1	1	2	1	1	0	NA	1	0	2	2	1	1	2	1	1	0	0	0	1	2	2	1	1	1	2	1	1	0	0	2	0	0	0	1	2	2
AX-123524910	Fvb4-3	25995355	1	2	0	1	1	0	1	0	1	0	2	2	0	0	0	0	0	1	1	1	0	1	1	1	0	1	1	1	1	0	0	0	1	0	1	0	0	2	1	1	1	1	0	0	0	1	1
AX-123358292	Fvb4-3	26357397	1	2	2	2	2	2	1	2	2	2	2	2	2	2	2	2	2	2	2	2	2	1	2	2	2	0	1	2	1	1	2	2	2	2	1	2	2	2	1	1	1	1	2	1	1	2	2
AX-166506040	Fvb4-3	26425885	1	2	1	2	1	2	2	2	1	1	2	2	0	1	1	2	2	1	2	1	1	1	2	1	1	2	2	1	2	1	0	NA	1	1	2	0	0	2	2	2	1	2	2	2	1	1	1
AX-166523371	Fvb4-3	26468012	0	2	0	1	1	NA	1	0	1	0	2	2	0	0	0	0	0	1	2	1	1	0	2	1	0	0	1	0	1	0	0	0	1	0	0	0	0	1	1	1	0	1	1	0	0	1	1
AX-166523374	Fvb4-3	26594204	1	2	NA	2	1	2	2	2	1	2	2	2	0	1	NA	2	2	1	2	1	1	1	2	1	1	2	2	1	2	1	0	0	1	1	2	NA	0	2	2	2	1	2	2	2	1	1	0
AX-89831772	Fvb4-3	26683593	2	0	2	1	1	2	2	2	1	2	1	1	2	2	2	2	2	1	1	1	1	2	0	1	2	2	2	2	2	2	2	2	1	2	2	2	2	1	2	2	2	1	1	2	2	1	2
AX-123367234	Fvb4-3	26990997	1	0	1	1	1	0	1	0	1	0	0	0	0	1	1	0	0	0	1	1	1	2	1	1	0	2	1	0	1	2	1	0	1	1	1	2	2	0	1	1	1	1	0	1	2	1	2
AX-166506704	Fvb4-3	27107248	1	2	1	1	1	2	1	2	1	2	2	2	2	1	1	2	2	2	1	1	1	0	1	1	2	0	1	2	1	0	NA	2	1	1	1	0	0	2	1	1	1	1	2	1	0	1	0
AX-123367233	Fvb4-3	27212042	1	2	1	1	1	2	1	2	1	2	2	2	2	1	1	2	2	2	1	1	1	0	1	1	2	0	1	2	1	0	1	2	1	1	1	0	0	2	1	1	1	1	2	1	0	1	0
AX-123367232	Fvb4-3	27550714	1	0	1	1	1	0	1	0	1	0	0	0	0	1	1	0	0	0	1	1	1	2	1	1	0	1	0	0	0	2	1	0	1	1	1	2	2	0	0	0	1	0	0	1	2	1	2
AX-166506687	Fvb4-3	27656234	1	2	1	1	1	2	1	2	1	2	2	2	2	1	1	2	2	2	1	1	1	0	1	1	2	1	2	2	2	0	1	2	1	1	2	0	0	2	2	2	1	2	2	1	0	1	0
AX-166517940	Fvb4-3	27834518	0	2	1	1	2	0	0	NA	2	0	1	1	2	1	2	0	0	2	1	2	2	2	2	2	0	1	0	1	0	1	1	0	2	2	0	2	2	1	0	0	0	1	NA	0	1	2	2
AX-123367386	Fvb4-3	28059056	1	1	2	1	0	2	1	1	1	2	1	1	0	1	0	1	1	1	1	0	1	0	1	0	2	1	2	1	2	1	0	1	1	1	1	0	0	2	2	2	1	2	1	2	1	0	0
AX-123363919	Fvb4-3	28374376	1	2	2	1	1	1	2	1	1	NA	1	1	2	0	1	1	1	2	1	1	2	0	1	1	1	2	0	1	0	1	0	1	1	0	1	0	1	2	0	0	NA	1	NA	2	1	1	0
AX-166514132	Fvb4-3	28448210	1	2	2	1	1	1	2	2	1	2	1	1	2	1	1	1	1	2	1	1	2	0	1	1	2	2	0	2	NA	1	0	1	1	1	1	0	0	2	NA	0	1	1	2	2	1	1	0
AX-123358335	Fvb4-3	28509919	1	0	1	0	0	0	1	0	0	0	0	0	0	0	0	0	0	0	1	0	0	0	0	NA	1	1	0	0	0	1	0	0	0	0	0	0	0	0	0	0	1	0	0	2	1	0	0
AX-123367141	Fvb4-3	28969627	0	2	1	1	1	2	1	2	1	2	1	1	2	1	1	1	1	2	1	1	2	0	1	1	2	1	0	2	0	1	0	1	1	1	1	1	0	2	0	0	0	1	2	2	0	1	0
AX-123361523	Fvb4-3	29328824	2	1	1	2	1	2	2	1	1	2	1	1	2	2	1	2	2	1	2	1	1	2	1	1	2	2	2	2	2	2	2	2	1	2	2	1	2	1	2	2	2	1	1	2	2	2	2
AX-123363902	Fvb4-3	29331372	2	0	1	1	1	0	1	0	1	0	1	1	0	1	1	1	1	0	1	1	0	2	1	1	0	1	1	0	1	1	2	1	1	1	1	1	2	0	1	1	1	0	0	0	2	1	2
AX-123615057	Fvb4-3	29364698	0	1	1	0	1	0	0	1	1	0	1	1	0	0	1	0	0	1	0	1	1	0	1	1	0	0	0	0	0	0	0	0	1	0	0	1	0	2	0	0	0	1	1	0	0	0	0
AX-166523312	Fvb4-3	30042503	0	1	0	0	1	NA	1	1	0	0	0	0	2	0	0	0	0	1	0	0	1	0	0	0	0	1	0	1	0	0	0	1	0	1	1	0	0	0	0	0	0	0	1	0	1	1	0
AX-166513925	Fvb4-3	30372396	0	0	0	0	1	1	1	1	0	0	0	0	0	0	0	0	0	0	0	0	0	0	0	0	2	0	0	0	0	0	0	1	0	1	0	0	0	0	0	0	0	0	NA	0	NA	1	0
AX-123363862	Fvb4-3	30404068	0	2	1	1	2	2	1	2	1	2	1	1	2	1	1	0	0	2	1	1	2	0	1	1	2	1	1	2	1	1	0	1	1	2	1	1	0	2	1	1	0	1	2	2	1	1	0
AX-166505843	Fvb4-3	30413437	0	1	0	0	1	0	1	1	0	0	0	0	2	0	0	0	0	1	0	0	1	0	0	0	0	1	0	1	0	0	0	1	0	1	1	0	0	0	0	0	0	0	1	0	1	1	0
AX-123524870	Fvb4-3	30432091	1	NA	2	2	1	1	1	2	2	2	1	1	1	2	2	2	2	1	2	1	1	2	2	2	1	1	1	2	1	2	1	1	2	1	2	2	1	2	1	1	1	1	2	1	2	1	2
AX-123367103	Fvb4-3	30438111	0	2	1	1	2	1	1	2	1	1	1	1	2	1	1	0	0	2	1	1	2	0	1	1	2	1	1	2	1	1	0	1	1	2	1	1	0	2	1	1	0	1	2	2	1	1	0
AX-89848559	Fvb4-3	30448045	0	2	1	1	2	2	1	2	1	1	1	1	2	1	1	0	0	2	1	1	2	0	1	1	2	1	1	2	1	1	0	1	1	2	1	1	0	2	1	1	0	1	2	2	1	1	0
AX-166505819	Fvb4-3	30451334	2	2	2	2	1	2	1	2	2	2	2	2	2	1	1	2	2	2	0	2	1	0	0	2	2	2	2	2	2	2	2	2	2	2	2	2	2	2	2	2	2	2	NA	2	0	1	0
AX-123363854	Fvb4-3	30517177	0	2	1	1	2	2	1	2	1	2	1	1	2	1	1	0	0	2	1	1	2	0	1	1	2	1	1	2	1	1	0	1	1	2	1	1	0	2	1	1	0	1	2	2	1	1	0
AX-166526799	Fvb4-3	30764614	2	2	0	2	1	2	1	1	2	1	2	2	2	1	1	1	1	2	1	1	2	1	1	2	2	2	1	1	1	1	2	2	1	2	2	1	2	2	1	1	2	2	2	0	0	1	0
AX-123358325	Fvb4-3	30866371	2	0	1	2	0	2	1	0	1	0	1	1	0	1	1	2	2	0	1	1	0	2	1	1	0	1	1	0	1	1	2	1	1	0	1	1	2	0	1	1	2	1	0	0	1	1	2
AX-123367138	Fvb4-3	30960414	0	2	1	1	2	NA	1	2	1	NA	1	1	2	1	1	0	0	2	1	1	2	0	1	1	2	1	1	2	1	1	0	1	1	2	1	1	0	2	1	1	0	1	2	NA	1	1	0
AX-166514117	Fvb4-3	30962017	1	0	0	0	1	0	1	0	1	0	0	0	1	0	0	1	1	1	1	0	0	1	1	0	0	1	0	0	0	0	0	0	0	0	1	1	1	0	0	0	1	0	0	0	2	1	2
AX-166506074	Fvb4-3	31073809	0	1	0	0	1	0	NA	1	0	0	0	0	NA	NA	0	0	0	NA	0	0	1	0	0	0	0	1	0	1	0	1	0	1	0	NA	1	0	0	0	0	0	0	0	NA	0	NA	1	0
AX-166523355	Fvb4-3	31103515	0	1	1	0	1	0	0	1	1	0	1	1	0	0	1	0	0	1	0	1	1	0	1	1	0	0	1	0	1	0	0	0	1	1	0	1	0	1	1	1	0	1	1	0	0	0	0
AX-166505634	Fvb4-3	31304367	0	0	2	0	1	0	1	1	0	1	0	0	0	0	1	0	0	0	1	1	1	1	1	0	1	0	1	1	1	0	0	0	1	0	0	0	0	0	1	1	0	0	0	NA	2	1	2
AX-166509809	Fvb4-3	31363464	0	1	0	0	1	0	1	1	0	0	0	0	1	0	0	0	0	1	0	0	1	0	0	0	0	1	0	1	0	1	0	1	0	1	1	0	0	0	0	0	0	0	1	0	1	1	0
AX-123367080	Fvb4-3	31423059	0	2	1	0	2	2	1	2	1	2	1	1	2	1	1	0	0	2	1	1	2	0	1	1	2	1	1	2	1	1	0	1	1	2	1	1	0	2	1	1	0	1	2	2	1	1	0
AX-123361331	Fvb4-3	31442773	1	1	2	2	1	2	1	2	2	2	1	1	1	0	1	2	2	1	1	1	1	1	1	2	1	1	1	1	1	1	0	0	2	2	2	1	1	2	1	1	1	1	2	1	2	1	2
AX-166522971	Fvb4-3	31463973	2	0	1	2	0	0	1	NA	1	1	1	1	0	1	1	2	2	0	1	1	0	2	1	1	0	1	1	NA	1	1	2	1	1	0	1	1	2	0	1	1	2	1	NA	1	1	1	2
AX-89905150	Fvb4-3	31652925	1	1	2	2	1	2	NA	2	2	2	1	1	1	1	2	2	2	1	2	1	2	2	2	2	1	1	1	1	1	1	0	0	2	2	2	1	1	2	1	1	NA	1	2	2	2	1	2
AX-89788552	Fvb4-3	31852877	2	1	2	2	1	2	1	1	2	2	2	2	1	2	2	2	2	1	2	2	1	2	2	2	2	1	2	1	2	1	2	1	2	1	1	2	2	2	2	2	2	2	1	2	1	1	2
AX-123477055	Fvb4-3	31877689	1	2	2	2	2	1	2	1	1	1	2	2	1	2	2	1	1	1	2	2	2	2	2	2	2	1	2	2	2	2	2	2	1	2	1	1	1	2	2	2	NA	2	1	2	2	2	2
[truncated: 2,034 more rows]
[truncated: 492 more columns]
