# Supplementary material for: Exploring the diversity and genetic structure of the U.S. National Cultivated Strawberry Collection
Source: Hortic Res. 2022 May 26;9:uhac125. doi: 10.1093/hr/uhac125 (PMC9343918; doi:10.1093/hr/uhac125)
Supplement: Web_Material_uhac125 [file web_material_uhac125.zip › Supplementary_Tables_S1-S7.xlsx]

## Sheet: Supplementary_Table_S1
Supplementary Table S1. Passport information for the accessions evaluated, the structure analysis results, and which accessions belong to the type 1 (CC-I) or type 2 (CC-X) core collection
Name	Accession	Local num	Origin	Population	Year Developed	Axiom Array Used	PC1	PC2	K-means Cluster	sNMF Cluster	STRUCTURE Cluster	Phylogenetics (7 Clades)	Phylogenetics (9 Clades)	CC-X Core	CC-I Core
Aberdeen - Netherlands	PI 666634	CFRA 2152.001	United States, New Jersey	New England U.S.	1917	IStraw35	-8.21521	-6.56141	4	3	1	4	4	No	No
Aberdeen - New Jersey	PI 551630	CFRA 401.001	United States, New Jersey	New England U.S.	1917	IStraw35	-12.32	0.183214	4	1	3	4	4	No	Yes
Acadia	PI 551607	CFRA 238.001	Canada, Nova Scotia	Eastern Canada	1965	IStraw35	-18.7078	4.77338	4	1	3	4	4	No	No
Addie	PI 552260	CFRA 967.001	Italy	Western Europe	1982	FanaSNP	-6.73969	-3.26022	4	4	3	4	4	Yes	No
Aiberry	PI 641175	CFRA 1274.001	Japan, Aichi	Asia	1980	FanaSNP	-1.9108	-12.5955	5	4	1	5 & 6	NA	Yes	Yes
Aiko	PI 551489	CFRA 68.001	United States, California	California, U.S.	1976	IStraw35	22.9142	11.0141	7	7	2	7	7	No	Yes
Akashi 005	PI 641171	CFRA 1269.001	Japan, Hyogo	Asia		FanaSNP	9.41881	-15.9687	6	6	1	5 & 6	6	No	No
Alaska Pioneer	PI 551796	CFRA 442.001	United States, Alaska	Alaska, U.S.	1968	IStraw35	-6.16028	-7.76498	5	5	1	5 & 6	5.2	No	No
Albritton	PI 551435	CFRA 121.001	United States, North Carolina	Southeastern U.S.	1951	IStraw35	-11.4862	6.74344	2	2	3	1	1	No	No
Aliso	PI 551657	CFRA 150.001	United States, California	California, U.S.	1967	IStraw35	18.4538	9.07468	7	7	2	7	7	No	No
Allstar	PI 551406	CFRA 23.001	United States, Maryland	Mid Atlantic U.S.	1981	IStraw35	-6.51987	-4.11376	6	2	3	2	2	No	No
Ambrosia Late	PI 551418	CFRA 30.001	United States, Wisconsin	Midwest U.S.		IStraw35	4.83552	-17.1706	6	6	1	5 & 6	6	No	No
Anaheim	PI 670234	CFRA 1315.001	United States, California	California, U.S.	1992	FanaSNP	38.8021	20.6901	7	7	2	7	7	No	Yes
Annapolis	PI 552257	CFRA 964.001	Canada, Nova Scotia	Eastern Canada	1985	FanaSNP	-13.5935	10.239	1	1	3	1	1	Yes	No
Apollo	PI 551439	CFRA 127.001	United States, North Carolina	Southeastern U.S.	1970	IStraw35	-0.669262	-13.4912	6	5	1	5 & 6	6	No	Yes
Appelever	PI 551510	CFRA 91.001	France	Western Europe		IStraw35	-4.63794	-3.59612	3	3	3	3	3	No	No
Aprikose	PI 664362	CFRA 1968.001	Germany, Saxony	Western Europe		FanaSNP	6.38728	-28.5688	5	4	1	5 & 6	5.1	No	No
Aptos	PI 616761	CFRA 1471.001	United States, California	California, U.S.	1981	FanaSNP	27.6081	14.2487	7	7	2	7	7	No	No
ArKing	PI 551529	CFRA 133.001	United States, Arkansas	Southeastern U.S.	1981	IStraw35	-12.7026	8.51998	2	1	3	1	1	No	No
Armore	PI 551543	CFRA 170.001	United States, Missouri	Midwest U.S.	1950	IStraw35	-15.0786	4.42284	4	1	3	4	4	No	No
Arnika	PI 617012	CFRA 1782.001	United States, Maryland	Mid Atlantic U.S.	2000	FanaSNP	-1.04765	-7.91866	4	4	1	5 & 6	5.1	Yes	No
Aromel	PI 551541	CFRA 168.001	United Kingdom, England	Western Europe	1974	IStraw35	-4.81389	-3.40239	4	4	3	5 & 6	5.1	No	Yes
Atlas	PI 551535	CFRA 161.001	United States, North Carolina	Southeastern U.S.	1970	IStraw35	-12.5534	10.5931	2	1	3	1	1	No	No
Auchincruive Climax	PI 551437	CFRA 125.001	United Kingdom, Scotland	Western Europe	1941	IStraw35	-4.40434	-13.9889	5	4	1	5 & 6	5.1	No	Yes
Badgerbelle	PI 551399	CFRA 7.001	United States, Wisconsin	Midwest U.S.	1967	IStraw35	-11.0633	10.1018	2	2	3	1	1	No	No
Badgerglo	PI 551636	CFRA 270.001	United States, Wisconsin	Midwest U.S.	1973	IStraw35	-16.5777	9.18116	1	1	3	1	1	No	No
BC 840104A x Chandler 92002 D	PI 616847	CFRA 1587.001	United States, Washington	Northwest U.S.		FanaSNP	16.9915	-6.15131	5	7	1	5 & 6	5.2	No	No
Beaver	PI 551487	CFRA 148.001	United States, Wisconsin	Midwest U.S.	1925	IStraw35	-4.86481	-12.0607	6	5	1	5 & 6	6	No	No
Beaver Belle	PI 551839	CFRA 508.001	Canada, Alberta	Western Canada	1989	IStraw35	-9.2528	-10.0801	6	5	1	4	4	No	No
Beaver Early	PI 551838	CFRA 507.001	Canada, Alberta	Western Canada	1989	IStraw35	-6.40179	-7.46	4	1	1	4	4	No	No
Beaver Ruby	PI 551837	CFRA 944.001	Canada, Alberta	Western Canada	1989	IStraw35	-11.2962	-2.49494	4	5	3	4	4	No	No
Beaver Sweet	PI 551836	CFRA 505.001	Canada, Alberta	Western Canada	1989	FanaSNP	-10.5368	-0.882193	4	5	3	4	4	Yes	No
Belrubi	PI 551534	CFRA 160.001	France	Western Europe	1970	IStraw35	-16.7585	10.9487	2	1	3	1	1	Yes	No
Benihime 022	PI 641174	CFRA 1272.001	Japan	Asia		IStraw35	-2.49687	5.77728	8	8	3	8	8	No	No
Benisuzume 025	PI 641172	CFRA 1270.001	Japan, Toyama	Asia	1950	IStraw35	12.2367	-4.87047	8	8	1	8	8	No	No
Benizuru	PI 551533	CFRA 159.002	Japan, Fukuoka	Asia	1960	IStraw35	7.94529	-26.0452	5	5	1	5 & 6	5.1	No	No
Benton	PI 551503	CFRA 83.001	United States, Oregon	Northwest U.S.	1975	FanaSNP	-0.431507	-5.99585	3	3	1	3	3	No	Yes
Berkeley	PI 551478	CFRA 137.001	United States, California	California, U.S.		IStraw35	-15.4411	2.325	2	2	3	2	2	No	No
Big Joe	PI 551440	CFRA 128.001	United States, New Jersey	New England U.S.	1899	IStraw35	1.36793	-15.4214	6	6	1	5 & 6	6	No	No
Bish	PI 664340	CFRA 1879.001	United States, North Carolina	Southeastern U.S.	1993	IStraw35	-0.609795	12.8318	2	1	3	1	1	Yes	No
Blakemore	PI 551421	CFRA 115.002	United States, Maryland	Mid Atlantic U.S.	1929	IStraw35	-15.3746	2.25142	2	2	3	2	2	No	Yes
Blomidon	PI 551914	CFRA 617.001	Canada, Nova Scotia	Eastern Canada	1984	IStraw35	-13.2645	11.8766	1	1	3	1	1	No	No
Bogota	PI 551915	CFRA 618.001	Netherlands	Western Europe	1978	IStraw35	-2.97842	-6.05771	4	4	1	4	4	No	No
Bolero	PI 616921	CFRA 1668.001	United Kingdom, England	Western Europe	1996	IStraw35	11.3542	18.8571	7	7	2	7	7	No	No
Bountiful	PI 551855	CFRA 526.002	United States, Oregon	Northwest U.S.	1993	IStraw35	-5.82609	7.56876	3	3	3	1	1	No	No
Bounty	PI 551425	CFRA 122.001	Canada, Nova Scotia	Eastern Canada	1972	IStraw35	-7.85904	-3.44855	4	4	3	4	4	No	No
Brighton	PI 551494	CFRA 73.001	United States, California	California, U.S.	1979	FanaSNP	22.7008	11.0729	7	7	2	7	7	No	No
British Sovereign	PI 551802	CFRA 449.001	Canada, British Columbia	Western Canada		IStraw35	-1.26447	-19.8348	5	5	1	5 & 6	6	No	No
Brunswick	PI 664341	CFRA 1880.001	United States, Massachusetts	New England U.S.	2006	FanaSNP	-15.1658	13.789	1	1	3	1	1	No	No
CA 37.20-45 Cruz parent	PI 551670	CFRA 306.002	United States, California	California, U.S.	1937	IStraw35	23.8169	-1.5479	7	7	2	7	7	No	Yes
CA 39.117-4	PI 551672	CFRA 308.001	United States, California	California, U.S.	1939	FanaSNP	2.50833	6.63967	3	3	3	3	3	Yes	Yes
CA 39.82-19	PI 551671	CFRA 307.001	United States, California	California, U.S.	1939	IStraw35	15.4781	9.64059	7	8	2	7	7	No	No
CA 42.8-16 Tioga parent	PI 551673	CFRA 309.002	United States, California	California, U.S.	1942	FanaSNP	20.69	7.85912	7	7	2	7	7	No	Yes
CA 51S1-1 Sequioa parent	PI 551674	CFRA 310.002	United States, California	California, U.S.	1951	IStraw35	25.041	2.77451	7	7	2	7	7	No	No
CA 51S1-1 Sequioa parent	PI 551674	CFRA 310.003	United States, California	California, U.S.	1951	IStraw35	25.2582	2.93294	7	7	2	7	7	No	Yes
CA 55.23-1 subtropical (ananassa x chil)	PI 551682	CFRA 311.001	United States, California	California, U.S.	1955	IStraw35	17.2968	1.98689	7	7	2	7	7	No	No
CA 59.39-1 Rockhill 2nd BC	PI 551675	CFRA 313.001	United States, California	California, U.S.		FanaSNP	17.832	2.34451	7	7	2	7	7	Yes	Yes
CA 61S16-6 verticillium res.	PI 551676	CFRA 314.002	United States, California	California, U.S.		FanaSNP	10.7128	6.59497	7	5	2	7	7	Yes	No
CA 61S18-30 verticillium res.	PI 551678	CFRA 316.001	United States, California	California, U.S.		FanaSNP	21.3794	4.34038	7	5	2	7	7	Yes	No
CA 64.28-18	PI 551716	CFRA 320.001	United States, California	California, U.S.	1964	IStraw35	14.6397	9.61086	7	7	2	7	7	No	No
CA 64.28-18 8x	PI 551717	CFRA 321.001	United States, California	California, U.S.		IStraw35	15.0669	10.2616	7	7	2	7	7	No	Yes
CA 65.65-601 Brighton par.	PI 551718	CFRA 322.002	United States, California	California, U.S.		IStraw35	15.5232	7.45112	7	7	2	7	7	No	Yes
CA 69.19-12 day neutral	PI 551689	CFRA 326.001	United States, California	California, U.S.		FanaSNP	-5.05127	-3.31184	4	4	3	4	4	No	No
CA 69.72-101 day neutral	PI 551690	CFRA 327.001	United States, California	California, U.S.		IStraw35	25.3655	9.79792	7	7	2	7	7	No	No
CA 70.27-103 day neutral	PI 551692	CFRA 331.001	United States, California	California, U.S.		IStraw35	15.6158	11.1509	7	7	2	7	7	No	No
CA 70.3-117 day neutral	PI 551719	CFRA 328.001	United States, California	California, U.S.		IStraw35	29.9136	16.4906	7	7	2	7	7	No	No
CA 70.3-121 day neutral	PI 551720	CFRA 329.001	United States, California	California, U.S.		IStraw35	27.1055	9.44375	7	7	2	7	7	No	No
CA 70.8-101 day neutral	PI 551691	CFRA 330.001	United States, California	California, U.S.		IStraw35	26.6034	11.0036	7	7	2	7	7	No	No
CA 71.98-605 Parker parent	PI 551679	CFRA 332.001	United States, California	California, U.S.	1971	IStraw35	32.9309	15.9001	7	7	2	7	7	No	No
CA 77.56-101	PI 551693	CFRA 335.001	United States, California	California, U.S.	1977	FanaSNP	13.2138	-7.76535	5	4	1	NA	NA	Yes	No
CA 77.84-103	PI 551694	CFRA 336.004	United States, California	California, U.S.	1977	IStraw35	11.0008	-6.27631	5	5	1	5 & 6	5.2	No	No
Cabot	PI 664339	CFRA 1876.001	Canada, Nova Scotia	Eastern Canada	1998	FanaSNP	-9.43658	15.2967	1	1	3	1	1	No	No
Califour	PI 551903	CFRA 570.001	United States, California	California, U.S.		IStraw35	14.0441	-18.8569	5	4	1	5 & 6	5.1	No	No
Calypso	PI 616923	CFRA 1671.001	United Kingdom, England	Western Europe	1992	FanaSNP	19.5032	12.7213	7	7	2	7	7	No	No
Camarosa	PI 670238	CFRA 2164.001	United States, California	California, U.S.	1993	FanaSNP	30.5031	21.2222	7	7	2	7	7	Yes	Yes
Cambridge Favorite	PI 616500	CFRA 246.002	United Kingdom, England	Western Europe	1947	IStraw35	0.963085	-9.11629	6	2	1	2	2	No	Yes
Cambridge Late Pine	PI 551847	CFRA 516.002	United Kingdom, England	Western Europe	1947	IStraw35	-5.09028	-4.91497	4	4	3	4	4	No	No
Cambridge Rearguard	PI 551771	CFRA 416.001	United Kingdom, England	Western Europe	1952	IStraw35	-2.83413	-15.917	6	4	1	5 & 6	5.1	No	No
Campbell	PI 551680	CFRA 383.003	United States, California	California, U.S.	1949	IStraw35	9.70637	2.04154	7	7	2	7	7	No	No
Canoga	PI 551916	CFRA 619.001	United States, New York	New England U.S.	1979	IStraw35	-11.8534	12.7302	1	1	3	1	1	No	No
Capitola	PI 670239	CFRA 2165.001	United States, California	California, U.S.	1990	FanaSNP	26.3954	16.1221	7	7	2	7	7	No	No
Cardinal	PI 551540	CFRA 166.001	United States, Arkansas	Southeastern U.S.	1974	IStraw35	-14.9284	16.0653	2	1	3	1	1	No	Yes
Carlsbad	PI 670240	CFRA 2166.001	United States, California	California, U.S.	1994	FanaSNP	0.822717	-4.04722	3	3	1	3	3	No	No
Carmine	PI 641085	CFRA 1847.001	United States, Florida	Southeastern U.S.	2002	IStraw35	16.3218	19.0496	7	7	2	7	7	No	No
Cascade	PI 551759	CFRA 402.001	United States, Washington	Northwest U.S.	1960	IStraw35	9.01616	-1.59999	8	8	1	7	7	No	No
Catskill	PI 551395	CFRA 3.001	United States, New York	New England U.S.	1934	IStraw35	0.143094	-5.58395	6	6	1	5 & 6	6	No	Yes
Cavalier	PI 551417	CFRA 27.001	Canada, Ontario	Eastern Canada	1950	IStraw35	-17.5353	-0.79648	4	1	3	4	4	No	No
Cavendish	PI 616560	CFRA 1169.001	Canada, Nova Scotia	Eastern Canada	1990	IStraw35	-22.5853	14.4938	1	1	3	1	1	No	No
Cesena	PI 551754	CFRA 394.001	Italy	Western Europe		IStraw35	-14.9526	4.24302	1	4	3	4	4	No	No
Chandler	PI 660777	CFRA 2048.001	United States, California	California, U.S.	1983	IStraw35	35.045	15.3316	7	7	2	7	7	No	Yes
Charm	PI 664911	CFRA 2119.001	United States, Oregon	Northwest U.S.	2012	FanaSNP	-2.14919	5.38286	3	3	3	3	3	Yes	Yes
Cheam	PI 551509	CFRA 90.001	Canada, British Columbia	Western Canada	1968	FanaSNP	-1.73174	-2.1984	3	3	3	3	3	No	Yes
Clancy	PI 664342	CFRA 1881.001	United States, New York	New England U.S.	2003	FanaSNP	-12.8474	11.1467	1	1	3	1	1	No	No
Clare	PI 616584	CFRA 1201.001	United States, Iowa	Midwest U.S.	1989	FanaSNP	-18.4813	7.04146	2	1	3	1	1	Yes	No
Clark	PI 551960	CFRA 631.001	United States, Oregon	Northwest U.S.		IStraw35	0.239895	-21.7852	5	5	1	5 & 6	5.2	No	No
Clonderg	PI 551770	CFRA 415.001	Ireland	Western Europe	1981	IStraw35	0.654892	-7.94537	4	4	1	4	4	No	No
Columbia	PI 551760	CFRA 403.001	United States, Washington	Northwest U.S.	1960	FanaSNP	-2.73645	-1.42538	3	3	3	3	3	Yes	Yes
Comet	PI 551402	CFRA 11.001	United States, Arkansas	Southeastern U.S.	1975	IStraw35	-19.3556	15.8052	2	1	3	1	1	No	No
Conrad	PI 551432	CFRA 111.001	United States, Maryland	Mid Atlantic U.S.		IStraw35	-6.00642	-25.5485	5	5	1	5 & 6	5.2	No	No
Cornwallis	PI 552258	CFRA 965.001	Canada, Nova Scotia	Eastern Canada	1985	IStraw35	-20.2791	16.0077	1	1	3	1	1	No	No
Cruz	PI 616606	CFRA 1248.001	United States, California	California, U.S.	1976	IStraw35	26.3028	12.21	7	7	2	7	7	No	No
Cuesta	PI 670241	CFRA 2167.001	United States, California	California, U.S.	1992	IStraw35	29.6838	14.7717	7	7	2	7	7	No	No
Cyclone	PI 551412	CFRA 13.001	United States, Iowa	Midwest U.S.	1959	IStraw35	-17.8415	1.16322	4	3	3	4	4	No	No
Dabreak	PI 551584	CFRA 211.001	United States, Louisiana	Southeastern U.S.	1961	IStraw35	-11.0604	-0.722496	2	2	3	2	2	No	No
Dana	PI 551756	CFRA 397.001	Italy	Western Europe	1982	IStraw35	-14.7799	4.30438	1	4	3	4	4	No	Yes
Dania	PI 551799	CFRA 446.001	Denmark	Western Europe		FanaSNP	1.20486	-19.5416	5	5	1	5 & 6	6	No	No
Darrow	PI 551485	CFRA 144.001	United States, Maryland	Mid Atlantic U.S.	1974	IStraw35	-7.23763	-27.8839	5	5	1	5 & 6	5.2	No	No
Deet	PI 551441	CFRA 129.001	United States, Michigan	Midwest U.S.	1940	IStraw35	-0.123897	-4.97336	6	6	1	5 & 6	6	No	Yes
Delite	PI 551585	CFRA 212.001	United States, Illinois	Midwest U.S.	1974	IStraw35	-11.6896	6.03409	2	1	3	1	1	No	No
Delmarvel	PI 616589	CFRA 1207.001	United States, Maryland	Mid Atlantic U.S.	1994	FanaSNP	-14.2694	14.3707	2	1	3	1	1	No	No
Deutsch Evern	PI 551626	CFRA 260.001	Germany	Western Europe	1903	FanaSNP	4.04572	-29.2789	5	4	1	5 & 6	5.1	Yes	Yes
Deutschland	PI 551566	CFRA 191.003	Germany	Western Europe		IStraw35	8.15173	-22.9146	6	5	1	5 & 6	5.1	Yes	No
Diamante	PI 684681	CFRA 2299.001	United States, California	California, U.S.	1994	IStraw35	30.993	23.0706	7	7	2	7	7	No	No
Direktor Paul Wallbaum	PI 551436	CFRA 124.001	Germany	Western Europe	1953	IStraw35	-0.551772	-27.2563	5	5	1	5 & 6	5.1	No	No
Domanil	PI 551610	CFRA 241.001	Belgium	Western Europe	1960	FanaSNP	-1.4372	-9.16629	6	2	1	2	2	No	Yes
Don	PI 616616	CFRA 1263.001	Italy	Western Europe	1993	FanaSNP	10.7477	13.0372	7	7	2	7	7	Yes	No
Donner	PI 551565	CFRA 190.001	United States, California	California, U.S.	1945	FanaSNP	8.29678	9.67027	8	8	2	8	8	No	Yes
Douglas	PI 551492	CFRA 1774.001	United States, California	California, U.S.	1979	IStraw35	41.1413	17.2006	7	7	2	7	7	No	No
Dover	PI 551917	CFRA 623.001	United States, Florida	Southeastern U.S.	1980	FanaSNP	5.96112	8.52809	2	7	3	2	2	Yes	No
Dunlap	PI 551828	CFRA 494.001	United States, Illinois	Midwest U.S.	1890	FanaSNP	-18.7845	12.172	1	1	3	1	1	No	No
Earlibelle	PI 551797	CFRA 444.001	United States, North Carolina	Southeastern U.S.	1964	FanaSNP	-10.9168	10.2367	2	2	3	1	1	No	Yes
Earlidawn	PI 551613	CFRA 244.001	United States, Maryland	Mid Atlantic U.S.	1956	IStraw35	-12.4694	9.57556	2	1	3	1	1	No	No
Earliglow	PI 551394	CFRA 1.001	United States, Maryland	Mid Atlantic U.S.	1975	FanaSNP	-24.522	16.533	1	1	3	1	1	No	Yes
EarliMiss	PI 551862	CFRA 534.001	United States, Mississippi	Southeastern U.S.	1975	IStraw35	-16.2438	8.9482	2	1	3	4	4	No	No
Early Midway	PI 551544	CFRA 171.001	United States, Maryland	Mid Atlantic U.S.	1964	IStraw35	-16.9329	7.57114	2	1	3	1	1	No	Yes
Eastern Pine	PI 616930	CFRA 1679.001	United Kingdom, England	Western Europe		IStraw35	-0.10119	-27.3742	5	5	1	5 & 6	5.2	No	No
Eater	PI 651551	CFRA 1878.001	United States, Texas	Southeastern U.S.		IStraw35	0.608601	-7.96814	6	4	1	5 & 6	6	No	No
EB 457	PI 551923	CFRA 629.001	United States, Maryland	Mid Atlantic U.S.		FanaSNP	-14.4009	10.6324	1	1	3	1	1	Yes	No
EB 461	PI 551920	CFRA 626.001	United States, Maryland	Mid Atlantic U.S.		IStraw35	-9.53002	7.12951	1	1	3	7	7	No	No
Elista	PI 551622	CFRA 255.003	Netherlands	Western Europe	1964	IStraw35	-1.59147	-5.98369	4	4	1	4	4	No	No
Elsanta	PI 551579	CFRA 498.001	Netherlands	Western Europe	1981	IStraw35	-18.5004	11.2695	1	1	3	4	4	No	No
Elvira	PI 551809	CFRA 459.001	Netherlands	Western Europe	1977	FanaSNP	-10.0586	-9.29465	4	4	1	4	4	Yes	No
Emily	PI 616854	CFRA 1594.001	United Kingdom, England	Western Europe		IStraw35	-15.2745	6.51415	1	1	3	1	1	Yes	No
Empire	PI 551569	CFRA 194.001	United States, New York	New England U.S.	1951	IStraw35	-8.12596	-0.817934	4	4	3	4	4	No	No
Eros	PI 616924	CFRA 1672.001	United Kingdom, England	Western Europe		IStraw35	-20.0187	11.1028	1	1	3	4	4	No	No
Ettersburg 121	PI 551904	CFRA 382.001	United States, California	California, U.S.		IStraw35	8.81835	-18.4181	5	5	1	5 & 6	5.1	No	No
Evangeline	PI 664343	CFRA 1882.001	Canada, Nova Scotia	Eastern Canada	1999	FanaSNP	-18.6152	12.0306	1	1	3	1	1	No	No
Everbearing 185	PI 551918	CFRA 624.001	United States, Maryland	Mid Atlantic U.S.	1977	IStraw35	-14.6862	11.275	1	1	3	1	1	No	No
Everbearing 372	PI 551919	CFRA 625.001	United States, Maryland	Mid Atlantic U.S.		IStraw35	3.79089	17.9889	7	1	3	7	7	No	No
Everbearing 401	PI 551921	CFRA 627.001	United States, Maryland	Mid Atlantic U.S.		IStraw35	6.35396	19.9434	7	7	3	7	7	No	No
Everbearing 417	PI 551922	CFRA 628.001	United States, Maryland	Mid Atlantic U.S.		IStraw35	1.36408	19.2921	1	1	3	7	7	No	No
Eversweet	PI 664445	CFRA 2096.001	United States, Indiana	Midwest U.S.		IStraw35	14.7692	11.9169	7	7	2	7	7	No	No
Evita	PI 664331	CFRA 1663.001	United Kingdom, England	Western Europe	1995	IStraw35	21.5316	15.4773	7	7	2	7	7	No	No
F. x ananasa escape AS-03-036	PI 641087	CFRA 1837.001	Russian Federation, Sakhalin	Asia		IStraw35	2.20294	-13.7709	6	5	1	NA	NA	Yes	No
F. x ananasa escape AS-03-038	PI 641088	CFRA 1838.001	Russian Federation, Sakhalin	Asia		IStraw35	-4.5064	-12.214	6	5	1	NA	NA	Yes	No
F. x ananassa Bay View KHCW 96-25-02	PI 616775	CFRA 1493.001	United States, Alaska	Alaska, U.S.	1996	FanaSNP	-0.365859	-22.5137	5	5	1	5 & 6	5.2	No	Yes
F. x ananassa 86.51.10	PI 616615	CFRA 1262.001	Italy	Western Europe		FanaSNP	18.4636	16.1533	7	7	2	7	7	Yes	Yes
F. x ananassa 86.75.6	PI 616617	CFRA 1264.001	Italy	Western Europe		FanaSNP	26.5972	17.0969	7	7	2	7	7	No	Yes
F. x ananassa 90537-3	PI 637936	CFRA 1805.001	Netherlands, Gelderland	Western Europe	2002	IStraw35	-11.1163	5.25661	4	1	3	4	4	Yes	No
F. x ananassa escape AS-03-039	PI 641089	CFRA 1839.001	Russian Federation, Sakhalin	Asia		IStraw35	7.62909	-14.1633	6	5	1	5 & 6	6	No	No
F. x ananassa Girdwood KHCW 96-28-01	PI 616776	CFRA 1494.001	United States, Alaska	Alaska, U.S.	1996	IStraw35	-0.361069	-20.8486	5	5	1	5 & 6	5.2	No	No
F. x ananassa HVSC-122	PI 637941	CFRA 1810.001	Russian Federation, Sakhalin	Asia	2001	IStraw35	9.30319	-18.2067	6	6	1	5 & 6	6	No	No
F. x ananassa NC 98-22-4	PI 616974	CFRA 1741.001	United States, Tennessee	Southeastern U.S.	1998	IStraw35	-6.34689	-23.1359	5	5	1	5 & 6	5.2	No	No
F. x ananassa NC 98-3-1	PI 616942	CFRA 1709.001	United States, Tennessee	Southeastern U.S.	1998	IStraw35	-4.86654	-27.8952	5	5	1	5 & 6	5.2	No	No
F. x ananassa NF-19	PI 616647	CFRA 1328.001	United States, North Carolina	Southeastern U.S.		IStraw35	31.3013	16.4707	7	7	2	7	7	No	No
F. x ananassa NF-21	PI 616644	CFRA 1325.001	United States, North Carolina	Southeastern U.S.		IStraw35	26.6386	17.037	7	7	2	7	7	No	No
F. x ananassa NF-25	PI 616646	CFRA 1327.001	United States, North Carolina	Southeastern U.S.		IStraw35	25.2985	9.21539	7	7	2	7	7	No	No
F. x ananassa NF-29	PI 616645	CFRA 1326.001	United States, North Carolina	Southeastern U.S.		IStraw35	21.0674	17.8757	7	7	2	7	7	No	No
F. x ananassa NFAA	PI 616643	CFRA 1324.001	United States, North Carolina	Southeastern U.S.		IStraw35	28.759	13.6276	7	7	2	7	7	No	No
F. x ananassa NJ 8826-11	PI 616640	CFRA 1321.001	United States, New Jersey	New England U.S.		IStraw35	-13.583	14.3	1	1	3	1	1	Yes	No
F. x ananassa T-2	PI 616641	CFRA 1322.001	United States, North Carolina	Southeastern U.S.		FanaSNP	-6.87752	12.7379	1	1	3	1	1	No	No
F. x ananassa T-3	PI 616642	CFRA 1323.001	United States, North Carolina	Southeastern U.S.		IStraw35	0.269861	1.12339	2	2	3	2	2	Yes	No
Fairfax	PI 551479	CFRA 138.001	United States, Maryland	Mid Atlantic U.S.	1933	FanaSNP	-16.2939	12.1664	4	1	3	4	4	No	Yes
Fairland	PI 551423	CFRA 118.001	United States, Maryland	Mid Atlantic U.S.	1947	FanaSNP	-24.1644	9.2456	1	1	3	4	4	No	No
Favette	PI 552259	CFRA 966.001	France, Gironde	Western Europe	1976	IStraw35	2.42141	4.33015	2	7	3	5 & 6	NA	Yes	No
Fern	PI 637930	CFRA 1665.006	United States, California	California, U.S.	1983	IStraw35	26.5802	10.1774	7	7	2	7	7	No	No
Firecracker	PI 617006	CFRA 1773.001	United States, Oregon	Northwest U.S.	1999	IStraw35	-5.03961	8.12626	3	3	3	3	3	No	No
Flamenco	PI 664334	CFRA 1796.001	United Kingdom, England	Western Europe	2002	FanaSNP	19.5378	18.1433	7	7	2	7	7	Yes	No
Flavorfest	PI 675459	CFRA 2210.001	United States, Maryland	Mid Atlantic U.S.	2012	FanaSNP	-5.18912	9.08244	3	3	3	3	3	No	No
Fletcher	PI 551484	CFRA 143.001	United States, New York	New England U.S.	1959	IStraw35	-14.7919	10.3165	2	1	3	1	1	No	No
Florida 70-D-34	PI 551925	CFRA 633.001	United States, Florida	Southeastern U.S.		IStraw35	13.6886	7.94379	7	7	2	2	2	No	No
Florida Belle	PI 551396	CFRA 4.001	United States, Florida	Southeastern U.S.	1975	IStraw35	0.561767	12.8572	2	1	3	2	2	No	No
Florida Ninety	PI 551403	CFRA 18.001	United States, Florida	Southeastern U.S.	1947	IStraw35	-10.6073	-7.00077	2	2	3	2	2	No	No
Fort Laramie	PI 551429	CFRA 134.001	United States, Wyoming	Northwest U.S.	1973	FanaSNP	-1.48046	0.10126	4	1	3	4	4	Yes	No
Fortune	PI 551570	CFRA 195.001	United States, New York	New England U.S.	1961	IStraw35	-0.22907	-5.28847	6	6	1	5 & 6	6	No	No
Fou Chu	PI 551637	CFRA 271.001	Taiwan, China	Asia		FanaSNP	8.70904	-19.0977	6	6	1	5 & 6	6	No	Yes
Francesco	PI 551757	CFRA 398.001	Italy	Western Europe		IStraw35	-12.2715	7.17974	1	1	3	4	4	No	No
Fratina	PI 617015	CFRA 1785.001	United States, Maryland	Mid Atlantic U.S.	2000	FanaSNP	-2.82637	-5.87579	4	4	1	4	4	No	No
Fredrk 9	PI 612493	CFRA 1695.001	Canada, Ontario	Eastern Canada		FanaSNP	-3.19359	-28.4802	5	5	1	5 & 6	5.2	No	No
Freja	PI 551628	CFRA 262.001	Denmark	Western Europe	1948	IStraw35	4.56084	-13.2186	6	6	1	5 & 6	6	No	No
Fresca	PI 664440	CFRA 2091.001	United States, Connecticut	New England U.S.		IStraw35	22.9244	16.1402	7	7	2	7	7	Yes	No
Fresno	PI 551659	CFRA 1246.001	United States, California	California, U.S.	1961	IStraw35	21.1205	7.65678	7	7	2	7	7	No	Yes
Fujisaki 068	PI 616614	CFRA 1261.001	Japan, Aomori	Asia	1950	FanaSNP	-3.73639	-1.64242	4	4	3	5 & 6	NA	No	No
Fukuba	PI 231088	CFRA 167.001	Japan	Asia		IStraw35	-4.68906	-3.40836	4	4	1	5 & 6	5.1	No	No
Gaja	PI 617016	CFRA 1786.001	United States, Maryland	Mid Atlantic U.S.		FanaSNP	-1.99878	-3.75914	4	4	1	5 & 6	5.1	No	No
Garnet	PI 551486	CFRA 147.001	United States, New York	New England U.S.	1965	IStraw35	-0.0775292	-5.50063	6	6	1	5 & 6	6	No	No
Gaviota	PI 684682	CFRA 2300.001	United States, California	California, U.S.		FanaSNP	34.2618	23.7542	7	7	2	7	7	No	No
Geneva	PI 551586	CFRA 213.001	United States, New York	New England U.S.	1961	IStraw35	-3.7661	-4.65667	4	3	1	4	4	No	No
Gigana	PI 551773	CFRA 418.001	Germany	Western Europe	1963	FanaSNP	-0.409689	-12.1157	5	4	1	2	2	Yes	No
Gilbert	PI 551587	CFRA 214.001	United States, Wisconsin	Midwest U.S.	1982	IStraw35	-12.9251	4.29446	1	1	3	1	1	Yes	No
Glooscap	PI 551580	CFRA 206.001	Canada, Nova Scotia	Eastern Canada	1983	IStraw35	-1.77864	3.10741	4	4	3	4	4	No	Yes
Gorella	PI 551483	CFRA 142.001	Netherlands	Western Europe	1960	IStraw35	-15.6983	4.99055	4	1	3	4	4	No	Yes
Governor Simcoe	PI 616594	CFRA 1213.001	Canada, Ontario	Eastern Canada	1985	IStraw35	-20.6447	12.9753	1	1	3	1	1	No	No
Grandee	PI 551567	CFRA 192.001	Germany	Western Europe	1973	IStraw35	-0.928295	-13.0048	6	5	1	5 & 6	6	No	No
Grenadier	PI 551605	CFRA 236.001	Canada, Ontario	Eastern Canada	1957	IStraw35	-1.15119	-9.02845	6	2	1	2	2	No	No
Guardian	PI 551407	CFRA 25.001	United States, Maryland	Mid Atlantic U.S.	1969	IStraw35	-18.2617	9.62236	1	1	3	1	1	No	No
Harunoka	PI 551536	CFRA 162.001	Japan, Fukuoka	Asia	1970	FanaSNP	9.17734	-5.91382	8	8	1	8	8	No	Yes
Haruyoi	PI 616621	CFRA 1276.001	Japan, Fukuoka	Asia		FanaSNP	8.82028	1.46027	8	8	2	8	8	No	No
Hayazaki	PI 641176	CFRA 1277.001	Japan	Asia		IStraw35	4.52436	-6.87579	8	8	1	8	8	No	No
Headliner	PI 551652	CFRA 634.001	United States, Louisiana	Southeastern U.S.	1957	FanaSNP	0.759932	2.94925	8	8	3	8	8	Yes	No
Hecker	PI 551490	CFRA 1775.001	United States, California	California, U.S.	1979	IStraw35	13.9242	8.05117	7	7	2	7	7	No	No
Herzbergs Triumph	PI 664363	CFRA 1969.001	Germany, Saxony	Western Europe		FanaSNP	3.95954	-26.028	5	4	1	5 & 6	5.1	No	No
Himiko	PI 551863	CFRA 465.003	Japan	Asia		FanaSNP	20.6223	-2.55402	7	7	2	7	7	No	No
His Excellency	PI 616763	CFRA 1477.001	United States, California	California, U.S.		FanaSNP	2.24789	-19.6316	5	4	1	5 & 6	5.1	No	No
Hogyoku	PI 616622	CFRA 1278.002	Japan	Asia		IStraw35	11.6453	-9.06571	8	8	1	8	8	No	No
Holiday	PI 551653	CFRA 287.001	United States, New York	New England U.S.	1972	IStraw35	-24.0634	17.2106	1	1	3	1	1	Yes	Yes
Honeoye	PI 551588	CFRA 215.001	United States, New York	New England U.S.	1979	IStraw35	-23.4656	9.93848	1	1	3	1	1	No	Yes
Hood	PI 551502	CFRA 82.001	United States, Oregon	Northwest U.S.	1965	IStraw35	-2.36324	-4.75189	3	3	1	3	3	No	Yes
Howard 17	PI 551593	CFRA 221.001	United States, Massachusetts	New England U.S.	1907	IStraw35	-13.8461	4.04466	4	1	3	4	4	No	No
Hsing Yu	PI 551872	CFRA 200.001	Taiwan, China	Asia		IStraw35	3.19357	-18.4202	6	6	1	5 & 6	6	No	No
Idea	PI 664316	CFRA 1267.001	Italy	Western Europe	1991	IStraw35	1.91498	10.0554	4	1	3	7	7	Yes	No
Idil	PI 552262	CFRA 969.001	Canada, Ontario	Eastern Canada		IStraw35	11.9607	-3.07726	7	7	1	7	7	Yes	No
IL 90-6-17	PI 664333	CFRA 1704.001	United States, Illinois	Midwest U.S.	1990	IStraw35	-4.62553	1.03835	4	4	3	4	4	No	No
Independence	PI 616998	CFRA 1765.001	United States, Oregon	Northwest U.S.	1999	FanaSNP	3.23902	-4.07456	3	3	1	3	3	No	No
Induka	PI 666635	CFRA 2153.001	Netherlands	Western Europe	1973	FanaSNP	-1.52933	-4.43993	4	4	1	4	4	No	No
Irvine	PI 660762	CFRA 1982.001	United States, California	California, U.S.	1989	IStraw35	40.3152	20.8208	7	7	2	7	7	No	No
Istochnik	PI 617017	CFRA 1787.001	Russian Federation	Eastern Europe	1990	IStraw35	-9.13131	2.31035	2	1	3	4	4	No	No
Itasca	PI 664344	CFRA 1883.001	United States, Minnesota	Midwest U.S.	2005	FanaSNP	-9.05553	11.9186	1	1	3	1	1	No	No
Jaune	PI 617018	CFRA 1788.001	Lithuania	Eastern Europe	1992	IStraw35	3.17506	-9.16124	4	4	1	4	4	No	No
Jerseybelle	PI 551414	CFRA 15.001	United States, New Jersey	New England U.S.	1955	IStraw35	-16.375	8.82328	1	1	3	4	4	No	No
Jewel	PI 551927	CFRA 636.001	United States, New York	New England U.S.	1985	IStraw35	-15.3186	1.2396	1	1	3	4	4	Yes	Yes
Jonsok	PI 617019	CFRA 1789.001	United States, Maryland	Mid Atlantic U.S.	2000	IStraw35	-3.73636	-5.04512	4	4	1	4	4	No	No
Jucunda	PI 551623	CFRA 256.002	United Kingdom, England	Western Europe	1859	IStraw35	4.80374	-27.1037	5	4	1	5 & 6	5.1	No	No
Jurica	PI 551618	CFRA 250.002	Germany	Western Europe	1974	IStraw35	-3.30226	-4.55989	4	4	1	5 & 6	NA	Yes	No
K1	PI 616778	CFRA 1496.001	United States, Alaska	Alaska, U.S.	1905	IStraw35	-6.71626	-13.6758	5	5	1	5 & 6	5.2	No	No
Kagayaki	PI 641177	CFRA 1279.001	Japan	Asia		FanaSNP	5.20648	0.987808	8	8	1	8	8	No	No
Kaho	PI 641180	CFRA 1282.001	Japan, Nara	Asia		FanaSNP	15.4468	6.93057	7	7	2	7	7	No	No
Kaiser's Samling	PI 270471	CFRA 17.001	Germany	Western Europe		IStraw35	0.852364	-27.2469	5	4	1	5 & 6	5.1	No	No
Kama	PI 617020	CFRA 1790.001	Netherlands	Western Europe	1985	FanaSNP	-9.0302	-5.2774	4	4	3	4	4	No	No
Kaoling	PI 551537	CFRA 163.001	Taiwan, China	Asia		IStraw35	8.71535	-19.105	6	6	1	5 & 6	6	No	No
Kent	PI 551589	CFRA 216.001	Canada, Nova Scotia	Eastern Canada	1981	IStraw35	-9.48243	13.6312	1	1	3	1	1	No	No
Kikyou 5	PI 641179	CFRA 1281.001	Japan, Nagano	Asia		IStraw35	3.4092	-10.1677	6	6	1	5 & 6	6	Yes	No
Klondike	PI 551564	CFRA 189.001	United States, Louisiana	Southeastern U.S.	1901	FanaSNP	-4.86642	-15.8363	5	5	1	2	2	No	Yes
Klonmore	PI 664330	CFRA 1602.001	United States, Louisiana	Southeastern U.S.	1940	IStraw35	-6.39588	-3.60844	2	2	3	2	2	No	No
Komsomalka	PI 551590	CFRA 217.001	Russian Federation	Eastern Europe		IStraw35	3.16578	-29.2947	5	4	1	5 & 6	5.1	No	No
Koralovaya	PI 551424	CFRA 120.001	Poland	Eastern Europe		IStraw35	-1.0455	-18.5345	6	4	1	5 & 6	5.1	No	No
Koro 103	PI 641170	CFRA 1268.001	Japan, Shizuoka	Asia	1953	FanaSNP	-10.3711	1.47538	4	3	3	4	4	No	Yes
Korona	PI 551581	CFRA 496.001	Netherlands	Western Europe	1978	IStraw35	1.59427	-8.9341	6	2	1	2	2	No	No
Korona - Netherlands	PI 666636	CFRA 2154.001	Netherlands	Western Europe	1978	IStraw35	-2.6889	-5.85989	4	4	1	4	4	Yes	Yes
Kunowase	PI 641178	CFRA 1280.001	Japan, Shizuoka	Asia		IStraw35	9.77612	-11.377	8	8	1	8	8	No	No
Kurume	PI 551574	CFRA 199.001	Japan	Asia	1955	IStraw35	8.51501	-18.9219	6	6	1	5 & 6	6	No	No
Kurume 103	PI 551415	CFRA 16.001	Japan	Asia	1955	IStraw35	6.51809	-14.0987	6	8	1	5 & 6	6	Yes	No
Laguna	PI 670242	CFRA 2168.001	United States, California	California, U.S.		IStraw35	42.3445	21.2421	7	7	2	7	7	No	No
Lambada	PI 617021	CFRA 1791.001	Netherlands	Western Europe	1992	FanaSNP	-3.57505	-3.21595	6	2	3	2	2	Yes	Yes
L'Amour	PI 664345	CFRA 1884.001	United States, Massachusetts	New England U.S.	2006	FanaSNP	-9.58249	10.5121	1	1	3	1	1	No	No
Lassen	PI 551660	CFRA 296.001	United States, California	California, U.S.	1945	IStraw35	20.6769	3.43544	7	7	2	7	7	No	No
Latecross	PI 616764	CFRA 1478.001	United States, California	California, U.S.		FanaSNP	17.3065	-18.2416	5	4	1	5 & 6	5.1	No	Yes
Lateglow	PI 551830	CFRA 497.003	United States, Maryland	Mid Atlantic U.S.	1987	FanaSNP	-12.1281	6.1659	1	1	3	1	1	Yes	No
Latestar	PI 616680	CFRA 1373.001	United States, Maryland	Mid Atlantic U.S.	1995	FanaSNP	-9.18366	11.3256	1	1	3	1	1	No	No
Lavril	PI 617022	CFRA 1792.001	United States, Maryland	Mid Atlantic U.S.		IStraw35	-6.7286	1.63598	4	4	3	4	4	No	No
Lester	PI 616501	CFRA 288.001	United States, Maryland	Mid Atlantic U.S.	1987	FanaSNP	-15.658	18.1334	1	1	3	1	1	No	Yes
Liberation D'Orleans	PI 551476	CFRA 64.001	France	Western Europe	1870	IStraw35	0.914356	-24.3689	5	4	1	5 & 6	5.1	No	No
Lihama	PI 617023	CFRA 1793.001	Germany, Bavaria	Western Europe		IStraw35	13.3542	-21.7557	5	5	1	NA	NA	No	No
Linda	PI 616618	CFRA 1265.001	Italy	Western Europe	1993	FanaSNP	-9.68435	10.2717	1	1	3	4	4	No	No
Linn	PI 551500	CFRA 79.001	United States, Oregon	Northwest U.S.	1978	IStraw35	-9.17146	5.87324	3	3	3	1	1	No	No
Litessa	PI 551616	CFRA 248.001	Germany	Western Europe		IStraw35	-8.46203	-2.42691	4	4	3	4	4	No	No
Loran	PI 666631	CFRA 2149.001	United States, California	California, U.S.		IStraw35	24.7533	14.474	7	7	2	7	7	Yes	No
Louise	PI 551575	CFRA 201.001	Canada, Ontario	Eastern Canada	1942	IStraw35	5.54189	-15.1678	5	5	1	5 & 6	5.1	Yes	No
Lupton	PI 551761	CFRA 405.003	United States, New Jersey	New England U.S.	1915	FanaSNP	7.78646	-21.0466	6	5	1	5 & 6	6	Yes	No
Lvovskaya Rannaya	PI 617024	CFRA 1794.001	Russian Federation	Eastern Europe	1990	IStraw35	0.825273	-12.1021	6	6	1	5 & 6	5.1	Yes	No
Madame Moutot	PI 551632	CFRA 266.005	France	Western Europe	1910	IStraw35	-1.88292	-10.3353	6	2	1	2	2	No	No
Mara des Bois	PI 687353	CFRA 2317.001	France	Western Europe	1991	FanaSNP	2.19225	-6.1651	4	4	1	5 & 6	5.1	Yes	Yes
Mars	PI 551950	CFRA 659.001	United States, Iowa	Midwest U.S.	1983	IStraw35	-13.7152	3.33846	1	1	3	1	1	No	No
Marshall (Japan)	PI 231090	CFRA 186.001	Japan	Asia		IStraw35	1.4307	-17.3458	5	5	1	5 & 6	5.1	No	No
Marshall (Bainbridge)	PI 551842	CFRA 511.002	United States, Massachusetts	New England U.S.		IStraw35	8.71773	-11.6331	6	3	1	3	3	No	No
Marshall - sakuma	PI 684677	CFRA 1195.001	United States, Maryland	Mid Atlantic U.S.		FanaSNP	8.55348	-1.78351	3	3	1	3	3	No	No
Marshall	PI 691745	CFRA 511.001	United States, Massachusetts	New England U.S.		IStraw35	15.8565	-20.4417	6	6	1	5 & 6	6	No	Yes
Marsyalakaya	PI 551591	CFRA 219.001	Poland	Eastern Europe		FanaSNP	0.329931	-23.3357	5	4	1	5 & 6	5.1	No	No
Marys Peak	PI 682649	CFRA 2296.001	United States, Oregon	Northwest U.S.	2017	IStraw35	11.757	10.5068	3	3	2	7	7	Yes	Yes
Massey	PI 551431	CFRA 26.001	United States, Maryland	Mid Atlantic U.S.	1940	IStraw35	-13.8875	2.11791	2	2	3	1	1	No	No
Matared	PI 616780	CFRA 1498.001	United States, Alaska	Alaska, U.S.		IStraw35	-9.98261	-14.5582	5	5	1	5 & 6	5.2	No	No
MD-683	PI 551766	CFRA 409.001	United States, Maryland	Mid Atlantic U.S.		IStraw35	-20.5928	9.98286	1	1	3	4	4	No	No
MDUS 3022	PI 551798	CFRA 445.001	United States, Maryland	Mid Atlantic U.S.	1958	IStraw35	-7.2801	-11.4845	5	5	1	4	4	No	No
MDUS 3184	PI 551928	CFRA 637.001	United States, Maryland	Mid Atlantic U.S.	1961	FanaSNP	-11.495	15.0452	1	1	3	1	1	No	No
MDUS 3316	PI 551929	CFRA 638.001	United States, Maryland	Mid Atlantic U.S.	1962	IStraw35	-15.1892	1.54184	1	1	3	4	4	No	No
MDUS 3816	PI 551930	CFRA 639.001	United States, Maryland	Mid Atlantic U.S.		FanaSNP	-14.6934	10.85	1	1	3	4	4	No	Yes
MDUS 3839	PI 551931	CFRA 640.001	United States, Maryland	Mid Atlantic U.S.	1966	IStraw35	-21.9792	19.6563	1	1	3	1	1	No	No
MDUS 4234	PI 551932	CFRA 641.001	United States, Maryland	Mid Atlantic U.S.	1970	IStraw35	-18.8917	13.3872	1	1	3	1	1	No	No
MDUS 4258 (has white chimera)	PI 551933	CFRA 642.001	United States, Maryland	Mid Atlantic U.S.	1970	IStraw35	-22.758	20.3661	1	1	3	1	1	No	No
MDUS 4355	PI 551934	CFRA 643.001	United States, Maryland	Mid Atlantic U.S.	1971	IStraw35	-13.2727	16.3014	1	1	3	1	1	No	No
MDUS 4380	PI 551935	CFRA 644.001	United States, Maryland	Mid Atlantic U.S.	1971	IStraw35	-20.199	11.7295	1	1	3	1	1	No	No
MDUS 4587	PI 551936	CFRA 645.001	United States, Maryland	Mid Atlantic U.S.	1973	FanaSNP	-13.6256	11.6563	1	1	3	1	1	No	No
MDUS 4588	PI 551937	CFRA 646.001	United States, Maryland	Mid Atlantic U.S.	1973	IStraw35	-18.9032	15.1394	1	1	3	1	1	No	No
MDUS 4609	PI 551938	CFRA 647.001	United States, Maryland	Mid Atlantic U.S.	1973	FanaSNP	-18.3627	5.77657	1	1	3	1	1	Yes	No
MDUS 4645	PI 551939	CFRA 648.001	United States, Maryland	Mid Atlantic U.S.	1974	FanaSNP	-13.6392	11.4189	1	1	3	1	1	No	Yes
MDUS 4774	PI 551940	CFRA 649.001	United States, Maryland	Mid Atlantic U.S.	1976	IStraw35	-20.4688	15.751	1	1	3	1	1	No	No
MDUS 4987	PI 551941	CFRA 650.001	United States, Maryland	Mid Atlantic U.S.	1978	IStraw35	-16.8587	14.3631	1	1	3	1	1	No	No
MDUS 5012	PI 551943	CFRA 652.001	United States, Maryland	Mid Atlantic U.S.	1979	FanaSNP	-17.4685	14.9462	1	1	3	1	1	No	No
MDUS 5097	PI 551944	CFRA 653.001	United States, Maryland	Mid Atlantic U.S.	1980	IStraw35	-15.2395	1.20213	1	1	3	4	4	No	No
MDUS 5120	PI 551945	CFRA 654.001	United States, Maryland	Mid Atlantic U.S.	1981	IStraw35	-10.3651	8.82502	2	1	3	1	1	Yes	No
MDUS 5130	PI 551946	CFRA 655.001	United States, Maryland	Mid Atlantic U.S.	1981	IStraw35	-18.3768	14.7368	1	1	3	1	1	No	No
MDUS 5136	PI 551947	CFRA 656.001	United States, Maryland	Mid Atlantic U.S.	1981	FanaSNP	-17.9185	17.9906	1	1	3	1	1	No	No
MDUS 5189	PI 551948	CFRA 657.001	United States, Maryland	Mid Atlantic U.S.	1982	IStraw35	-18.6509	20.2355	1	1	3	1	1	No	No
MDUS 5368 R19	PI 616590	CFRA 1208.001	United States, Maryland	Mid Atlantic U.S.		IStraw35	-14.1791	17.4703	1	1	3	1	1	No	No
MDUS 5406	PI 551949	CFRA 658.001	United States, Maryland	Mid Atlantic U.S.	1984	IStraw35	-25.2325	15.8794	1	1	3	1	1	No	No
Melcher 86-17	PI 616582	CFRA 1196.001	United States, Louisiana	Southeastern U.S.	1992	IStraw35	5.19628	3.76107	2	7	3	2	2	No	Yes
Melody	PI 616853	CFRA 1593.001	United Kingdom, England	Western Europe	1992	IStraw35	-4.55335	-1.98857	4	4	3	4	4	No	No
Merrimack	PI 551562	CFRA 187.001	United States, New Hampshire	New England U.S.	1957	FanaSNP	-4.08385	-4.72479	4	4	3	4	4	Yes	No
Mesabi	PI 616936	CFRA 1687.001	United States, Minnesota	Midwest U.S.	1998	IStraw35	-3.56075	14.0503	1	1	3	1	1	Yes	No
Micmac	PI 551400	CFRA 9.001	Canada, Nova Scotia	Eastern Canada	1976	FanaSNP	-6.03253	11.0751	2	1	3	1	1	No	No
Midland	PI 551532	CFRA 158.001	United States, Maryland	Mid Atlantic U.S.	1944	IStraw35	-13.3643	13.3031	1	1	3	1	1	No	No
Midway	PI 551538	CFRA 164.001	United States, Maryland	Mid Atlantic U.S.	1959	IStraw35	-17.372	7.50869	2	1	3	1	1	No	No
Mieze Schindler	PI 664365	CFRA 1971.001	Germany, Saxony	Western Europe		FanaSNP	6.11722	-22.6973	5	4	1	5 & 6	5.1	No	No
Mimek	PI 551801	CFRA 448.001	Denmark	Western Europe		IStraw35	-5.75274	-9.71238	4	4	1	4	4	No	No
Mira	PI 664338	CFRA 1875.001	Canada, Nova Scotia	Eastern Canada	1996	IStraw35	-4.84737	12.7791	1	1	3	1	1	No	No
Mishino	PI 641181	CFRA 1283.001	Japan	Asia		IStraw35	-10.7528	1.08277	4	3	3	4	4	No	No
Missionary hybrid	PI 616871	CFRA 1613.001	United States, Louisiana	Southeastern U.S.		FanaSNP	-0.743603	-22.5684	5	5	1	5 & 6	5.2	No	No
Miyazaki	PI 616623	CFRA 1284.005	Japan, Miyazaki	Asia		IStraw35	11.7874	-17.7243	6	6	1	5 & 6	6	No	No
Mohawk	PI 616598	CFRA 1217.001	United States, Maryland	Mid Atlantic U.S.	1994	IStraw35	-13.8994	19.2777	1	1	3	1	1	No	No
Mollala	PI 551762	CFRA 406.001	United States, Oregon	Northwest U.S.	1961	FanaSNP	-1.27301	-6.76925	3	3	1	3	3	Yes	No
Morioka 17	PI 551428	CFRA 132.001	Japan	Asia	1940	FanaSNP	-12.028	6.92765	2	1	3	1	1	Yes	No
Morioka 18	PI 641182	CFRA 1285.001	Japan	Asia		FanaSNP	-0.277291	9.56089	8	8	3	8	8	No	No
Morioka 20	PI 616624	CFRA 1287.001	Japan	Asia		IStraw35	-5.54817	5.30892	8	8	3	4	4	No	No
Morioka 22	PI 641183	CFRA 1286.001	Japan	Asia		IStraw35	-11.1783	7.60042	4	1	3	4	4	Yes	No
Mrak	PI 684676	CFRA 1021.002	United States, California	California, U.S.	1987	IStraw35	16.7595	12.5023	7	7	2	7	7	No	No
MSU 75	PI 686943	CFRA 2302.001	United States, Michigan	Midwest U.S.		FanaSNP	2.89561	9.45776	1	1	3	7	7	No	No
MSU 76	PI 686944	CFRA 2303.001	United States, Michigan	Midwest U.S.		FanaSNP	-5.75485	3.76128	1	1	3	1	1	No	No
MSU 77	PI 686945	CFRA 2304.001	United States, Michigan	Midwest U.S.		FanaSNP	1.28468	15.9313	1	1	3	7	7	No	No
MSU 79	PI 686946	CFRA 2305.001	United States, Michigan	Midwest U.S.		FanaSNP	4.88609	14.0455	1	7	3	7	7	No	No
Muir	PI 664332	CFRA 1675.001	United States, California	California, U.S.		IStraw35	34.8424	19.076	7	7	2	7	7	No	No
Nagasaki Queen	PI 616625	CFRA 1288.001	Japan, Nagasaki	Asia		FanaSNP	16.4518	-10.7208	6	8	1	5 & 6	6	No	No
Nagoya-oomi	PI 641184	CFRA 1289.001	Japan, Aichi	Asia		IStraw35	1.4897	-18.756	5	5	1	5 & 6	6	No	No
Narcissa	PI 551434	CFRA 119.001	United States, Maryland	Mid Atlantic U.S.	1933	IStraw35	-2.11832	6.19483	3	3	3	4	4	No	No
NC 3892 MI	PI 551951	CFRA 660.001	United States, North Carolina	Southeastern U.S.	1975	IStraw35	-8.76795	16.8203	2	1	3	1	1	No	No
Nike	PI 616619	CFRA 1266.001	Italy	Western Europe	1993	IStraw35	18.289	13.5869	7	7	2	7	7	No	No
Nisga'a	PI 664370	CFRA 1977.001	Canada, British Columbia	Western Canada		FanaSNP	-4.88794	7.8265	4	3	3	3	3	No	No
Northeaster	PI 616918	CFRA 1664.003	United States, Maryland	Mid Atlantic U.S.	1993	IStraw35	-19.9227	20.6286	1	1	3	1	1	No	No
Northland	PI 551592	CFRA 220.001	United States, Minnesota	Midwest U.S.	1982	IStraw35	0.194049	-22.879	5	4	1	5 & 6	5.1	Yes	Yes
Northwest	PI 551499	CFRA 78.001	United States, Washington	Northwest U.S.	1949	IStraw35	5.36994	-2.9064	3	3	1	3	3	No	Yes
NW 90054-37	PI 641196	CFRA 1822.001	United States, Oregon	Northwest U.S.		FanaSNP	-0.784758	1.12219	3	3	3	3	3	No	No
Nyohou	PI 616626	CFRA 1290.003	Japan, Tochigi	Asia		FanaSNP	13.4073	3.33471	8	8	2	8	8	No	No
Oberschliessen	PI 551631	CFRA 265.002	Germany	Western Europe	1919	IStraw35	10.6466	-24.9805	6	4	1	5 & 6	5.1	No	No
Ogallala	PI 551539	CFRA 165.001	United States, Wyoming	Northwest U.S.	1958	IStraw35	-3.12426	-1.28885	4	5	3	3	3	No	Yes
Okitsu 15	PI 641173	CFRA 1271.001	Japan, Shizuoka	Asia		FanaSNP	-3.54052	-3.98173	4	3	3	4	4	No	No
Olympus	PI 551504	CFRA 84.001	United States, Washington	Northwest U.S.	1973	IStraw35	-0.280182	1.30378	3	3	3	3	3	No	No
Ooishi-shikinari 2	PI 641185	CFRA 1291.001	Japan, Shizuoka	Asia		FanaSNP	19.1525	-8.02809	6	6	1	5 & 6	6	Yes	Yes
Orland	PI 551420	CFRA 113.001	United States, Maine	New England U.S.	1952	IStraw35	8.90374	-19.0843	6	6	1	5 & 6	6	No	No
ORUS 1083-135	PI 616591	CFRA 1210.001	United States, Oregon	Northwest U.S.		IStraw35	-0.533312	0.515793	3	3	3	3	3	No	No
ORUS 1239R-21	PI 651549	CFRA 1821.001	United States, Oregon	Northwest U.S.		IStraw35	-0.50435	0.521839	3	3	3	3	3	No	Yes
ORUS 1267-236	PI 651548	CFRA 1820.001	United States, Oregon	Northwest U.S.		IStraw35	-0.890898	2.36048	3	3	3	3	3	No	No
ORUS 1359-1	PI 552272	CFRA 979.001	United States, Oregon	Northwest U.S.		IStraw35	-2.61855	6.09126	3	3	3	3	3	Yes	No
ORUS 1384-3	PI 552267	CFRA 974.001	United States, Oregon	Northwest U.S.		IStraw35	4.28112	2.81969	3	3	3	3	3	Yes	No
ORUS 1391-1	PI 552268	CFRA 975.001	United States, Oregon	Northwest U.S.		IStraw35	-1.54445	-2.88121	3	3	3	3	3	No	No
ORUS 1407-76	PI 552269	CFRA 976.001	United States, Oregon	Northwest U.S.		IStraw35	2.51783	-10.8081	3	3	1	3	3	No	No
ORUS 2427-1	PI 670236	CFRA 2162.001	United States, Oregon	Northwest U.S.	2013	FanaSNP	5.98566	2.5417	4	8	3	7	7	Yes	Yes
ORUS 3727 ORUSM 264	PI 552235	CFRA 940.001	United States, Oregon	Northwest U.S.		IStraw35	9.57233	-3.41026	3	3	1	3	3	No	Yes
ORUS 3727 ORUSM 265	PI 552236	CFRA 941.001	United States, Oregon	Northwest U.S.		IStraw35	9.34613	-3.6932	3	3	1	3	3	No	No
ORUS 4357 ORUSM 202	PI 551856	CFRA 527.001	United States, Oregon	Northwest U.S.		IStraw35	-4.67659	3.54138	3	3	3	3	3	No	No
ORUS 4474 ORUSM 152	PI 552237	CFRA 942.001	United States, Oregon	Northwest U.S.		IStraw35	-1.04205	1.74042	3	3	3	3	3	No	No
ORUS 4816 ORUSM 173	PI 551858	CFRA 530.001	United States, Oregon	Northwest U.S.	1975	IStraw35	-4.05856	-3.48079	3	3	3	3	3	No	No
ORUS 4817 ORUSM 926	PI 551857	CFRA 528.001	United States, Oregon	Northwest U.S.		IStraw35	1.11337	-2.64477	3	3	1	3	3	No	No
ORUS 4916 UCM 731	PI 552238	CFRA 943.001	United States, Oregon	Northwest U.S.		IStraw35	4.52707	0.0969145	3	3	3	3	3	No	No
ORUS 740-7	PI 552234	CFRA 939.001	United States, Oregon	Northwest U.S.	1977	FanaSNP	3.09407	6.31628	3	3	3	3	3	No	No
Oso Grande	PI 660778	CFRA 2049.001	United States, California	California, U.S.	1987	FanaSNP	30.7785	18.0006	7	7	2	7	7	No	No
Ourown	PI 551480	CFRA 139.001	United States, Wisconsin	Midwest U.S.	1975	IStraw35	-9.80304	-5.59905	4	1	3	4	4	No	No
Ovation	PI 634800	CFRA 1818.001	United States, Maryland	Mid Atlantic U.S.	2003	FanaSNP	-5.72674	9.86237	1	1	3	1	1	No	No
Ozark Beauty	PI 551545	CFRA 172.002	United States, Arkansas	Southeastern U.S.	1955	FanaSNP	0.589438	-3.90082	3	3	1	3	3	No	No
Pai Yu	PI 551419	CFRA 112.001	Taiwan, China	Asia		IStraw35	8.85051	-19.2117	6	6	1	5 & 6	6	No	No
Pajaro	PI 657857	CFRA 1949.001	United States, California	California, U.S.	1979	IStraw35	24.9624	12.4059	7	7	2	7	7	No	No
Pantagruella	PI 551633	CFRA 267.001	Germany	Western Europe	1971	IStraw35	-4.60003	-12.5101	4	4	1	4	4	No	No
Parker	PI 637924	CFRA 1015.002	United States, California	California, U.S.	1983	IStraw35	37.6034	20.6636	7	7	2	7	7	No	No
Pavlovtchanka	PI 616859	CFRA 1599.001	Belarus, Minsk	Eastern Europe		FanaSNP	-1.71331	-11.9036	6	4	1	4	4	No	No
Pegasus	PI 616922	CFRA 1670.001	United Kingdom, England	Western Europe	1990	FanaSNP	-10	2.14142	4	4	3	4	4	No	Yes
Pelican	PI 637960	CFRA 1844.001	United States, Maryland	Mid Atlantic U.S.	1998	FanaSNP	-0.249722	4.66823	2	2	3	2	2	No	No
Perle de Prague	PI 551408	CFRA 28.001	France	Western Europe		IStraw35	-4.42309	-13.9697	5	4	1	5 & 6	5.1	No	No
Pinnacle	PI 637957	CFRA 1833.001	United States, Oregon	Northwest U.S.	2003	FanaSNP	19.4884	13.7856	7	7	2	7	7	No	No
Pocahontas	PI 551477	CFRA 136.001	United States, Maryland	Mid Atlantic U.S.	1953	FanaSNP	-15.044	11.9354	2	1	3	1	1	No	Yes
Podnyaya Zagorya	PI 551594	CFRA 289.001	Poland	Eastern Europe		IStraw35	-15.7809	18.3773	1	1	3	1	1	No	No
Precosana	PI 551627	CFRA 410.001	Germany	Western Europe	1966	FanaSNP	-9.613	-5.91269	4	4	3	4	4	Yes	No
Prelude	PI 551488	CFRA 152.001	United States, North Carolina	Southeastern U.S.	1980	FanaSNP	-13.5163	9.05494	2	1	3	1	1	Yes	No
Primella	PI 551422	CFRA 116.001	Netherlands	Western Europe	1969	IStraw35	-11.339	-5.76566	4	4	3	4	4	No	No
Primetime	PI 616681	CFRA 1374.001	United States, Maryland	Mid Atlantic U.S.	1995	FanaSNP	-3.085	-29.6916	5	5	1	5 & 6	5.2	No	No
Prisvyata	PI 617025	CFRA 1795.001	United States, Maryland	Mid Atlantic U.S.		IStraw35	-3.39195	-2.87972	6	2	3	2	2	No	No
Profusion	PI 551563	CFRA 188.001	France	Western Europe	1946	IStraw35	-4.82057	-15.6245	5	5	1	2	2	No	No
Protem	PI 551840	CFRA 509.001	Canada, Alberta	Western Canada	1964	IStraw35	-5.34644	-7.43073	4	1	1	4	4	No	Yes
Puget Beauty	PI 551506	CFRA 86.001	United States, Washington	Northwest U.S.	1956	IStraw35	-5.14336	1.63574	3	3	3	3	3	No	No
Puget Reliance	PI 664321	CFRA 1475.001	United States, Washington	Northwest U.S.	1995	FanaSNP	-2.34354	1.52241	3	3	3	3	3	No	No
Quinalt	PI 551846	CFRA 515.002	United States, Washington	Northwest U.S.	1967	FanaSNP	-6.55724	3.95567	3	3	3	3	3	No	Yes
Rabunda	PI 551624	CFRA 258.001	Netherlands	Western Europe	1969	IStraw35	-2.5523	-12.6524	4	4	1	5 & 6	5.1	No	No
Radiance	PI 551902	CFRA 1004.001	United States, Wyoming	Northwest U.S.	1954	IStraw35	-3.26093	-1.20185	4	5	3	3	3	Yes	No
Rainier	PI 551505	CFRA 500.001	United States, Washington	Northwest U.S.	1972	IStraw35	6.86932	2.00509	3	3	1	3	3	No	No
Rannyaya Plotnaya	PI 616588	CFRA 1206.001	Russian Federation	Eastern Europe		IStraw35	-9.18887	-7.42061	4	1	1	5 & 6	6	Yes	No
Raritan	PI 551595	CFRA 224.001	United States, New Jersey	New England U.S.	1968	FanaSNP	-22.206	15.8789	1	1	3	1	1	No	No
Red Cross	PI 551906	CFRA 579.001	United States, California	California, U.S.	1920	IStraw35	11.6575	-23.5513	5	5	1	5 & 6	5.1	No	No
Red Gauntlet	PI 551530	CFRA 155.003	United Kingdom, Scotland	Western Europe		IStraw35	-5.7946	-6.16124	4	4	1	5 & 6	5.1	No	No
Red Giant	PI 551755	CFRA 396.001	United States, Minnesota	Midwest U.S.	1968	FanaSNP	-14.6977	4.45427	1	4	3	4	4	No	No
Red Shore (Krasny Bereg)	PI 616858	CFRA 1598.001	Belarus, Minsk	Eastern Europe		IStraw35	1.07969	-8.54703	4	4	1	4	4	No	No
Redchief	PI 551433	CFRA 114.001	United States, Maryland	Mid Atlantic U.S.	1968	IStraw35	-18.8819	12.1211	1	1	3	1	1	No	Yes
Redcoat	PI 551596	CFRA 225.001	Canada, Ontario	Eastern Canada	1957	IStraw35	-1.638	-5.8993	4	4	1	4	4	Yes	Yes
Redcrest	PI 551859	CFRA 529.001	United States, Oregon	Northwest U.S.	1990	IStraw35	-2.09183	4.64529	3	3	3	3	3	No	Yes
Redgem	PI 552271	CFRA 978.001	United States, Oregon	Northwest U.S.	1993	IStraw35	-4.36043	0.131017	3	3	3	3	3	No	No
Redglow	PI 551609	CFRA 240.001	United States, Maryland	Mid Atlantic U.S.	1956	IStraw35	-22.3461	8.98985	1	1	3	1	1	No	No
Redstar	PI 551401	CFRA 10.001	United States, Maryland	Mid Atlantic U.S.	1940	IStraw35	-10.4167	-5.52745	4	4	3	4	4	No	No
Regina	PI 617013	CFRA 1783.001	Germany	Western Europe	1951	FanaSNP	-1.28254	-9.45392	6	4	1	4	4	No	No
Reiko	PI 616627	CFRA 1292.002	Japan	Asia		IStraw35	7.61955	-7.84299	8	8	1	8	8	No	No
Repita	PI 551768	CFRA 412.001	Netherlands	Western Europe	1960	FanaSNP	5.02613	-18.9047	5	4	1	5 & 6	5.1	No	No
Revada	PI 551625	CFRA 259.001	Netherlands	Western Europe	1960	IStraw35	1.57259	-22.9684	5	4	1	5 & 6	5.1	No	No
Roman	PI 666630	CFRA 2148.001	United States, California	California, U.S.		IStraw35	20.6066	3.36297	7	7	2	7	7	No	No
Rosanne	PI 551560	CFRA 184.001	United States, Maryland	Mid Atlantic U.S.	1980	IStraw35	-6.21586	9.38143	2	1	3	1	1	No	No
Royal Sovereign	PI 551615	CFRA 247.001	United Kingdom, England	Western Europe	1891	FanaSNP	-5.35474	-1.19302	4	4	3	4	4	No	Yes
Rubin	PI 551555	CFRA 178.001	Denmark	Western Europe	1948	IStraw35	-1.57708	-18.7523	5	4	1	5 & 6	5.1	No	No
Sitka hybrid S1	PI 616779	CFRA 1497.001	United States, Alaska	Alaska, U.S.	1905	IStraw35	-4.22892	-9.06293	5	5	1	5 & 6	5.2	No	No
Saladin	PI 551635	CFRA 269.001	United Kingdom, Scotland	Western Europe	1978	IStraw35	-12.6532	1.76322	4	1	3	4	4	No	No
Salinas	PI 551661	CFRA 297.004	United States, California	California, U.S.	1966	FanaSNP	4.54672	5.84526	4	1	3	7	7	Yes	No
Sans Rival	PI 551804	CFRA 400.001	France	Western Europe	1937	IStraw35	3.49839	-19.7845	5	4	1	5 & 6	5.1	No	No
Santana	PI 666601	CFRA 1473.001	United States, California	California, U.S.	1984	FanaSNP	28.2152	13.6065	7	7	2	7	7	No	No
Savio	PI 551758	CFRA 399.001	Italy	Western Europe		IStraw35	-7.12761	-2.4737	4	4	3	4	4	No	No
Scarlet	PI 551597	CFRA 226.003	United Kingdom, England	Western Europe		FanaSNP	-1.75942	-9.954	6	2	1	2	2	No	No
Scotland	PI 616596	CFRA 1215.001	Canada, Ontario	Eastern Canada	1991	IStraw35	2.51433	-21.2632	6	4	1	5 & 6	5.1	No	No
Scott	PI 551416	CFRA 22.001	United States, Maryland	Mid Atlantic U.S.	1980	FanaSNP	1.07237	13.3749	1	1	3	1	1	No	No
Seascape	PI 660779	CFRA 2050.001	United States, California	California, U.S.	1992	FanaSNP	36.7608	19.548	7	7	2	7	7	No	No
Selekta	PI 551873	CFRA 533.002	South Africa	South Africa	1974	FanaSNP	4.33688	13.7228	2	7	3	1	1	Yes	No
Selkirk	PI 616592	CFRA 1211.001	Canada, Ontario	Eastern Canada	1991	IStraw35	-19.985	13.4258	1	1	3	1	1	No	No
Selva	PI 551814	CFRA 466.001	United States, California	California, U.S.	1982	IStraw35	32.1423	17.4844	7	7	2	7	7	Yes	Yes
Selva x Del Norte 92006 D	PI 616848	CFRA 1588.001	United States, Washington	Northwest U.S.		IStraw35	15.5507	-3.15281	5	7	2	7	7	No	No
Selva x LCM-19 92009 D	PI 616849	CFRA 1589.001	United States, Washington	Northwest U.S.		IStraw35	18.7316	-2.23896	7	7	2	7	7	No	No
Selva x X-11 92012 I	PI 616850	CFRA 1590.001	United States, Washington	Northwest U.S.		FanaSNP	-2.08902	-24.9314	5	5	1	5 & 6	5.2	No	No
Seneca	PI 616559	CFRA 1168.001	United States, New York	New England U.S.	1992	IStraw35	-19.9965	16.2218	1	1	3	1	1	No	No
Senga Sengana	PI 264680	CFRA 257.001	Germany	Western Europe		FanaSNP	1.40111	-9.87056	4	4	1	4	4	Yes	Yes
Sentinel	PI 551430	CFRA 153.001	United States, Maryland	Mid Atlantic U.S.	1980	IStraw35	-12.6488	0.308625	2	1	3	1	1	No	No
September Sweet	PI 616920	CFRA 1667.001	United States, Delaware	Mid Atlantic U.S.		IStraw35	-6.17483	4.1064	3	3	3	3	3	No	No
Sequoia	PI 551409	CFRA 29.001	United States, California	California, U.S.	1968	IStraw35	21.152	11.2858	7	7	2	7	7	No	Yes
Settler	PI 616593	CFRA 1212.001	Canada, Ontario	Eastern Canada	1988	IStraw35	-21.6132	13.7968	1	1	3	1	1	No	No
Shasta	PI 551663	CFRA 299.001	United States, California	California, U.S.	1945	IStraw35	5.39046	3.86461	4	4	3	7	7	No	No
Shizutakara	PI 641186	CFRA 1293.001	Japan	Asia		IStraw35	10.2666	-3.10771	8	8	1	8	8	Yes	No
Shortcake	PI 616919	CFRA 1666.001	United States, Illinois	Midwest U.S.	1978	IStraw35	31.8168	20.2062	7	7	2	7	7	No	Yes
Shuksan	PI 551493	CFRA 80.001	United States, Washington	Northwest U.S.	1970	IStraw35	4.2942	1.26867	3	3	1	3	3	No	No
Shūko	PI 616628	CFRA 1295.004	Japan	Asia		IStraw35	7.09102	-3.47636	8	8	1	8	8	No	Yes
Sierra	PI 551664	CFRA 179.001	United States, California	California, U.S.	1945	FanaSNP	-1.77059	-13.1235	5	4	1	5 & 6	5.1	No	No
Siletz	PI 551608	CFRA 239.001	United States, Oregon	Northwest U.S.	1955	FanaSNP	3.83694	-12.495	5	5	1	3	3	No	No
Sitka	PI 616777	CFRA 1495.001	United States, Alaska	Alaska, U.S.	1905	IStraw35	-0.782522	-22.3366	5	5	1	5 & 6	5.2	No	No
Sitka D x Radiance	PI 551473	CFRA 62.001	United States, Alaska	Alaska, U.S.	1961	FanaSNP	7.63004	-14.4121	5	5	1	5 & 6	5.2	Yes	No
Sitka D x Red Rich	PI 551472	CFRA 60.001	United States, Alaska	Alaska, U.S.	1961	IStraw35	-9.93337	-11.2762	4	5	1	4	4	No	No
Sitka hybrid	PI 551795	CFRA 441.001	United States, Alaska	Alaska, U.S.	1961	IStraw35	-3.10716	-23.4764	5	5	1	5 & 6	5.2	No	No
Sivetta	PI 551561	CFRA 185.001	Netherlands	Western Europe	1973	IStraw35	-12.3109	5.8131	4	4	3	4	4	No	No
Skwentna	PI 616781	CFRA 1499.001	United States, Alaska	Alaska, U.S.		IStraw35	-7.21693	-10.0436	4	5	1	5 & 6	5.2	No	No
Sokusei 3	PI 641187	CFRA 1294.001	Japan	Asia		IStraw35	-1.58692	-12.4321	5	4	1	5 & 6	NA	No	No
Solana	PI 551665	CFRA 413.004	United States, California	California, U.S.	1958	IStraw35	3.74323	2.72256	4	7	3	7	7	No	No
Solprins	PI 552266	CFRA 973.001	Norway	Western Europe	1980	IStraw35	-8.83813	0.127756	4	4	3	1	1	No	No
Sonjana	PI 551619	CFRA 252.001	Germany	Western Europe	1958	IStraw35	-0.60936	-18.1054	6	5	1	5 & 6	6	No	No
Soquel	PI 666602	CFRA 1474.001	United States, California	California, U.S.	1984	FanaSNP	27.4895	12.5268	7	7	2	7	7	Yes	No
Spadeka	PI 616507	CFRA 1010.001	Germany	Western Europe		IStraw35	-6.32075	-13.6103	4	6	1	4	4	No	No
Sparkle	PI 551559	CFRA 183.001	United States, New Jersey	New England U.S.	1942	FanaSNP	-17.8417	1.15505	4	3	3	4	4	No	Yes
Sparkle Supreme	PI 664446	CFRA 2097.001	United States, Indiana	Midwest U.S.		IStraw35	-14.2408	2.06922	4	3	3	4	4	No	No
St. Williams	PI 616595	CFRA 1214.001	Canada, Ontario	Eastern Canada	1991	IStraw35	-9.9302	0.659488	4	1	3	4	4	No	No
Stelemaster	PI 551614	CFRA 245.001	United States, Maryland	Mid Atlantic U.S.	1954	FanaSNP	-17.8294	11.3886	1	1	3	4	4	No	No
Stolo	PI 664369	CFRA 1976.001	Canada, British Columbia	Western Canada		IStraw35	2.63093	4.81605	3	3	3	3	3	No	No
Stoplight	PI 551808	CFRA 154.001	United States, Iowa	Midwest U.S.	1971	FanaSNP	-12.6181	0.157488	2	1	3	1	1	Yes	Yes
Stoplight seedling	PI 551604	CFRA 235.001	United States, Iowa	Midwest U.S.		IStraw35	-1.78342	-4.72004	6	5	1	NA	NA	Yes	No
Strawberry Festival	PI 664337	CFRA 1846.001	United States, Florida	Southeastern U.S.	2000	FanaSNP	3.26421	5.87342	2	2	3	2	2	Yes	Yes
Streamliner	PI 551871	CFRA 543.002	United States, Oregon	Northwest U.S.		IStraw35	-0.0599211	-4.99447	6	6	1	5 & 6	6	No	No
Sumas	PI 551831	CFRA 499.001	Canada, British Columbia	Western Canada	1986	IStraw35	8.88871	6.47665	3	3	2	3	3	No	No
Sumner	PI 551404	CFRA 19.002	United States, North Carolina	Southeastern U.S.		IStraw35	-19.8879	14.8573	1	1	3	1	1	No	No
Sunrise	PI 551482	CFRA 141.001	United States, Maryland	Mid Atlantic U.S.	1964	IStraw35	-15.6546	5.0978	4	1	3	4	4	No	No
Superbe remontant Delbard	PI 551556	CFRA 180.001	France	Western Europe		FanaSNP	1.17917	-19.9419	5	4	1	5 & 6	5.1	Yes	No
Surecrop	PI 551598	CFRA 228.001	United States, Maryland	Mid Atlantic U.S.	1956	IStraw35	-22.444	9.35426	1	1	3	1	1	No	No
Susitna	PI 657861	CFRA 1953.001	United States, Alaska	Alaska, U.S.		IStraw35	-1.1592	-2.89685	5	1	1	5 & 6	5.2	No	No
Suwannee	PI 551438	CFRA 126.001	United States, Maryland	Mid Atlantic U.S.	1945	FanaSNP	-6.76788	7.34477	2	2	3	1	1	No	No
Sweet Bliss	PI 660761	CFRA 1981.001	United States, Oregon	Northwest U.S.	2009	FanaSNP	-11.0916	12.494	3	1	3	3	3	No	No
Sweet Charlie	PI 664317	CFRA 1314.001	United States, Florida	Southeastern U.S.	1994	FanaSNP	14.9916	12.2691	7	7	2	7	7	Yes	No
Sweet Sunrise	PI 664910	CFRA 2118.001	United States, Oregon	Northwest U.S.	2012	IStraw35	-5.43282	8.95984	3	3	3	3	3	No	Yes
Symphony	PI 664323	CFRA 1483.001	United Kingdom, Scotland	Western Europe	1993	IStraw35	-14.5859	11.2943	1	1	3	1	1	No	No
Tabea	PI 657843	CFRA 1900.001	Germany	Western Europe		IStraw35	3.17704	-11.1216	4	4	1	4	4	No	No
Tago	PI 551599	CFRA 229.001	Netherlands	Western Europe	1972	IStraw35	-12.7943	-2.09785	4	4	3	4	4	No	No
Tahoe	PI 551666	CFRA 302.002	United States, California	California, U.S.	1945	FanaSNP	20.747	4.81144	7	7	2	7	7	Yes	No
Taiwan Farmer	PI 551861	CFRA 532.001	Taiwan, China	Asia		IStraw35	5.09131	-16.2401	6	6	1	5 & 6	6	No	No
Talisman - Netherlands	PI 666637	CFRA 2155.001	United Kingdom, Scotland	Western Europe	1955	FanaSNP	-2.46052	-10.7828	4	4	1	5 & 6	5.1	No	No
Talkeetna	PI 616782	CFRA 1500.001	United States, Alaska	Alaska, U.S.		IStraw35	-6.42655	-11.7112	5	5	1	5 & 6	5.2	No	Yes
Tamella	PI 551411	CFRA 12.001	Netherlands	Western Europe	1970	IStraw35	-8.07353	-0.167373	4	4	3	4	4	No	Yes
Tamella - Netherlands	PI 666638	CFRA 2156.001	Netherlands	Western Europe	1964	FanaSNP	-4.86896	1.07288	4	4	3	4	4	No	No
Tangi	PI 551481	CFRA 140.001	United States, Louisiana	Southeastern U.S.	1973	IStraw35	-15.0582	-0.519522	2	2	3	2	2	No	No
Tango	PI 616925	CFRA 1673.001	United Kingdom, England	Western Europe	1994	FanaSNP	18.6416	12.5185	7	7	2	7	7	No	No
Tantallon	PI 551629	CFRA 263.001	United Kingdom, Scotland	Western Europe	1978	FanaSNP	-5.22361	1.03835	4	3	3	4	4	No	Yes
Tarpan	PI 666629	CFRA 2147.001	United States, California	California, U.S.		IStraw35	7.22117	-2.95109	4	5	1	7	7	Yes	No
Temple	PI 551558	CFRA 182.001	United States, Maryland	Mid Atlantic U.S.	1943	IStraw35	-13.8583	5.14083	4	1	3	4	4	No	Yes
Temptation	PI 666632	CFRA 2150.001	United States, California	California, U.S.		IStraw35	-3.92022	-4.98986	4	5	1	NA	NA	Yes	No
Tenira	PI 551621	CFRA 254.001	Netherlands	Western Europe	1973	IStraw35	-8.28872	5.56419	4	4	3	4	4	No	No
Tennessee Beauty	PI 551427	CFRA 131.001	United States, Tennessee	Southeastern U.S.	1942	IStraw35	-14.5298	4.04533	2	2	3	2	2	No	No
Terunoka	PI 616629	CFRA 1296.001	Japan	Asia		FanaSNP	4.15585	0.0756443	8	8	3	4	4	No	Yes
Tillamook	PI 651547	CFRA 1819.001	United States, Oregon	Northwest U.S.	2003	IStraw35	19.9881	9.59683	7	7	2	7	7	No	No
Tillikum	PI 551832	CFRA 501.001	United States, Washington	Northwest U.S.	1983	FanaSNP	2.71175	3.42686	3	3	3	7	7	No	No
Tioga	PI 551548	CFRA 149.001	United States, California	California, U.S.	1964	IStraw35	29.3538	12.3769	7	7	2	7	7	No	No
Tioga	PI 551667	CFRA 303.002	United States, California	California, U.S.	1964	FanaSNP	28.8821	11.7417	7	7	2	7	7	No	Yes
Titan	PI 551398	CFRA 6.001	United States, North Carolina	Southeastern U.S.	1971	IStraw35	-9.05811	10.029	2	1	3	1	1	No	Yes
Tochiotome	PI 617008	CFRA 1777.001	Japan	Asia	1996	FanaSNP	11.1634	4.27169	8	8	2	8	8	Yes	Yes
Tonami	PI 616633	CFRA 1305.001	Japan	Asia		FanaSNP	12.0918	-4.91925	8	8	1	8	8	No	No
Tonami-zairai-shikinari	PI 616631	CFRA 1303.001	Japan	Asia		IStraw35	12.5484	-17.5839	6	6	1	5 & 6	6	No	No
Toots	PI 552270	CFRA 977.001	United States, Idaho	Northwest U.S.		IStraw35	7.45178	-24.6337	5	5	1	NA	NA	Yes	No
Toro	PI 616607	CFRA 1249.001	United States, California	California, U.S.	1975	IStraw35	26.4446	13.7578	7	7	2	7	7	No	No
Totem	PI 551501	CFRA 81.001	Canada, British Columbia	Western Canada	1971	IStraw35	-1.15287	2.34032	3	3	3	3	3	Yes	Yes
Totem x CL-5 92015 T	PI 616851	CFRA 1591.001	United States, Washington	Northwest U.S.		FanaSNP	-3.61654	-28.2231	5	5	1	5 & 6	5.2	No	No
Touhoku 1	PI 641188	CFRA 1297.001	Japan	Asia		IStraw35	3.99417	0.0856268	8	8	3	4	4	Yes	No
Touhoku 10	PI 616630	CFRA 1299.001	Japan	Asia		IStraw35	6.00139	3.53172	8	8	3	8	8	Yes	Yes
Touhoku 13	PI 641190	CFRA 1300.001	Japan	Asia		FanaSNP	5.7978	3.44373	8	8	3	8	8	No	No
Touhoku 14	PI 641191	CFRA 1301.001	Japan	Asia		IStraw35	-2.20783	-12.4223	5	4	1	5 & 6	NA	No	No
Touhoku 15	PI 641192	CFRA 1302.001	Japan	Asia		IStraw35	-1.41051	11.6102	8	8	3	8	8	Yes	No
Touhoku 5	PI 641189	CFRA 1298.001	Japan	Asia		FanaSNP	20.4079	7.06809	7	7	2	7	7	No	No
To-Wan	PI 551810	CFRA 460.001	Taiwan, China	Asia		FanaSNP	5.38689	-16.2908	6	6	1	5 & 6	6	No	Yes
Toyonoka	PI 616632	CFRA 1304.001	Japan	Asia		FanaSNP	3.0962	0.736944	8	8	3	8	8	No	No
Tribute	PI 551953	CFRA 662.001	United States, Maryland	Mid Atlantic U.S.	1981	FanaSNP	-17.8871	17.4631	1	1	3	7	7	Yes	Yes
Tristar	PI 551954	CFRA 663.001	United States, Maryland	Mid Atlantic U.S.	1981	IStraw35	-14.2989	13.8506	1	1	3	7	7	No	No
Troubadour	PI 551634	CFRA 268.001	United Kingdom, Scotland	Western Europe	1978	IStraw35	-6.17057	0.668146	4	3	3	4	4	No	No
Trumpeter	PI 551955	CFRA 664.001	United States, Minnesota	Midwest U.S.	1960	FanaSNP	-11.9309	-1.36379	6	6	3	4	4	Yes	No
Tufts	PI 551491	CFRA 231.001	United States, California	California, U.S.	1972	IStraw35	37.306	13.3694	7	7	2	7	7	No	No
Tyee	PI 551601	CFRA 232.001	Canada, British Columbia	Western Canada	1980	IStraw35	0.0194158	-1.39619	3	3	3	3	3	No	No
US 4375	PI 551956	CFRA 665.001	United States, Maryland	Mid Atlantic U.S.		IStraw35	-5.08797	-6.85517	5	4	1	NA	NA	No	No
US 4387	PI 551957	CFRA 666.001	United States, Maryland	Mid Atlantic U.S.		IStraw35	-0.643033	-4.13032	5	4	1	NA	NA	No	No
US 4809	PI 637938	CFRA 1807.002	United States, Maryland	Mid Atlantic U.S.	2001	IStraw35	-3.05864	-27.7203	5	5	1	5 & 6	5.2	Yes	Yes
US-159	PI 616579	CFRA 1191.001	United States, Mississippi	Southeastern U.S.		IStraw35	-11.1724	1.76007	2	2	3	2	2	Yes	No
US-292	PI 616578	CFRA 1190.001	United States, Mississippi	Southeastern U.S.		FanaSNP	-13.7429	9.7986	2	2	3	1	1	Yes	No
US-438	PI 616580	CFRA 1192.001	United States, Mississippi	Southeastern U.S.		IStraw35	-9.65588	3.33044	2	2	3	2	2	No	No
US-70	PI 616577	CFRA 1189.001	United States, Mississippi	Southeastern U.S.		IStraw35	-6.85898	0.502246	2	2	3	2	2	No	No
Vale	PI 551763	CFRA 407.001	United States, Oregon	Northwest U.S.	1966	IStraw35	3.44533	-6.55428	3	3	1	3	3	No	No
Valley Red	PI 655969	CFRA 1975.001	United States, Oregon	Northwest U.S.	2009	IStraw35	20.9329	8.9472	7	7	2	7	7	Yes	No
Vantage	PI 551606	CFRA 237.001	Canada, Ontario	Eastern Canada	1980	IStraw35	3.18787	2.48216	4	4	3	7	7	Yes	No
Variegated Strawberry	PI 552292	CFRA 999.001	Sweden, Malmohus	Western Europe		IStraw35	6.77651	-23.1235	5	4	1	5 & 6	5.1	No	No
Veegem	PI 552264	CFRA 971.002	Canada, Ontario	Eastern Canada	1980	FanaSNP	-10.0822	2.15873	4	1	3	4	4	No	No
Veeglow	PI 552265	CFRA 972.002	Canada, Ontario	Eastern Canada	1980	IStraw35	-17.3838	12.9739	1	1	3	1	1	Yes	No
Veestar	PI 551638	CFRA 272.001	Canada, Ontario	Eastern Canada	1967	IStraw35	8.72425	-19.2111	6	6	1	5 & 6	6	No	No
Venta	PI 616861	CFRA 1601.001	Lithuania	Eastern Europe	1987	IStraw35	-0.445509	-6.34201	4	4	1	4	4	No	No
Venta	PI 616860	CFRA 1600.001	Lithuania	Eastern Europe	1987	FanaSNP	0.0369091	-5.941	4	4	1	4	4	No	Yes
Vermilion	PI 551405	CFRA 20.001	United States, Illinois	Midwest U.S.	1950	FanaSNP	-13.3932	-5.59498	4	1	3	4	4	Yes	No
Vesper	PI 551602	CFRA 233.001	United States, New Jersey	New England U.S.	1962	FanaSNP	-7.92938	-4.07192	4	4	3	4	4	Yes	Yes
Vibrant	PI 551603	CFRA 234.001	Canada, Ontario	Eastern Canada	1967	IStraw35	-17.6543	6.99982	4	1	3	4	4	No	No
Vicomtesse Hericart de Thury	PI 551620	CFRA 253.001	France	Western Europe	1849	IStraw35	7.56235	-26.7024	5	4	1	5 & 6	5.1	No	No
Victorian Nameless	PI 551772	CFRA 417.001	United Kingdom, England	Western Europe		IStraw35	16.649	-18.7065	5	4	1	5 & 6	5.1	No	No
Vystavochnaya	PI 616597	CFRA 1216.001	Russian Federation	Eastern Europe		IStraw35	2.62099	-21.0332	6	4	1	5 & 6	5.1	No	No
Weisse Anasa	PI 270464	CFRA 123.001	Germany	Western Europe		IStraw35	1.25181	-20.7495	5	4	1	5 & 6	5.1	No	Yes
White Carolina	PI 551681	CFRA 384.002	United States, South Carolina	Southeastern U.S.	1700	IStraw35	7.52197	-26.4636	5	4	1	5 & 6	5.1	No	Yes
White D	PI 616511	CFRA 1027.001	Sweden	Western Europe		IStraw35	6.0633	-22.8199	5	4	1	5 & 6	5.1	No	No
Wiltguard	PI 551669	CFRA 305.003	United States, California	California, U.S.	1961	IStraw35	9.65331	3.3025	7	7	2	7	7	No	No
Winona	PI 664322	CFRA 1482.001	United States, Minnesota	Midwest U.S.	2001	FanaSNP	-12.1588	9.57098	1	1	3	1	1	No	No
Yachiyo	PI 551557	CFRA 181.001	Japan	Asia	1961	FanaSNP	-15.1354	15.8441	2	1	3	1	1	No	No
Yakumo	PI 641193	CFRA 1308.001	Japan	Asia		IStraw35	-6.61316	-0.485041	4	3	3	4	4	No	No
Yamagata 2	PI 616635	CFRA 1307.002	Japan	Asia		IStraw35	12.232	-4.76046	8	8	1	8	8	No	No
Yamato-shikinari	PI 616634	CFRA 1306.003	Japan	Asia		IStraw35	3.22391	-8.32986	6	5	1	5 & 6	6	No	No
Yolo	PI 677226	CFRA 1017.002	United States, California	California, U.S.	1987	FanaSNP	-3.12065	-27.3248	5	5	1	5 & 6	5.2	No	No
Yuzhanka	PI 616587	CFRA 1205.001	Russian Federation	Eastern Europe		FanaSNP	2.49887	-21.2291	6	4	1	5 & 6	5.1	No	Yes
Zefyr	PI 551800	CFRA 447.001	Denmark	Western Europe	1965	FanaSNP	-1.28928	-19.733	5	5	1	5 & 6	6	No	Yes

## Sheet: Supplementary_Table_S2
Supplementary Table S2. Pairwise comparison of accessions for identity-by-state (IBS). Accessions with greater than or equal to 98% identity are considered to be synonyms.
Accession Individual 1	Local num Individual 1	Name Individual 1	Accession Individual 2	Local num Individual 2	Name Individual 2	IBS Percentage
PI 616617	CFRA 1264.001	F. x ananassa 86.75.6	PI 616644	CFRA 1325.001	F. x ananassa NF-21	99.9874
PI 551637	CFRA 271.001	Fou Chu	PI 551638	CFRA 272.001	Veestar	99.9624
PI 616501	CFRA 288.001	Lester	PI 551594	CFRA 289.001	Podnyaya Zagorya	99.9619
PI 641175	CFRA 1274.001	Aiberry	PI 641191	CFRA 1301.001	Touhoku 14	99.9617
PI 551596	CFRA 225.001	Redcoat	PI 551622	CFRA 255.003	Elista	99.9374
PI 551537	CFRA 163.001	Kaoling	PI 551637	CFRA 271.001	Fou Chu	99.9374
PI 231088	CFRA 167.001	Fukuba	PI 551541	CFRA 168.001	Aromel	99.9363
PI 551674	CFRA 310.002	CA 51S1-1 Sequioa parent	PI 551674	CFRA 310.003	CA 51S1-1 Sequioa parent	99.936
PI 551936	CFRA 645.001	MDUS 4587	PI 551939	CFRA 648.001	MDUS 4645	99.9354
PI 551537	CFRA 163.001	Kaoling	PI 551638	CFRA 272.001	Veestar	99.925
PI 551545	CFRA 172.002	Ozark Beauty	PI 670240	CFRA 2166.001	Carlsbad	99.9236
PI 616587	CFRA 1205.001	Yuzhanka	PI 616596	CFRA 1215.001	Scotland	99.9122
PI 616596	CFRA 1215.001	Scotland	PI 616597	CFRA 1216.001	Vystavochnaya	99.9121
PI 551437	CFRA 125.001	Auchincruive Climax	PI 551408	CFRA 28.001	Perle de Prague	99.8996
PI 617021	CFRA 1791.001	Lambada	PI 617025	CFRA 1795.001	Prisvyata	99.899
PI 551489	CFRA 68.001	Aiko	PI 551494	CFRA 73.001	Brighton	99.898
PI 641175	CFRA 1274.001	Aiberry	PI 641187	CFRA 1294.001	Sokusei 3	99.8977
PI 641187	CFRA 1294.001	Sokusei 3	PI 641191	CFRA 1301.001	Touhoku 14	99.8852
PI 551412	CFRA 13.001	Cyclone	PI 551559	CFRA 183.001	Sparkle	99.8745
PI 551927	CFRA 636.001	Jewel	PI 551944	CFRA 653.001	MDUS 5097	99.8741
PI 616587	CFRA 1205.001	Yuzhanka	PI 616597	CFRA 1216.001	Vystavochnaya	99.8619
PI 551574	CFRA 199.001	Kurume	PI 551637	CFRA 271.001	Fou Chu	99.8616
PI 551540	CFRA 166.001	Cardinal	PI 551557	CFRA 181.001	Yachiyo	99.8613
PI 551482	CFRA 141.001	Sunrise	PI 551483	CFRA 142.001	Gorella	99.8494
PI 551419	CFRA 112.001	Pai Yu	PI 551420	CFRA 113.001	Orland	99.8492
PI 551486	CFRA 147.001	Garnet	PI 551570	CFRA 195.001	Fortune	99.8492
PI 616629	CFRA 1296.001	Terunoka	PI 641188	CFRA 1297.001	Touhoku 1	99.8478
PI 616630	CFRA 1299.001	Touhoku 10	PI 641190	CFRA 1300.001	Touhoku 13	99.8473
PI 551537	CFRA 163.001	Kaoling	PI 551574	CFRA 199.001	Kurume	99.8368
PI 551800	CFRA 447.001	Zefyr	PI 551802	CFRA 449.001	British Sovereign	99.8366
PI 551605	CFRA 236.001	Grenadier	PI 551610	CFRA 241.001	Domanil	99.8357
PI 551574	CFRA 199.001	Kurume	PI 551638	CFRA 272.001	Veestar	99.8116
PI 551754	CFRA 394.001	Cesena	PI 551755	CFRA 396.001	Red Giant	99.8112
PI 551563	CFRA 188.001	Profusion	PI 551564	CFRA 189.001	Klondike	99.7962
PI 616633	CFRA 1305.001	Tonami	PI 616635	CFRA 1307.002	Yamagata 2	99.7824
PI 641184	CFRA 1289.001	Nagoya-oomi	PI 551799	CFRA 446.001	Dania	99.7812
PI 551433	CFRA 114.001	Redchief	PI 551828	CFRA 494.001	Dunlap	99.7736
PI 551597	CFRA 226.003	Scarlet	PI 551632	CFRA 266.005	Madame Moutot	99.7723
PI 551682	CFRA 311.001	CA 55.23-1 subtropical (ananassa x chil)	PI 551675	CFRA 313.001	CA 59.39-1 Rockhill 2nd BC	99.769
PI 551570	CFRA 195.001	Fortune	PI 551395	CFRA 3.001	Catskill	99.7618
PI 641172	CFRA 1270.001	Benisuzume 025	PI 616635	CFRA 1307.002	Yamagata 2	99.7576
PI 551441	CFRA 129.001	Deet	PI 551871	CFRA 543.002	Streamliner	99.7477
PI 664910	CFRA 2118.001	Sweet Sunrise	PI 675459	CFRA 2210.001	Flavorfest	99.7476
PI 641170	CFRA 1268.001	Koro 103	PI 641181	CFRA 1283.001	Mishino	99.7431
PI 551797	CFRA 444.001	Earlibelle	PI 551399	CFRA 7.001	Badgerbelle	99.7358
PI 552235	CFRA 940.001	ORUS 3727 ORUSM 264	PI 552236	CFRA 941.001	ORUS 3727 ORUSM 265	99.7317
PI 551672	CFRA 308.001	CA 39.117-4	PI 552234	CFRA 939.001	ORUS 740-7	99.72
PI 616591	CFRA 1210.001	ORUS 1083-135	PI 651549	CFRA 1821.001	ORUS 1239R-21	99.7186
PI 616920	CFRA 1667.001	September Sweet	PI 551846	CFRA 515.002	Quinalt	99.7179
PI 551430	CFRA 153.001	Sentinel	PI 551808	CFRA 154.001	Stoplight	99.6972
PI 551421	CFRA 115.002	Blakemore	PI 551478	CFRA 137.001	Berkeley	99.6869
PI 551755	CFRA 396.001	Red Giant	PI 551756	CFRA 397.001	Dana	99.6837
PI 616775	CFRA 1493.001	F. x ananassa Bay View KHCW 96-25-02	PI 616777	CFRA 1495.001	Sitka	99.6785
PI 641172	CFRA 1270.001	Benisuzume 025	PI 616633	CFRA 1305.001	Tonami	99.6771
PI 666636	CFRA 2154.001	Korona - Netherlands	PI 551915	CFRA 618.001	Bogota	99.6685
PI 616860	CFRA 1600.001	Venta	PI 616861	CFRA 1601.001	Venta	99.6369
PI 551754	CFRA 394.001	Cesena	PI 551756	CFRA 397.001	Dana	99.6338
PI 551486	CFRA 147.001	Garnet	PI 551395	CFRA 3.001	Catskill	99.5861
PI 616500	CFRA 246.002	Cambridge Favorite	PI 551581	CFRA 496.001	Korona	99.5822
PI 551810	CFRA 460.001	To-Wan	PI 551861	CFRA 532.001	Taiwan Farmer	99.5728
PI 551716	CFRA 320.001	CA 64.28-18	PI 551717	CFRA 321.001	CA 64.28-18 8x	99.5398
PI 551927	CFRA 636.001	Jewel	PI 551929	CFRA 638.001	MDUS 3316	99.5389
PI 551538	CFRA 164.001	Midway	PI 551544	CFRA 171.001	Early Midway	99.5387
PI 270464	CFRA 123.001	Weisse Anasa	PI 616763	CFRA 1477.001	His Excellency	99.5359
PI 551591	CFRA 219.001	Marsyalakaya	PI 551592	CFRA 220.001	Northland	99.4893
PI 551558	CFRA 182.001	Temple	PI 551593	CFRA 221.001	Howard 17	99.4877
PI 551620	CFRA 253.001	Vicomtesse Hericart de Thury	PI 551681	CFRA 384.002	White Carolina	99.48
PI 551439	CFRA 127.001	Apollo	PI 551567	CFRA 192.001	Grandee	99.4439
PI 551929	CFRA 638.001	MDUS 3316	PI 551944	CFRA 653.001	MDUS 5097	99.4113
PI 551419	CFRA 112.001	Pai Yu	PI 551637	CFRA 271.001	Fou Chu	99.41
PI 551420	CFRA 113.001	Orland	PI 551638	CFRA 272.001	Veestar	99.4098
PI 551420	CFRA 113.001	Orland	PI 551637	CFRA 271.001	Fou Chu	99.409
PI 551420	CFRA 113.001	Orland	PI 551537	CFRA 163.001	Kaoling	99.372
PI 551419	CFRA 112.001	Pai Yu	PI 551638	CFRA 272.001	Veestar	99.3604
PI 551419	CFRA 112.001	Pai Yu	PI 551537	CFRA 163.001	Kaoling	99.3358
PI 551419	CFRA 112.001	Pai Yu	PI 551574	CFRA 199.001	Kurume	99.3199
PI 551629	CFRA 263.001	Tantallon	PI 551634	CFRA 268.001	Troubadour	99.2971
PI 551659	CFRA 1246.001	Fresno	PI 641189	CFRA 1298.001	Touhoku 5	99.2958
PI 551420	CFRA 113.001	Orland	PI 551574	CFRA 199.001	Kurume	99.2812
PI 551548	CFRA 149.001	Tioga	PI 551667	CFRA 303.002	Tioga	99.1301
PI 551800	CFRA 447.001	Zefyr	PI 551799	CFRA 446.001	Dania	98.953
PI 551856	CFRA 527.001	ORUS 4357 ORUSM 202	PI 551859	CFRA 529.001	Redcrest	98.913
PI 551802	CFRA 449.001	British Sovereign	PI 551799	CFRA 446.001	Dania	98.8849
PI 551437	CFRA 125.001	Auchincruive Climax	PI 551664	CFRA 179.001	Sierra	98.8504
PI 641184	CFRA 1289.001	Nagoya-oomi	PI 551800	CFRA 447.001	Zefyr	98.8504
PI 551664	CFRA 179.001	Sierra	PI 551408	CFRA 28.001	Perle de Prague	98.7941
PI 616633	CFRA 1305.001	Tonami	PI 551536	CFRA 162.001	Harunoka	98.7904
PI 616777	CFRA 1495.001	Sitka	PI 551795	CFRA 441.001	Sitka hybrid	98.7827
PI 551615	CFRA 247.001	Royal Sovereign	PI 551616	CFRA 248.001	Litessa	98.7682
PI 641184	CFRA 1289.001	Nagoya-oomi	PI 551802	CFRA 449.001	British Sovereign	98.7601
PI 551670	CFRA 306.002	CA 37.20-45 Cruz parent	PI 551863	CFRA 465.003	Himiko	98.7529
PI 616635	CFRA 1307.002	Yamagata 2	PI 551536	CFRA 162.001	Harunoka	98.7276
PI 551766	CFRA 409.001	MD-683	PI 551614	CFRA 245.001	Stelemaster	98.7105
PI 551602	CFRA 233.001	Vesper	PI 551689	CFRA 326.001	CA 69.19-12 day neutral	98.7043
PI 551545	CFRA 172.002	Ozark Beauty	PI 551502	CFRA 82.001	Hood	98.6726
PI 670240	CFRA 2166.001	Carlsbad	PI 551502	CFRA 82.001	Hood	98.6726
PI 616775	CFRA 1493.001	F. x ananassa Bay View KHCW 96-25-02	PI 551795	CFRA 441.001	Sitka hybrid	98.667
PI 551398	CFRA 6.001	Titan	PI 551400	CFRA 9.001	Micmac	98.6616
PI 641172	CFRA 1270.001	Benisuzume 025	PI 551536	CFRA 162.001	Harunoka	98.6545
PI 616559	CFRA 1168.001	Seneca	PI 616560	CFRA 1169.001	Cavendish	98.616
PI 551597	CFRA 226.003	Scarlet	PI 616500	CFRA 246.002	Cambridge Favorite	98.5984
PI 616764	CFRA 1478.001	Latecross	PI 551903	CFRA 570.001	Califour	98.5967
PI 551412	CFRA 13.001	Cyclone	PI 664446	CFRA 2097.001	Sparkle Supreme	98.5912
PI 551559	CFRA 183.001	Sparkle	PI 664446	CFRA 2097.001	Sparkle Supreme	98.5729
PI 551509	CFRA 90.001	Cheam	PI 551510	CFRA 91.001	Appelever	98.561
PI 616500	CFRA 246.002	Cambridge Favorite	PI 551632	CFRA 266.005	Madame Moutot	98.4211
PI 551597	CFRA 226.003	Scarlet	PI 551581	CFRA 496.001	Korona	98.4045
PI 617021	CFRA 1791.001	Lambada	PI 551406	CFRA 23.001	Allstar	98.3965
PI 637960	CFRA 1844.001	Pelican	PI 664337	CFRA 1846.001	Strawberry Festival	98.3955
PI 684677	CFRA 1195.001	Marshall - sakuma	PI 551499	CFRA 78.001	Northwest	98.3892
PI 616623	CFRA 1284.005	Miyazaki	PI 551637	CFRA 271.001	Fou Chu	98.3746
PI 616623	CFRA 1284.005	Miyazaki	PI 551537	CFRA 163.001	Kaoling	98.3273
PI 616623	CFRA 1284.005	Miyazaki	PI 551638	CFRA 272.001	Veestar	98.3273
PI 551411	CFRA 12.001	Tamella	PI 666638	CFRA 2156.001	Tamella - Netherlands	98.3175
PI 617025	CFRA 1795.001	Prisvyata	PI 551406	CFRA 23.001	Allstar	98.31
PI 616623	CFRA 1284.005	Miyazaki	PI 551574	CFRA 199.001	Kurume	98.3066
PI 551632	CFRA 266.005	Madame Moutot	PI 551581	CFRA 496.001	Korona	98.2361
PI 551420	CFRA 113.001	Orland	PI 616623	CFRA 1284.005	Miyazaki	97.8795
PI 551419	CFRA 112.001	Pai Yu	PI 616623	CFRA 1284.005	Miyazaki	97.8334
PI 616777	CFRA 1495.001	Sitka	PI 551960	CFRA 631.001	Clark	96.8609
PI 616775	CFRA 1493.001	F. x ananassa Bay View KHCW 96-25-02	PI 551960	CFRA 631.001	Clark	96.8054
PI 616850	CFRA 1590.001	Selva x X-11 92012 I	PI 616851	CFRA 1591.001	Totem x CL-5 92015 T	95.857
PI 551795	CFRA 441.001	Sitka hybrid	PI 551960	CFRA 631.001	Clark	95.7306
PI 616622	CFRA 1278.002	Hogyoku	PI 616633	CFRA 1305.001	Tonami	94.8697
PI 616622	CFRA 1278.002	Hogyoku	PI 616635	CFRA 1307.002	Yamagata 2	94.4172
PI 641172	CFRA 1270.001	Benisuzume 025	PI 616622	CFRA 1278.002	Hogyoku	94.2998
PI 616622	CFRA 1278.002	Hogyoku	PI 551536	CFRA 162.001	Harunoka	93.6164
PI 617023	CFRA 1793.001	Lihama	PI 552270	CFRA 977.001	Toots	92.8305
PI 616780	CFRA 1498.001	Matared	PI 616782	CFRA 1500.001	Talkeetna	92.4309
PI 616779	CFRA 1497.001	Sitka hybrid S1	PI 551796	CFRA 442.001	Alaska Pioneer	92.117
PI 641186	CFRA 1293.001	Sizutakara	PI 616628	CFRA 1295.004	Syuukou	91.7958
PI 551902	CFRA 1004.001	Radiance	PI 551539	CFRA 165.001	Ogallala	90.6836
PI 551620	CFRA 253.001	Vicomtesse Hericart de Thury	PI 552292	CFRA 999.001	Variegated Strawberry	90.6136
PI 637936	CFRA 1805.001	F. x ananassa 90537-3	PI 551630	CFRA 401.001	Aberdeen - New Jersey	90.39
PI 551681	CFRA 384.002	White Carolina	PI 552292	CFRA 999.001	Variegated Strawberry	90.1864
PI 616615	CFRA 1262.001	F. x ananassa 86.51.10	PI 616645	CFRA 1326.001	F. x ananassa NF-29	89.0847
PI 551673	CFRA 309.002	CA 42.8-16 Tioga parent	PI 551678	CFRA 316.001	CA 61S18-30 verticillium res.	88.8205
PI 616626	CFRA 1290.003	Nyohou	PI 617008	CFRA 1777.001	Tochiotome	87.7778
PI 616776	CFRA 1494.001	F. x ananassa Girdwood KHCW 96-28-01	PI 551960	CFRA 631.001	Clark	87.5067
PI 616775	CFRA 1493.001	F. x ananassa Bay View KHCW 96-25-02	PI 616776	CFRA 1494.001	F. x ananassa Girdwood KHCW 96-28-01	87.0437
PI 616848	CFRA 1588.001	Selva x Del Norte 92006 D	PI 616849	CFRA 1589.001	Selva x LCM-19 92009 D	87.0418
PI 616776	CFRA 1494.001	F. x ananassa Girdwood KHCW 96-28-01	PI 616777	CFRA 1495.001	Sitka	86.9548
PI 551423	CFRA 118.001	Fairland	PI 551607	CFRA 238.001	Acadia	86.9451
PI 551439	CFRA 127.001	Apollo	PI 616634	CFRA 1306.003	Yamato-shikinari	86.8313
PI 616634	CFRA 1306.003	Yamato-shikinari	PI 551567	CFRA 192.001	Grandee	86.724
PI 551412	CFRA 13.001	Cyclone	PI 551607	CFRA 238.001	Acadia	86.715
PI 551559	CFRA 183.001	Sparkle	PI 551607	CFRA 238.001	Acadia	86.6834
PI 616919	CFRA 1666.001	Shortcake	PI 684682	CFRA 2300.001	Gaviota	86.4758
PI 551427	CFRA 131.001	Tennessee Beauty	PI 551478	CFRA 137.001	Berkeley	86.4205
PI 551421	CFRA 115.002	Blakemore	PI 551427	CFRA 131.001	Tennessee Beauty	86.3351
PI 616764	CFRA 1478.001	Latecross	PI 551906	CFRA 579.001	Red Cross	86.3021
PI 616681	CFRA 1374.001	Primetime	PI 616942	CFRA 1709.001	F. x ananassa NC 98-3-1	86.2483
PI 616776	CFRA 1494.001	F. x ananassa Girdwood KHCW 96-28-01	PI 551795	CFRA 441.001	Sitka hybrid	86.236
PI 551595	CFRA 224.001	Raritan	PI 551653	CFRA 287.001	Holiday	86.2069
PI 612493	CFRA 1695.001	Fredrk 9	PI 616942	CFRA 1709.001	F. x ananassa NC 98-3-1	86.1545
PI 616942	CFRA 1709.001	F. x ananassa NC 98-3-1	PI 637938	CFRA 1807.002	US 4809	86.0017
PI 616560	CFRA 1169.001	Cavendish	PI 551653	CFRA 287.001	Holiday	85.8978
PI 664446	CFRA 2097.001	Sparkle Supreme	PI 551607	CFRA 238.001	Acadia	85.8955
PI 616590	CFRA 1208.001	MDUS 5368 R19	PI 616501	CFRA 288.001	Lester	85.8302
PI 616590	CFRA 1208.001	MDUS 5368 R19	PI 551594	CFRA 289.001	Podnyaya Zagorya	85.7885
PI 616511	CFRA 1027.001	White D	PI 616763	CFRA 1477.001	His Excellency	85.7253
PI 551903	CFRA 570.001	Califour	PI 551906	CFRA 579.001	Red Cross	85.7032
PI 616511	CFRA 1027.001	White D	PI 270464	CFRA 123.001	Weisse Anasa	85.6961
PI 616681	CFRA 1374.001	Primetime	PI 612493	CFRA 1695.001	Fredrk 9	85.6873
PI 551838	CFRA 507.001	Beaver Early	PI 551840	CFRA 509.001	Protem	85.5962
PI 616681	CFRA 1374.001	Primetime	PI 637938	CFRA 1807.002	US 4809	85.5218
PI 660779	CFRA 2050.001	Seascape	PI 670241	CFRA 2167.001	Cuesta	85.4948
PI 551485	CFRA 144.001	Darrow	PI 616942	CFRA 1709.001	F. x ananassa NC 98-3-1	85.4577
PI 270471	CFRA 17.001	Kaiser's Samling	PI 664362	CFRA 1968.001	Aprikose	85.4242
PI 551402	CFRA 11.001	Comet	PI 551557	CFRA 181.001	Yachiyo	85.4182
PI 616631	CFRA 1303.001	Tonami-zairai-shikinari	PI 691745	CFRA 511.001	Marshall	85.4124
PI 677226	CFRA 1017.002	Yolo	PI 616942	CFRA 1709.001	F. x ananassa NC 98-3-1	85.3928
PI 551402	CFRA 11.001	Comet	PI 551540	CFRA 166.001	Cardinal	85.36
PI 616851	CFRA 1591.001	Totem x CL-5 92015 T	PI 616942	CFRA 1709.001	F. x ananassa NC 98-3-1	85.3579
PI 616922	CFRA 1670.001	Pegasus	PI 551621	CFRA 254.001	Tenira	85.3396
PI 664343	CFRA 1882.001	Evangeline	PI 551588	CFRA 215.001	Honeoye	85.3367
PI 551623	CFRA 256.002	Jucunda	PI 552292	CFRA 999.001	Variegated Strawberry	85.3362
PI 551424	CFRA 120.001	Koralovaya	PI 616596	CFRA 1215.001	Scotland	85.3
PI 551424	CFRA 120.001	Koralovaya	PI 616587	CFRA 1205.001	Yuzhanka	85.2727
PI 551424	CFRA 120.001	Koralovaya	PI 616597	CFRA 1216.001	Vystavochnaya	85.2624
PI 551630	CFRA 401.001	Aberdeen - New Jersey	PI 551766	CFRA 409.001	MD-683	85.2315
PI 664332	CFRA 1675.001	Muir	PI 551679	CFRA 332.001	CA 71.98-605 Parker parent	85.2069
PI 616681	CFRA 1374.001	Primetime	PI 616851	CFRA 1591.001	Totem x CL-5 92015 T	85.1988
PI 651548	CFRA 1820.001	ORUS 1267-236	PI 551859	CFRA 529.001	Redcrest	85.1634
PI 641181	CFRA 1283.001	Mishino	PI 641193	CFRA 1308.001	Yagumo	85.132
PI 551535	CFRA 161.001	Atlas	PI 551398	CFRA 6.001	Titan	85.1205
PI 551828	CFRA 494.001	Dunlap	PI 551928	CFRA 637.001	MDUS 3184	85.0848
PI 551433	CFRA 114.001	Redchief	PI 551928	CFRA 637.001	MDUS 3184	85.0641
PI 641170	CFRA 1268.001	Koro 103	PI 641193	CFRA 1308.001	Yagumo	85.0373
PI 616559	CFRA 1168.001	Seneca	PI 551653	CFRA 287.001	Holiday	84.9546
PI 551488	CFRA 152.001	Prelude	PI 551398	CFRA 6.001	Titan	84.9506
PI 616918	CFRA 1664.003	Northeaster	PI 551940	CFRA 649.001	MDUS 4774	84.9145
PI 551501	CFRA 81.001	Totem	PI 552238	CFRA 943.001	ORUS 4916 UCM 731	84.8819
PI 551620	CFRA 253.001	Vicomtesse Hericart de Thury	PI 551623	CFRA 256.002	Jucunda	84.8469
PI 551664	CFRA 179.001	Sierra	PI 666637	CFRA 2155.001	Talisman - Netherlands	84.837
PI 551482	CFRA 141.001	Sunrise	PI 551579	CFRA 498.001	Elsanta	84.8286
PI 551934	CFRA 643.001	MDUS 4355	PI 551937	CFRA 646.001	MDUS 4588	84.8246
PI 551624	CFRA 258.001	Rabunda	PI 551625	CFRA 259.001	Revada	84.824
PI 551483	CFRA 142.001	Gorella	PI 551579	CFRA 498.001	Elsanta	84.8104
PI 616851	CFRA 1591.001	Totem x CL-5 92015 T	PI 612493	CFRA 1695.001	Fredrk 9	84.7998
PI 612493	CFRA 1695.001	Fredrk 9	PI 637938	CFRA 1807.002	US 4809	84.7894
PI 616781	CFRA 1499.001	Skwentna	PI 616782	CFRA 1500.001	Talkeetna	84.7358
PI 677226	CFRA 1017.002	Yolo	PI 616681	CFRA 1374.001	Primetime	84.7128
PI 616594	CFRA 1213.001	Governor Simcoe	PI 551653	CFRA 287.001	Holiday	84.7072
PI 616643	CFRA 1324.001	F. x ananassa NFAA	PI 660777	CFRA 2048.001	Chandler	84.7045
PI 641181	CFRA 1283.001	Mishino	PI 551593	CFRA 221.001	Howard 17	84.6656
PI 551423	CFRA 118.001	Fairland	PI 551766	CFRA 409.001	MD-683	84.6501
PI 616681	CFRA 1374.001	Primetime	PI 551485	CFRA 144.001	Darrow	84.6164
PI 651548	CFRA 1820.001	ORUS 1267-236	PI 551856	CFRA 527.001	ORUS 4357 ORUSM 202	84.5954
PI 664330	CFRA 1602.001	Klonmore	PI 551403	CFRA 18.001	Florida Ninety	84.5567
PI 616587	CFRA 1205.001	Yuzhanka	PI 551590	CFRA 217.001	Komsomalka	84.5523
PI 616596	CFRA 1215.001	Scotland	PI 551590	CFRA 217.001	Komsomalka	84.5427
PI 616597	CFRA 1216.001	Vystavochnaya	PI 551590	CFRA 217.001	Komsomalka	84.5427
PI 641170	CFRA 1268.001	Koro 103	PI 551593	CFRA 221.001	Howard 17	84.5275
PI 551503	CFRA 83.001	Benton	PI 552271	CFRA 978.001	Redgem	84.501
PI 616922	CFRA 1670.001	Pegasus	PI 551561	CFRA 185.001	Sivetta	84.4982
PI 670234	CFRA 1315.001	Anaheim	PI 670242	CFRA 2168.001	Laguna	84.4828
PI 551858	CFRA 530.001	ORUS 4816 ORUSM 173	PI 552238	CFRA 943.001	ORUS 4916 UCM 731	84.4823
PI 670234	CFRA 1315.001	Anaheim	PI 660762	CFRA 1982.001	Irvine	84.4639
PI 616922	CFRA 1670.001	Pegasus	PI 617022	CFRA 1792.001	Lavril	84.4388
PI 551630	CFRA 401.001	Aberdeen - New Jersey	PI 551614	CFRA 245.001	Stelemaster	84.4098
PI 616919	CFRA 1666.001	Shortcake	PI 684681	CFRA 2299.001	Diamante	84.4091
PI 551857	CFRA 528.001	ORUS 4817 ORUSM 926	PI 551858	CFRA 530.001	ORUS 4816 ORUSM 173	84.3946
PI 551839	CFRA 508.001	Beaver Belle	PI 551840	CFRA 509.001	Protem	84.3694
PI 551535	CFRA 161.001	Atlas	PI 551400	CFRA 9.001	Micmac	84.3663
PI 551653	CFRA 287.001	Holiday	PI 551940	CFRA 649.001	MDUS 4774	84.3625
PI 677226	CFRA 1017.002	Yolo	PI 616851	CFRA 1591.001	Totem x CL-5 92015 T	84.3499
PI 551558	CFRA 182.001	Temple	PI 664446	CFRA 2097.001	Sparkle Supreme	84.3378
PI 616851	CFRA 1591.001	Totem x CL-5 92015 T	PI 637938	CFRA 1807.002	US 4809	84.3337
PI 551953	CFRA 662.001	Tribute	PI 551954	CFRA 663.001	Tristar	84.2968
PI 641182	CFRA 1285.001	Morioka 18	PI 551565	CFRA 190.001	Donner	84.2588
PI 551623	CFRA 256.002	Jucunda	PI 551681	CFRA 384.002	White Carolina	84.2478
PI 551664	CFRA 179.001	Sierra	PI 551625	CFRA 259.001	Revada	84.2401
PI 551437	CFRA 125.001	Auchincruive Climax	PI 551530	CFRA 155.003	Red Gauntlet	84.2329
PI 677226	CFRA 1017.002	Yolo	PI 637938	CFRA 1807.002	US 4809	84.2325
PI 551492	CFRA 1774.001	Douglas	PI 660777	CFRA 2048.001	Chandler	84.2173
PI 551530	CFRA 155.003	Red Gauntlet	PI 551408	CFRA 28.001	Perle de Prague	84.2039
PI 551437	CFRA 125.001	Auchincruive Climax	PI 666637	CFRA 2155.001	Talisman - Netherlands	84.1834
PI 641181	CFRA 1283.001	Mishino	PI 551558	CFRA 182.001	Temple	84.1522
PI 666637	CFRA 2155.001	Talisman - Netherlands	PI 551408	CFRA 28.001	Perle de Prague	84.1403
PI 677226	CFRA 1017.002	Yolo	PI 612493	CFRA 1695.001	Fredrk 9	84.1346
PI 551594	CFRA 289.001	Podnyaya Zagorya	PI 551947	CFRA 656.001	MDUS 5136	84.1317
PI 551488	CFRA 152.001	Prelude	PI 551400	CFRA 9.001	Micmac	84.1239
PI 664363	CFRA 1969.001	Herzbergs Triumph	PI 664365	CFRA 1971.001	Mieze Schindler	84.1212
PI 616501	CFRA 288.001	Lester	PI 551947	CFRA 656.001	MDUS 5136	84.0892
PI 641170	CFRA 1268.001	Koro 103	PI 551558	CFRA 182.001	Temple	84.0768
PI 551485	CFRA 144.001	Darrow	PI 612493	CFRA 1695.001	Fredrk 9	84.044
PI 551653	CFRA 287.001	Holiday	PI 551579	CFRA 498.001	Elsanta	84.0281
PI 551434	CFRA 119.001	Narcissa	PI 551479	CFRA 138.001	Fairfax	84.004
PI 551485	CFRA 144.001	Darrow	PI 616851	CFRA 1591.001	Totem x CL-5 92015 T	84.0005
PI 551859	CFRA 529.001	Redcrest	PI 552269	CFRA 976.001	ORUS 1407-76	83.9883
PI 660762	CFRA 1982.001	Irvine	PI 670242	CFRA 2168.001	Laguna	83.9822
PI 664446	CFRA 2097.001	Sparkle Supreme	PI 551593	CFRA 221.001	Howard 17	83.9625
PI 551856	CFRA 527.001	ORUS 4357 ORUSM 202	PI 551501	CFRA 81.001	Totem	83.9618
PI 551589	CFRA 216.001	Kent	PI 552258	CFRA 965.001	Cornwallis	83.9561
PI 270471	CFRA 17.001	Kaiser's Samling	PI 551590	CFRA 217.001	Komsomalka	83.9551
PI 551857	CFRA 528.001	ORUS 4817 ORUSM 926	PI 551501	CFRA 81.001	Totem	83.9322
PI 551394	CFRA 1.001	Earliglow	PI 551946	CFRA 655.001	MDUS 5130	83.9096
PI 616850	CFRA 1590.001	Selva x X-11 92012 I	PI 637938	CFRA 1807.002	US 4809	83.9043
PI 616924	CFRA 1672.001	Eros	PI 551579	CFRA 498.001	Elsanta	83.9041
PI 641192	CFRA 1302.001	Touhoku 15	PI 616632	CFRA 1304.001	Toyonoka	83.8898
PI 551530	CFRA 155.003	Red Gauntlet	PI 666637	CFRA 2155.001	Talisman - Netherlands	83.8789
PI 551485	CFRA 144.001	Darrow	PI 637938	CFRA 1807.002	US 4809	83.8737
PI 551719	CFRA 328.001	CA 70.3-117 day neutral	PI 551814	CFRA 466.001	Selva	83.8676
PI 551433	CFRA 114.001	Redchief	PI 551407	CFRA 25.001	Guardian	83.8534
PI 637924	CFRA 1015.002	Parker	PI 670238	CFRA 2164.001	Camarosa	83.809
PI 664332	CFRA 1675.001	Muir	PI 551719	CFRA 328.001	CA 70.3-117 day neutral	83.8059
PI 551423	CFRA 118.001	Fairland	PI 551614	CFRA 245.001	Stelemaster	83.79
PI 551530	CFRA 155.003	Red Gauntlet	PI 551541	CFRA 168.001	Aromel	83.7779
PI 551407	CFRA 25.001	Guardian	PI 551828	CFRA 494.001	Dunlap	83.772
PI 616942	CFRA 1709.001	F. x ananassa NC 98-3-1	PI 616974	CFRA 1741.001	F. x ananassa NC 98-22-4	83.7626
PI 617012	CFRA 1782.001	Arnika	PI 666637	CFRA 2155.001	Talisman - Netherlands	83.7493
PI 551412	CFRA 13.001	Cyclone	PI 551479	CFRA 138.001	Fairfax	83.7416
PI 551479	CFRA 138.001	Fairfax	PI 551559	CFRA 183.001	Sparkle	83.739
PI 551545	CFRA 172.002	Ozark Beauty	PI 551506	CFRA 86.001	Puget Beauty	83.7309
PI 551935	CFRA 644.001	MDUS 4380	PI 551940	CFRA 649.001	MDUS 4774	83.7265
PI 551530	CFRA 155.003	Red Gauntlet	PI 231088	CFRA 167.001	Fukuba	83.7151
PI 664332	CFRA 1675.001	Muir	PI 551814	CFRA 466.001	Selva	83.7004
PI 670240	CFRA 2166.001	Carlsbad	PI 551506	CFRA 86.001	Puget Beauty	83.679
PI 551625	CFRA 259.001	Revada	PI 551408	CFRA 28.001	Perle de Prague	83.6714
PI 551424	CFRA 120.001	Koralovaya	PI 617024	CFRA 1794.001	Lvovskaya Rannaya	83.6558
PI 551595	CFRA 224.001	Raritan	PI 551609	CFRA 240.001	Redglow	83.6183
PI 270464	CFRA 123.001	Weisse Anasa	PI 551555	CFRA 178.001	Rubin	83.6123
PI 666635	CFRA 2153.001	Induka	PI 666636	CFRA 2154.001	Korona - Netherlands	83.6076
PI 551437	CFRA 125.001	Auchincruive Climax	PI 551625	CFRA 259.001	Revada	83.6068
PI 637924	CFRA 1015.002	Parker	PI 551492	CFRA 1774.001	Douglas	83.5999
PI 551412	CFRA 13.001	Cyclone	PI 551558	CFRA 182.001	Temple	83.5987
PI 551595	CFRA 224.001	Raritan	PI 551950	CFRA 659.001	Mars	83.583
PI 616582	CFRA 1196.001	Melcher 86-17	PI 551917	CFRA 623.001	Dover	83.5811
PI 551598	CFRA 228.001	Surecrop	PI 551928	CFRA 637.001	MDUS 3184	83.5806
PI 551766	CFRA 409.001	MD-683	PI 551862	CFRA 534.001	EarliMiss	83.5709
PI 551948	CFRA 657.001	MDUS 5189	PI 551953	CFRA 662.001	Tribute	83.5687
PI 551763	CFRA 407.001	Vale	PI 551503	CFRA 83.001	Benton	83.5575
PI 551530	CFRA 155.003	Red Gauntlet	PI 551664	CFRA 179.001	Sierra	83.5483
PI 551872	CFRA 200.001	Hsing Yu	PI 551638	CFRA 272.001	Veestar	83.5464
PI 551858	CFRA 530.001	ORUS 4816 ORUSM 173	PI 551503	CFRA 83.001	Benton	83.5387
PI 551492	CFRA 1774.001	Douglas	PI 551491	CFRA 231.001	Tufts	83.5385
PI 666635	CFRA 2153.001	Induka	PI 551915	CFRA 618.001	Bogota	83.5342
PI 664332	CFRA 1675.001	Muir	PI 660762	CFRA 1982.001	Irvine	83.5291
PI 684681	CFRA 2299.001	Diamante	PI 684682	CFRA 2300.001	Gaviota	83.52
PI 617022	CFRA 1792.001	Lavril	PI 551561	CFRA 185.001	Sivetta	83.5137
PI 551872	CFRA 200.001	Hsing Yu	PI 551637	CFRA 271.001	Fou Chu	83.5133
PI 551537	CFRA 163.001	Kaoling	PI 551872	CFRA 200.001	Hsing Yu	83.5088
PI 551574	CFRA 199.001	Kurume	PI 551872	CFRA 200.001	Hsing Yu	83.5054
PI 551492	CFRA 1774.001	Douglas	PI 660779	CFRA 2050.001	Seascape	83.5032
PI 551558	CFRA 182.001	Temple	PI 551559	CFRA 183.001	Sparkle	83.4982
PI 616593	CFRA 1212.001	Settler	PI 551407	CFRA 25.001	Guardian	83.4691
PI 551530	CFRA 155.003	Red Gauntlet	PI 551624	CFRA 258.001	Rabunda	83.4649
PI 551529	CFRA 133.001	ArKing	PI 551557	CFRA 181.001	Yachiyo	83.4639
PI 551557	CFRA 181.001	Yachiyo	PI 551797	CFRA 444.001	Earlibelle	83.4631
PI 551534	CFRA 160.001	Belrubi	PI 551939	CFRA 648.001	MDUS 4645	83.4487
PI 666634	CFRA 2152.001	Aberdeen - Netherlands	PI 551593	CFRA 221.001	Howard 17	83.4381
PI 551856	CFRA 527.001	ORUS 4357 ORUSM 202	PI 552269	CFRA 976.001	ORUS 1407-76	83.4307
PI 677226	CFRA 1017.002	Yolo	PI 616974	CFRA 1741.001	F. x ananassa NC 98-22-4	83.4233
PI 641192	CFRA 1302.001	Touhoku 15	PI 551565	CFRA 190.001	Donner	83.4013
PI 551540	CFRA 166.001	Cardinal	PI 551797	CFRA 444.001	Earlibelle	83.3962
PI 616764	CFRA 1478.001	Latecross	PI 551772	CFRA 417.001	Victorian Nameless	83.3841
PI 551419	CFRA 112.001	Pai Yu	PI 551872	CFRA 200.001	Hsing Yu	83.3836
PI 551436	CFRA 124.001	Direktor Paul Wallbaum	PI 664365	CFRA 1971.001	Mieze Schindler	83.3769
PI 551534	CFRA 160.001	Belrubi	PI 551936	CFRA 645.001	MDUS 4587	83.3718
PI 551529	CFRA 133.001	ArKing	PI 551540	CFRA 166.001	Cardinal	83.3713
PI 551477	CFRA 136.001	Pocahontas	PI 551613	CFRA 244.001	Earlidawn	83.3668
PI 551557	CFRA 181.001	Yachiyo	PI 551399	CFRA 7.001	Badgerbelle	83.3627
PI 551679	CFRA 332.001	CA 71.98-605 Parker parent	PI 551814	CFRA 466.001	Selva	83.3546
PI 616626	CFRA 1290.003	Nyohou	PI 616627	CFRA 1292.002	Reikou	83.3545
PI 551420	CFRA 113.001	Orland	PI 551872	CFRA 200.001	Hsing Yu	83.3543
PI 551407	CFRA 25.001	Guardian	PI 551928	CFRA 637.001	MDUS 3184	83.3504
PI 637924	CFRA 1015.002	Parker	PI 551491	CFRA 231.001	Tufts	83.3248
PI 551394	CFRA 1.001	Earliglow	PI 551423	CFRA 118.001	Fairland	83.3208
PI 551857	CFRA 528.001	ORUS 4817 ORUSM 926	PI 552238	CFRA 943.001	ORUS 4916 UCM 731	83.3162
PI 551540	CFRA 166.001	Cardinal	PI 551399	CFRA 7.001	Badgerbelle	83.3081
PI 616621	CFRA 1276.001	Haruyoi	PI 616628	CFRA 1295.004	Syuukou	83.2994
PI 637924	CFRA 1015.002	Parker	PI 660779	CFRA 2050.001	Seascape	83.2954
PI 551435	CFRA 121.001	Albritton	PI 551431	CFRA 26.001	Massey	83.2875
PI 551412	CFRA 13.001	Cyclone	PI 551543	CFRA 170.001	Armore	83.2791
PI 617021	CFRA 1791.001	Lambada	PI 551581	CFRA 496.001	Korona	83.2687
PI 551543	CFRA 170.001	Armore	PI 551559	CFRA 183.001	Sparkle	83.2579
PI 616589	CFRA 1207.001	Delmarvel	PI 551535	CFRA 161.001	Atlas	83.2357
PI 551934	CFRA 643.001	MDUS 4355	PI 551946	CFRA 655.001	MDUS 5130	83.2356
PI 616918	CFRA 1664.003	Northeaster	PI 551935	CFRA 644.001	MDUS 4380	83.2217
PI 551412	CFRA 13.001	Cyclone	PI 551593	CFRA 221.001	Howard 17	83.2188
PI 616681	CFRA 1374.001	Primetime	PI 616974	CFRA 1741.001	F. x ananassa NC 98-22-4	83.2179
PI 664333	CFRA 1704.001	IL 90-6-17	PI 551689	CFRA 326.001	CA 69.19-12 day neutral	83.1953
PI 551479	CFRA 138.001	Fairfax	PI 664446	CFRA 2097.001	Sparkle Supreme	83.1925
PI 551587	CFRA 214.001	Gilbert	PI 551636	CFRA 270.001	Badgerglo	83.1902
PI 617025	CFRA 1795.001	Prisvyata	PI 551581	CFRA 496.001	Korona	83.1743
PI 616871	CFRA 1613.001	Missionary hybrid	PI 637938	CFRA 1807.002	US 4809	83.1714
PI 616930	CFRA 1679.001	Eastern Pine	PI 616942	CFRA 1709.001	F. x ananassa NC 98-3-1	83.1675
PI 664445	CFRA 2096.001	Eversweet	PI 682649	CFRA 2296.001	Marys Peak	83.1658
PI 551499	CFRA 78.001	Northwest	PI 551501	CFRA 81.001	Totem	83.1652
PI 551435	CFRA 121.001	Albritton	PI 551585	CFRA 212.001	Delite	83.1624
PI 551561	CFRA 185.001	Sivetta	PI 551621	CFRA 254.001	Tenira	83.1461
PI 637924	CFRA 1015.002	Parker	PI 551679	CFRA 332.001	CA 71.98-605 Parker parent	83.1347
PI 551559	CFRA 183.001	Sparkle	PI 551593	CFRA 221.001	Howard 17	83.1333
PI 551411	CFRA 12.001	Tamella	PI 551599	CFRA 229.001	Tago	83.1286
PI 551394	CFRA 1.001	Earliglow	PI 551931	CFRA 640.001	MDUS 3839	83.1264
PI 616598	CFRA 1217.001	Mohawk	PI 551934	CFRA 643.001	MDUS 4355	83.1222
PI 677226	CFRA 1017.002	Yolo	PI 551485	CFRA 144.001	Darrow	83.1158
PI 616606	CFRA 1248.001	Cruz	PI 616607	CFRA 1249.001	Toro	83.1145
PI 551530	CFRA 155.003	Red Gauntlet	PI 616922	CFRA 1670.001	Pegasus	83.1064
PI 551859	CFRA 529.001	Redcrest	PI 551501	CFRA 81.001	Totem	83.1018
PI 616871	CFRA 1613.001	Missionary hybrid	PI 616942	CFRA 1709.001	F. x ananassa NC 98-3-1	83.094
PI 551545	CFRA 172.002	Ozark Beauty	PI 551842	CFRA 511.002	Marshall (Bainbridge)	83.0403
PI 551423	CFRA 118.001	Fairland	PI 551559	CFRA 183.001	Sparkle	83.0395
PI 616763	CFRA 1477.001	His Excellency	PI 551555	CFRA 178.001	Rubin	83.0335
PI 551601	CFRA 232.001	Tyee	PI 551501	CFRA 81.001	Totem	83.0286
PI 551558	CFRA 182.001	Temple	PI 666634	CFRA 2152.001	Aberdeen - Netherlands	83.0213
PI 551623	CFRA 256.002	Jucunda	PI 551631	CFRA 265.002	Oberschliessen	83.021
PI 551842	CFRA 511.002	Marshall (Bainbridge)	PI 551502	CFRA 82.001	Hood	83.0103
PI 551597	CFRA 226.003	Scarlet	PI 551406	CFRA 23.001	Allstar	83.0079
PI 551595	CFRA 224.001	Raritan	PI 551594	CFRA 289.001	Podnyaya Zagorya	83.0071
PI 616623	CFRA 1284.005	Miyazaki	PI 551861	CFRA 532.001	Taiwan Farmer	83.007
PI 664331	CFRA 1663.001	Evita	PI 660777	CFRA 2048.001	Chandler	83.0046
PI 641173	CFRA 1271.001	Okitsu 15	PI 551558	CFRA 182.001	Temple	83.0036
PI 551492	CFRA 1774.001	Douglas	PI 660762	CFRA 1982.001	Irvine	83.0015
PI 551423	CFRA 118.001	Fairland	PI 551412	CFRA 13.001	Cyclone	82.999
PI 670240	CFRA 2166.001	Carlsbad	PI 551842	CFRA 511.002	Marshall (Bainbridge)	82.9936
PI 551406	CFRA 23.001	Allstar	PI 551632	CFRA 266.005	Madame Moutot	82.9839
PI 616623	CFRA 1284.005	Miyazaki	PI 551810	CFRA 460.001	To-Wan	82.9773
PI 551556	CFRA 180.001	Superbe remontant Delbard	PI 551476	CFRA 64.001	Liberation D'Orleans	82.9771
PI 551595	CFRA 224.001	Raritan	PI 616501	CFRA 288.001	Lester	82.9733
PI 551401	CFRA 10.001	Redstar	PI 551405	CFRA 20.001	Vermilion	82.9688
PI 617021	CFRA 1791.001	Lambada	PI 616500	CFRA 246.002	Cambridge Favorite	82.9662
PI 616593	CFRA 1212.001	Settler	PI 551653	CFRA 287.001	Holiday	82.9657
PI 551762	CFRA 406.001	Mollala	PI 551503	CFRA 83.001	Benton	82.952
PI 664446	CFRA 2097.001	Sparkle Supreme	PI 551506	CFRA 86.001	Puget Beauty	82.9236
PI 551502	CFRA 82.001	Hood	PI 551506	CFRA 86.001	Puget Beauty	82.9103
PI 551599	CFRA 229.001	Tago	PI 551754	CFRA 394.001	Cesena	82.9023
PI 551659	CFRA 1246.001	Fresno	PI 551667	CFRA 303.002	Tioga	82.8937
PI 551478	CFRA 137.001	Berkeley	PI 664330	CFRA 1602.001	Klonmore	82.8654
PI 551560	CFRA 184.001	Rosanne	PI 551400	CFRA 9.001	Micmac	82.8397
PI 617025	CFRA 1795.001	Prisvyata	PI 616500	CFRA 246.002	Cambridge Favorite	82.8221
PI 551559	CFRA 183.001	Sparkle	PI 551569	CFRA 194.001	Empire	82.8121
PI 551598	CFRA 228.001	Surecrop	PI 551407	CFRA 25.001	Guardian	82.7951
PI 551394	CFRA 1.001	Earliglow	PI 552258	CFRA 965.001	Cornwallis	82.7945
PI 551414	CFRA 15.001	Jerseybelle	PI 551602	CFRA 233.001	Vesper	82.7929
PI 551412	CFRA 13.001	Cyclone	PI 551569	CFRA 194.001	Empire	82.7889
PI 677226	CFRA 1017.002	Yolo	PI 616930	CFRA 1679.001	Eastern Pine	82.7883
PI 551603	CFRA 234.001	Vibrant	PI 551417	CFRA 27.001	Cavalier	82.7809
PI 616625	CFRA 1288.001	Nagasaki Queen	PI 641185	CFRA 1291.001	Ooishi-shikinari 2	82.7783
PI 551477	CFRA 136.001	Pocahontas	PI 551532	CFRA 158.001	Midland	82.769
PI 551599	CFRA 229.001	Tago	PI 551755	CFRA 396.001	Red Giant	82.7673
PI 616598	CFRA 1217.001	Mohawk	PI 551946	CFRA 655.001	MDUS 5130	82.7573
PI 551659	CFRA 1246.001	Fresno	PI 551548	CFRA 149.001	Tioga	82.7483
PI 270471	CFRA 17.001	Kaiser's Samling	PI 551626	CFRA 260.001	Deutsch Evern	82.743
PI 551943	CFRA 652.001	MDUS 5012	PI 551949	CFRA 658.001	MDUS 5406	82.7367
PI 551599	CFRA 229.001	Tago	PI 551756	CFRA 397.001	Dana	82.7351
PI 616629	CFRA 1296.001	Terunoka	PI 551634	CFRA 268.001	Troubadour	82.7347
PI 616559	CFRA 1168.001	Seneca	PI 664342	CFRA 1881.001	Clancy	82.7259
PI 551862	CFRA 534.001	EarliMiss	PI 551614	CFRA 245.001	Stelemaster	82.7176
PI 641189	CFRA 1298.001	Touhoku 5	PI 551548	CFRA 149.001	Tioga	82.7135
PI 551421	CFRA 115.002	Blakemore	PI 664330	CFRA 1602.001	Klonmore	82.7014
PI 641188	CFRA 1297.001	Touhoku 1	PI 551634	CFRA 268.001	Troubadour	82.6815
PI 616606	CFRA 1248.001	Cruz	PI 551409	CFRA 29.001	Sequoia	82.6718
PI 551772	CFRA 417.001	Victorian Nameless	PI 551903	CFRA 570.001	Califour	82.667
PI 551928	CFRA 637.001	MDUS 3184	PI 551500	CFRA 79.001	Linn	82.6525
PI 616681	CFRA 1374.001	Primetime	PI 616930	CFRA 1679.001	Eastern Pine	82.6389
PI 641173	CFRA 1271.001	Okitsu 15	PI 551593	CFRA 221.001	Howard 17	82.6309
PI 641189	CFRA 1298.001	Touhoku 5	PI 551667	CFRA 303.002	Tioga	82.6237
PI 616507	CFRA 1010.001	Spadeka	PI 551559	CFRA 183.001	Sparkle	82.6076
PI 551566	CFRA 191.003	Deutschland	PI 551631	CFRA 265.002	Oberschliessen	82.5999
PI 551951	CFRA 660.001	NC 3892 MI	PI 551400	CFRA 9.001	Micmac	82.5904
PI 551543	CFRA 170.001	Armore	PI 664446	CFRA 2097.001	Sparkle Supreme	82.5897
PI 637936	CFRA 1805.001	F. x ananassa 90537-3	PI 551614	CFRA 245.001	Stelemaster	82.5859
PI 551537	CFRA 163.001	Kaoling	PI 551861	CFRA 532.001	Taiwan Farmer	82.5806
PI 551637	CFRA 271.001	Fou Chu	PI 551861	CFRA 532.001	Taiwan Farmer	82.5744
PI 616850	CFRA 1590.001	Selva x X-11 92012 I	PI 616942	CFRA 1709.001	F. x ananassa NC 98-3-1	82.5554
PI 612493	CFRA 1695.001	Fredrk 9	PI 616974	CFRA 1741.001	F. x ananassa NC 98-22-4	82.5516
PI 616629	CFRA 1296.001	Terunoka	PI 551629	CFRA 263.001	Tantallon	82.5514
PI 616593	CFRA 1212.001	Settler	PI 616594	CFRA 1213.001	Governor Simcoe	82.5441
PI 551574	CFRA 199.001	Kurume	PI 551861	CFRA 532.001	Taiwan Farmer	82.5338
PI 616623	CFRA 1284.005	Miyazaki	PI 551872	CFRA 200.001	Hsing Yu	82.5335
PI 616681	CFRA 1374.001	Primetime	PI 616850	CFRA 1590.001	Selva x X-11 92012 I	82.5333
PI 637957	CFRA 1833.001	Pinnacle	PI 682649	CFRA 2296.001	Marys Peak	82.5326
PI 641188	CFRA 1297.001	Touhoku 1	PI 551629	CFRA 263.001	Tantallon	82.5322
PI 551872	CFRA 200.001	Hsing Yu	PI 551861	CFRA 532.001	Taiwan Farmer	82.5241
PI 616507	CFRA 1010.001	Spadeka	PI 551412	CFRA 13.001	Cyclone	82.524
PI 551638	CFRA 272.001	Veestar	PI 551861	CFRA 532.001	Taiwan Farmer	82.5083
PI 551857	CFRA 528.001	ORUS 4817 ORUSM 926	PI 551503	CFRA 83.001	Benton	82.5057
PI 551530	CFRA 155.003	Red Gauntlet	PI 617022	CFRA 1792.001	Lavril	82.488
PI 616851	CFRA 1591.001	Totem x CL-5 92015 T	PI 616974	CFRA 1741.001	F. x ananassa NC 98-22-4	82.4811
PI 551808	CFRA 154.001	Stoplight	PI 551613	CFRA 244.001	Earlidawn	82.4744
PI 551423	CFRA 118.001	Fairland	PI 664446	CFRA 2097.001	Sparkle Supreme	82.4685
PI 664333	CFRA 1704.001	IL 90-6-17	PI 551602	CFRA 233.001	Vesper	82.4677
PI 551537	CFRA 163.001	Kaoling	PI 551810	CFRA 460.001	To-Wan	82.4622
PI 551423	CFRA 118.001	Fairland	PI 551543	CFRA 170.001	Armore	82.4504
PI 670236	CFRA 2162.001	ORUS 2427-1	PI 551669	CFRA 305.003	Wiltguard	82.4463
PI 616923	CFRA 1671.001	Calypso	PI 616925	CFRA 1673.001	Tango	82.446
PI 551414	CFRA 15.001	Jerseybelle	PI 664333	CFRA 1704.001	IL 90-6-17	82.4346
PI 551637	CFRA 271.001	Fou Chu	PI 551810	CFRA 460.001	To-Wan	82.4217
PI 551479	CFRA 138.001	Fairfax	PI 551414	CFRA 15.001	Jerseybelle	82.4216
PI 551594	CFRA 289.001	Podnyaya Zagorya	PI 551948	CFRA 657.001	MDUS 5189	82.41
PI 551664	CFRA 179.001	Sierra	PI 551624	CFRA 258.001	Rabunda	82.406
PI 616501	CFRA 288.001	Lester	PI 551948	CFRA 657.001	MDUS 5189	82.4055
PI 551574	CFRA 199.001	Kurume	PI 551810	CFRA 460.001	To-Wan	82.4022
PI 616861	CFRA 1601.001	Venta	PI 617015	CFRA 1785.001	Fratina	82.3951
PI 641178	CFRA 1280.001	Kunowase	PI 616627	CFRA 1292.002	Reikou	82.3919
PI 551430	CFRA 153.001	Sentinel	PI 551613	CFRA 244.001	Earlidawn	82.3887
PI 551419	CFRA 112.001	Pai Yu	PI 551861	CFRA 532.001	Taiwan Farmer	82.3784
PI 616930	CFRA 1679.001	Eastern Pine	PI 612493	CFRA 1695.001	Fredrk 9	82.3702
PI 616859	CFRA 1599.001	Pavlovtchanka	PI 617015	CFRA 1785.001	Fratina	82.366
PI 551638	CFRA 272.001	Veestar	PI 551810	CFRA 460.001	To-Wan	82.3635
PI 551403	CFRA 18.001	Florida Ninety	PI 551564	CFRA 189.001	Klondike	82.3492
PI 551420	CFRA 113.001	Orland	PI 551861	CFRA 532.001	Taiwan Farmer	82.3432
PI 616681	CFRA 1374.001	Primetime	PI 616871	CFRA 1613.001	Missionary hybrid	82.3305
PI 551403	CFRA 18.001	Florida Ninety	PI 551563	CFRA 188.001	Profusion	82.3284
PI 551414	CFRA 15.001	Jerseybelle	PI 551689	CFRA 326.001	CA 69.19-12 day neutral	82.3177
PI 641177	CFRA 1279.001	Kagayaki	PI 616628	CFRA 1295.004	Syuukou	82.2859
PI 641174	CFRA 1272.001	Benihime 022	PI 641193	CFRA 1308.001	Yagumo	82.2824
PI 551485	CFRA 144.001	Darrow	PI 616974	CFRA 1741.001	F. x ananassa NC 98-22-4	82.2696
PI 551419	CFRA 112.001	Pai Yu	PI 551810	CFRA 460.001	To-Wan	82.2668
PI 551414	CFRA 15.001	Jerseybelle	PI 551595	CFRA 224.001	Raritan	82.263
PI 551411	CFRA 12.001	Tamella	PI 551757	CFRA 398.001	Francesco	82.2617
PI 616858	CFRA 1598.001	Red Shore (Krasny Bereg)	PI 616861	CFRA 1601.001	Venta	82.2576
PI 551406	CFRA 23.001	Allstar	PI 551581	CFRA 496.001	Korona	82.2551
PI 551560	CFRA 184.001	Rosanne	PI 551945	CFRA 654.001	MDUS 5120	82.2497
PI 551479	CFRA 138.001	Fairfax	PI 551766	CFRA 409.001	MD-683	82.2464
PI 617021	CFRA 1791.001	Lambada	PI 551597	CFRA 226.003	Scarlet	82.2393
PI 551435	CFRA 121.001	Albritton	PI 551398	CFRA 6.001	Titan	82.2314
PI 616858	CFRA 1598.001	Red Shore (Krasny Bereg)	PI 616860	CFRA 1600.001	Venta	82.224
PI 617019	CFRA 1789.001	Jonsok	PI 617020	CFRA 1790.001	Kama	82.2183
PI 617021	CFRA 1791.001	Lambada	PI 551632	CFRA 266.005	Madame Moutot	82.2101
PI 616776	CFRA 1494.001	F. x ananassa Girdwood KHCW 96-28-01	PI 616930	CFRA 1679.001	Eastern Pine	82.2043
PI 551588	CFRA 215.001	Honeoye	PI 551603	CFRA 234.001	Vibrant	82.2032
PI 551420	CFRA 113.001	Orland	PI 551810	CFRA 460.001	To-Wan	82.1971
PI 641177	CFRA 1279.001	Kagayaki	PI 551652	CFRA 634.001	Headliner	82.1888
PI 616560	CFRA 1169.001	Cavendish	PI 664342	CFRA 1881.001	Clancy	82.1869
PI 551872	CFRA 200.001	Hsing Yu	PI 551810	CFRA 460.001	To-Wan	82.1832
PI 651551	CFRA 1878.001	Eater	PI 551871	CFRA 543.002	Streamliner	82.176
PI 666638	CFRA 2156.001	Tamella - Netherlands	PI 551599	CFRA 229.001	Tago	82.1677
PI 551855	CFRA 526.002	Bountiful	PI 551856	CFRA 527.001	ORUS 4357 ORUSM 202	82.159
PI 664341	CFRA 1880.001	Brunswick	PI 551588	CFRA 215.001	Honeoye	82.1547
PI 551432	CFRA 111.001	Conrad	PI 616942	CFRA 1709.001	F. x ananassa NC 98-3-1	82.1541
PI 684677	CFRA 1195.001	Marshall - sakuma	PI 551501	CFRA 81.001	Totem	82.141
PI 551428	CFRA 132.001	Morioka 17	PI 551609	CFRA 240.001	Redglow	82.1393
PI 551406	CFRA 23.001	Allstar	PI 616500	CFRA 246.002	Cambridge Favorite	82.1364
PI 551543	CFRA 170.001	Armore	PI 551558	CFRA 182.001	Temple	82.132
PI 551479	CFRA 138.001	Fairfax	PI 551543	CFRA 170.001	Armore	82.1286
PI 617025	CFRA 1795.001	Prisvyata	PI 551597	CFRA 226.003	Scarlet	82.1285
PI 551569	CFRA 194.001	Empire	PI 664446	CFRA 2097.001	Sparkle Supreme	82.1236
PI 551855	CFRA 526.002	Bountiful	PI 551500	CFRA 79.001	Linn	82.1178
PI 551441	CFRA 129.001	Deet	PI 651551	CFRA 1878.001	Eater	82.116
PI 616930	CFRA 1679.001	Eastern Pine	PI 637938	CFRA 1807.002	US 4809	82.1147
PI 551423	CFRA 118.001	Fairland	PI 551558	CFRA 182.001	Temple	82.1085
PI 660778	CFRA 2049.001	Oso Grande	PI 670238	CFRA 2164.001	Camarosa	82.1066
PI 551433	CFRA 114.001	Redchief	PI 551598	CFRA 228.001	Surecrop	82.1038
PI 677226	CFRA 1017.002	Yolo	PI 616850	CFRA 1590.001	Selva x X-11 92012 I	82.0967
PI 551501	CFRA 81.001	Totem	PI 551506	CFRA 86.001	Puget Beauty	82.0961
PI 641177	CFRA 1279.001	Kagayaki	PI 641193	CFRA 1308.001	Yagumo	82.0911
PI 551653	CFRA 287.001	Holiday	PI 551933	CFRA 642.001	MDUS 4258 (has white chimera)	82.0807
PI 616860	CFRA 1600.001	Venta	PI 617015	CFRA 1785.001	Fratina	82.0787
PI 616618	CFRA 1265.001	Linda	PI 551754	CFRA 394.001	Cesena	82.0724
PI 616618	CFRA 1265.001	Linda	PI 551755	CFRA 396.001	Red Giant	82.0685
PI 617025	CFRA 1795.001	Prisvyata	PI 551632	CFRA 266.005	Madame Moutot	82.064
PI 551394	CFRA 1.001	Earliglow	PI 616589	CFRA 1207.001	Delmarvel	82.0637
PI 551506	CFRA 86.001	Puget Beauty	PI 551509	CFRA 90.001	Cheam	82.0616
PI 551503	CFRA 83.001	Benton	PI 552238	CFRA 943.001	ORUS 4916 UCM 731	82.0536
PI 551941	CFRA 650.001	MDUS 4987	PI 551948	CFRA 657.001	MDUS 5189	82.0513
PI 551609	CFRA 240.001	Redglow	PI 551653	CFRA 287.001	Holiday	82.051
PI 551532	CFRA 158.001	Midland	PI 551613	CFRA 244.001	Earlidawn	82.0401
PI 551490	CFRA 1775.001	Hecker	PI 551718	CFRA 322.002	CA 65.65-601 Brighton par.	82.0355
PI 551598	CFRA 228.001	Surecrop	PI 551828	CFRA 494.001	Dunlap	82.0349
PI 551947	CFRA 656.001	MDUS 5136	PI 551948	CFRA 657.001	MDUS 5189	82.0323
PI 551719	CFRA 328.001	CA 70.3-117 day neutral	PI 551720	CFRA 329.001	CA 70.3-121 day neutral	82.012
PI 664331	CFRA 1663.001	Evita	PI 664334	CFRA 1796.001	Flamenco	81.9923
PI 616640	CFRA 1321.001	F. x ananassa NJ 8826-11	PI 551946	CFRA 655.001	MDUS 5130	81.9851
PI 551559	CFRA 183.001	Sparkle	PI 551417	CFRA 27.001	Cavalier	81.9728
PI 551412	CFRA 13.001	Cyclone	PI 551417	CFRA 27.001	Cavalier	81.9573
PI 617006	CFRA 1773.001	Firecracker	PI 551859	CFRA 529.001	Redcrest	81.9551
PI 551760	CFRA 403.001	Columbia	PI 551504	CFRA 84.001	Olympus	81.955
PI 551560	CFRA 184.001	Rosanne	PI 551398	CFRA 6.001	Titan	81.953
PI 551718	CFRA 322.002	CA 65.65-601 Brighton par.	PI 551692	CFRA 331.001	CA 70.27-103 day neutral	81.9506
PI 551760	CFRA 403.001	Columbia	PI 551493	CFRA 80.001	Shuksan	81.9501
PI 684676	CFRA 1021.002	Mrak	PI 551494	CFRA 73.001	Brighton	81.9481
PI 551485	CFRA 144.001	Darrow	PI 616871	CFRA 1613.001	Missionary hybrid	81.9468
PI 264680	CFRA 257.001	Senga Sengana	PI 551633	CFRA 267.001	Pantagruella	81.9403
PI 616850	CFRA 1590.001	Selva x X-11 92012 I	PI 612493	CFRA 1695.001	Fredrk 9	81.9222
PI 551492	CFRA 1774.001	Douglas	PI 670238	CFRA 2164.001	Camarosa	81.9176
PI 616626	CFRA 1290.003	Nyohou	PI 616633	CFRA 1305.001	Tonami	81.9119
PI 616618	CFRA 1265.001	Linda	PI 551756	CFRA 397.001	Dana	81.9062
PI 684676	CFRA 1021.002	Mrak	PI 551489	CFRA 68.001	Aiko	81.9058
PI 551603	CFRA 234.001	Vibrant	PI 552265	CFRA 972.002	Veeglow	81.9038
PI 616626	CFRA 1290.003	Nyohou	PI 551565	CFRA 190.001	Donner	81.8994
PI 666602	CFRA 1474.001	Soquel	PI 551494	CFRA 73.001	Brighton	81.8977
PI 551858	CFRA 530.001	ORUS 4816 ORUSM 173	PI 551501	CFRA 81.001	Totem	81.8922
PI 551402	CFRA 11.001	Comet	PI 551399	CFRA 7.001	Badgerbelle	81.8868
PI 616578	CFRA 1190.001	US-292	PI 551529	CFRA 133.001	ArKing	81.8848
PI 551402	CFRA 11.001	Comet	PI 551797	CFRA 444.001	Earlibelle	81.8842
PI 616606	CFRA 1248.001	Cruz	PI 666602	CFRA 1474.001	Soquel	81.8704
PI 551559	CFRA 183.001	Sparkle	PI 551506	CFRA 86.001	Puget Beauty	81.8626
PI 551956	CFRA 665.001	US 4375	PI 551957	CFRA 666.001	US 4387	81.8576
PI 616851	CFRA 1591.001	Totem x CL-5 92015 T	PI 616871	CFRA 1613.001	Missionary hybrid	81.8571
PI 551423	CFRA 118.001	Fairland	PI 551593	CFRA 221.001	Howard 17	81.8541
PI 551423	CFRA 118.001	Fairland	PI 551598	CFRA 228.001	Surecrop	81.853
PI 616507	CFRA 1010.001	Spadeka	PI 691745	CFRA 511.001	Marshall	81.8526
PI 551543	CFRA 170.001	Armore	PI 551593	CFRA 221.001	Howard 17	81.8483
PI 616507	CFRA 1010.001	Spadeka	PI 664446	CFRA 2097.001	Sparkle Supreme	81.8424
PI 616626	CFRA 1290.003	Nyohou	PI 616635	CFRA 1307.002	Yamagata 2	81.8402
PI 551412	CFRA 13.001	Cyclone	PI 551506	CFRA 86.001	Puget Beauty	81.838
PI 666602	CFRA 1474.001	Soquel	PI 551489	CFRA 68.001	Aiko	81.8367
PI 616617	CFRA 1264.001	F. x ananassa 86.75.6	PI 551492	CFRA 1774.001	Douglas	81.8321
PI 664446	CFRA 2097.001	Sparkle Supreme	PI 551603	CFRA 234.001	Vibrant	81.8264
PI 664321	CFRA 1475.001	Puget Reliance	PI 664910	CFRA 2118.001	Sweet Sunrise	81.824
PI 651547	CFRA 1819.001	Tillamook	PI 670241	CFRA 2167.001	Cuesta	81.8182
PI 551411	CFRA 12.001	Tamella	PI 551483	CFRA 142.001	Gorella	81.8148
PI 551624	CFRA 258.001	Rabunda	PI 551408	CFRA 28.001	Perle de Prague	81.8112
PI 551423	CFRA 118.001	Fairland	PI 666634	CFRA 2152.001	Aberdeen - Netherlands	81.81
PI 551411	CFRA 12.001	Tamella	PI 551482	CFRA 141.001	Sunrise	81.8056
PI 551919	CFRA 625.001	Everbearing 372	PI 551953	CFRA 662.001	Tribute	81.7998
PI 616850	CFRA 1590.001	Selva x X-11 92012 I	PI 616871	CFRA 1613.001	Missionary hybrid	81.7972
PI 551505	CFRA 500.001	Rainier	PI 551493	CFRA 80.001	Shuksan	81.7857
PI 616592	CFRA 1211.001	Selkirk	PI 551797	CFRA 444.001	Earlibelle	81.7782
PI 616594	CFRA 1213.001	Governor Simcoe	PI 551407	CFRA 25.001	Guardian	81.7764
PI 551856	CFRA 527.001	ORUS 4357 ORUSM 202	PI 551857	CFRA 528.001	ORUS 4817 ORUSM 926	81.7702
PI 616624	CFRA 1287.001	Morioka 20	PI 551483	CFRA 142.001	Gorella	81.7666
PI 616560	CFRA 1169.001	Cavendish	PI 551588	CFRA 215.001	Honeoye	81.7644
PI 664344	CFRA 1883.001	Itasca	PI 551588	CFRA 215.001	Honeoye	81.7586
PI 551424	CFRA 120.001	Koralovaya	PI 551590	CFRA 217.001	Komsomalka	81.754
PI 641172	CFRA 1270.001	Benisuzume 025	PI 616626	CFRA 1290.003	Nyohou	81.7528
PI 616918	CFRA 1664.003	Northeaster	PI 551653	CFRA 287.001	Holiday	81.7477
PI 551404	CFRA 19.002	Sumner	PI 551407	CFRA 25.001	Guardian	81.7448
PI 551437	CFRA 125.001	Auchincruive Climax	PI 551624	CFRA 258.001	Rabunda	81.7384
PI 551758	CFRA 399.001	Savio	PI 551930	CFRA 639.001	MDUS 3816	81.7356
PI 551616	CFRA 248.001	Litessa	PI 264680	CFRA 257.001	Senga Sengana	81.7349
PI 616624	CFRA 1287.001	Morioka 20	PI 551482	CFRA 141.001	Sunrise	81.732
PI 551530	CFRA 155.003	Red Gauntlet	PI 617016	CFRA 1786.001	Gaja	81.7144
PI 617018	CFRA 1788.001	Jaune	PI 666637	CFRA 2155.001	Talisman - Netherlands	81.713
PI 616644	CFRA 1325.001	F. x ananassa NF-21	PI 551492	CFRA 1774.001	Douglas	81.712
PI 677226	CFRA 1017.002	Yolo	PI 616871	CFRA 1613.001	Missionary hybrid	81.7115
PI 641174	CFRA 1272.001	Benihime 022	PI 551565	CFRA 190.001	Donner	81.7104
PI 551422	CFRA 116.001	Primella	PI 551483	CFRA 142.001	Gorella	81.696
PI 551601	CFRA 232.001	Tyee	PI 551504	CFRA 84.001	Olympus	81.6932
PI 617006	CFRA 1773.001	Firecracker	PI 551501	CFRA 81.001	Totem	81.6916
PI 616592	CFRA 1211.001	Selkirk	PI 551399	CFRA 7.001	Badgerbelle	81.6885
PI 551414	CFRA 15.001	Jerseybelle	PI 551636	CFRA 270.001	Badgerglo	81.6885
PI 551483	CFRA 142.001	Gorella	PI 551599	CFRA 229.001	Tago	81.6792
PI 551932	CFRA 641.001	MDUS 4234	PI 551935	CFRA 644.001	MDUS 4380	81.6768
PI 551425	CFRA 122.001	Bounty	PI 664333	CFRA 1704.001	IL 90-6-17	81.6715
PI 551482	CFRA 141.001	Sunrise	PI 551599	CFRA 229.001	Tago	81.6709
PI 616501	CFRA 288.001	Lester	PI 551923	CFRA 629.001	EB 457	81.6692
PI 551664	CFRA 179.001	Sierra	PI 666634	CFRA 2152.001	Aberdeen - Netherlands	81.6619
PI 551422	CFRA 116.001	Primella	PI 551482	CFRA 141.001	Sunrise	81.6566
PI 551559	CFRA 183.001	Sparkle	PI 551766	CFRA 409.001	MD-683	81.6549
PI 664323	CFRA 1483.001	Symphony	PI 551653	CFRA 287.001	Holiday	81.6452
PI 641171	CFRA 1269.001	Akashi 005	PI 691745	CFRA 511.001	Marshall	81.6306
PI 616782	CFRA 1500.001	Talkeetna	PI 551796	CFRA 442.001	Alaska Pioneer	81.6298
PI 666635	CFRA 2153.001	Induka	PI 551506	CFRA 86.001	Puget Beauty	81.6245
PI 691745	CFRA 511.001	Marshall	PI 551842	CFRA 511.002	Marshall (Bainbridge)	81.6236
PI 664321	CFRA 1475.001	Puget Reliance	PI 551501	CFRA 81.001	Totem	81.6152
PI 664446	CFRA 2097.001	Sparkle Supreme	PI 551614	CFRA 245.001	Stelemaster	81.6096
PI 677226	CFRA 1017.002	Yolo	PI 551432	CFRA 111.001	Conrad	81.6072
PI 637936	CFRA 1805.001	F. x ananassa 90537-3	PI 551766	CFRA 409.001	MD-683	81.5983
PI 664321	CFRA 1475.001	Puget Reliance	PI 675459	CFRA 2210.001	Flavorfest	81.5969
PI 551412	CFRA 13.001	Cyclone	PI 551766	CFRA 409.001	MD-683	81.5908
PI 666637	CFRA 2155.001	Talisman - Netherlands	PI 666638	CFRA 2156.001	Tamella - Netherlands	81.5901
PI 616775	CFRA 1493.001	F. x ananassa Bay View KHCW 96-25-02	PI 616930	CFRA 1679.001	Eastern Pine	81.5811
PI 551590	CFRA 217.001	Komsomalka	PI 551626	CFRA 260.001	Deutsch Evern	81.5763
PI 551594	CFRA 289.001	Podnyaya Zagorya	PI 551923	CFRA 629.001	EB 457	81.5715
PI 664342	CFRA 1881.001	Clancy	PI 551830	CFRA 497.003	Lateglow	81.5661
PI 551435	CFRA 121.001	Albritton	PI 551560	CFRA 184.001	Rosanne	81.5606
PI 551479	CFRA 138.001	Fairfax	PI 551847	CFRA 516.002	Cambridge Late Pine	81.5579
PI 551957	CFRA 666.001	US 4387	PI 552292	CFRA 999.001	Variegated Strawberry	81.5472
PI 551409	CFRA 29.001	Sequoia	PI 551925	CFRA 633.001	Florida 70-D-34	81.5402
PI 551532	CFRA 158.001	Midland	PI 551796	CFRA 442.001	Alaska Pioneer	81.5278
PI 641183	CFRA 1286.001	Morioka 22	PI 551482	CFRA 141.001	Sunrise	81.525
PI 551598	CFRA 228.001	Surecrop	PI 551935	CFRA 644.001	MDUS 4380	81.5245
PI 617006	CFRA 1773.001	Firecracker	PI 551856	CFRA 527.001	ORUS 4357 ORUSM 202	81.5229
PI 616621	CFRA 1276.001	Haruyoi	PI 616633	CFRA 1305.001	Tonami	81.522
PI 641172	CFRA 1270.001	Benisuzume 025	PI 616621	CFRA 1276.001	Haruyoi	81.5167
PI 660761	CFRA 1981.001	Sweet Bliss	PI 664910	CFRA 2118.001	Sweet Sunrise	81.5156
PI 641183	CFRA 1286.001	Morioka 22	PI 551483	CFRA 142.001	Gorella	81.5146
PI 641179	CFRA 1281.001	Kikyou 5	PI 616631	CFRA 1303.001	Tonami-zairai-shikinari	81.5049
PI 551937	CFRA 646.001	MDUS 4588	PI 551946	CFRA 655.001	MDUS 5130	81.5039
PI 616621	CFRA 1276.001	Haruyoi	PI 616635	CFRA 1307.002	Yamagata 2	81.4904
PI 551432	CFRA 111.001	Conrad	PI 551485	CFRA 144.001	Darrow	81.4902
PI 551922	CFRA 628.001	Everbearing 417	PI 551954	CFRA 663.001	Tristar	81.4815
PI 616854	CFRA 1594.001	Emily	PI 551588	CFRA 215.001	Honeoye	81.4674
PI 616920	CFRA 1667.001	September Sweet	PI 551506	CFRA 86.001	Puget Beauty	81.4666
PI 657843	CFRA 1900.001	Tabea	PI 664365	CFRA 1971.001	Mieze Schindler	81.4663
PI 551618	CFRA 250.002	Jurica	PI 551431	CFRA 26.001	Massey	81.4662
PI 657843	CFRA 1900.001	Tabea	PI 551915	CFRA 618.001	Bogota	81.4627
PI 551398	CFRA 6.001	Titan	PI 551951	CFRA 660.001	NC 3892 MI	81.4604
PI 551855	CFRA 526.002	Bountiful	PI 551859	CFRA 529.001	Redcrest	81.4595
PI 616871	CFRA 1613.001	Missionary hybrid	PI 612493	CFRA 1695.001	Fredrk 9	81.4548
PI 616560	CFRA 1169.001	Cavendish	PI 551595	CFRA 224.001	Raritan	81.4369
PI 664362	CFRA 1968.001	Aprikose	PI 551620	CFRA 253.001	Vicomtesse Hericart de Thury	81.4346
PI 551435	CFRA 121.001	Albritton	PI 551400	CFRA 9.001	Micmac	81.4329
PI 551425	CFRA 122.001	Bounty	PI 551414	CFRA 15.001	Jerseybelle	81.4329
PI 616923	CFRA 1671.001	Calypso	PI 551814	CFRA 466.001	Selva	81.4234
PI 616577	CFRA 1189.001	US-70	PI 616580	CFRA 1192.001	US-438	81.4174
PI 617018	CFRA 1788.001	Jaune	PI 264680	CFRA 257.001	Senga Sengana	81.4148
PI 551435	CFRA 121.001	Albritton	PI 551535	CFRA 161.001	Atlas	81.4132
PI 657843	CFRA 1900.001	Tabea	PI 666636	CFRA 2154.001	Korona - Netherlands	81.404
PI 552270	CFRA 977.001	Toots	PI 552292	CFRA 999.001	Variegated Strawberry	81.3978
PI 616642	CFRA 1323.001	F. x ananassa T-3	PI 551481	CFRA 140.001	Tangi	81.3948
PI 551506	CFRA 86.001	Puget Beauty	PI 551510	CFRA 91.001	Appelever	81.3945
PI 551588	CFRA 215.001	Honeoye	PI 551653	CFRA 287.001	Holiday	81.3843
PI 666638	CFRA 2156.001	Tamella - Netherlands	PI 551757	CFRA 398.001	Francesco	81.3831
PI 664446	CFRA 2097.001	Sparkle Supreme	PI 551417	CFRA 27.001	Cavalier	81.3801
PI 684676	CFRA 1021.002	Mrak	PI 551490	CFRA 1775.001	Hecker	81.3728
PI 616974	CFRA 1741.001	F. x ananassa NC 98-22-4	PI 637938	CFRA 1807.002	US 4809	81.3662
PI 551423	CFRA 118.001	Fairland	PI 551609	CFRA 240.001	Redglow	81.3627
PI 551653	CFRA 287.001	Holiday	PI 551916	CFRA 619.001	Canoga	81.362
PI 551479	CFRA 138.001	Fairfax	PI 551614	CFRA 245.001	Stelemaster	81.3527
PI 616853	CFRA 1593.001	Melody	PI 551615	CFRA 247.001	Royal Sovereign	81.352
PI 264680	CFRA 257.001	Senga Sengana	PI 551770	CFRA 415.001	Clonderg	81.3497
PI 617022	CFRA 1792.001	Lavril	PI 551621	CFRA 254.001	Tenira	81.3456
PI 660761	CFRA 1981.001	Sweet Bliss	PI 675459	CFRA 2210.001	Flavorfest	81.3342
PI 551855	CFRA 526.002	Bountiful	PI 551928	CFRA 637.001	MDUS 3184	81.3333
PI 616777	CFRA 1495.001	Sitka	PI 616930	CFRA 1679.001	Eastern Pine	81.3248
PI 551486	CFRA 147.001	Garnet	PI 551871	CFRA 543.002	Streamliner	81.3208
PI 616778	CFRA 1496.001	K1	PI 616782	CFRA 1500.001	Talkeetna	81.3109
PI 691745	CFRA 511.001	Marshall	PI 551903	CFRA 570.001	Califour	81.2911
PI 616930	CFRA 1679.001	Eastern Pine	PI 551960	CFRA 631.001	Clark	81.2854
PI 551663	CFRA 299.001	Shasta	PI 551759	CFRA 402.001	Cascade	81.279
PI 666636	CFRA 2154.001	Korona - Netherlands	PI 666638	CFRA 2156.001	Tamella - Netherlands	81.2758
PI 551435	CFRA 121.001	Albritton	PI 551488	CFRA 152.001	Prelude	81.2753
PI 551846	CFRA 515.002	Quinalt	PI 551506	CFRA 86.001	Puget Beauty	81.2614
PI 551440	CFRA 128.001	Big Joe	PI 551761	CFRA 405.003	Lupton	81.2564
PI 637957	CFRA 1833.001	Pinnacle	PI 664445	CFRA 2096.001	Eversweet	81.2548
PI 660779	CFRA 2050.001	Seascape	PI 551814	CFRA 466.001	Selva	81.2548
PI 551441	CFRA 129.001	Deet	PI 551486	CFRA 147.001	Garnet	81.2468
PI 551832	CFRA 501.001	Tillikum	PI 551501	CFRA 81.001	Totem	81.2453
PI 551429	CFRA 134.001	Fort Laramie	PI 551586	CFRA 213.001	Geneva	81.2357
PI 551394	CFRA 1.001	Earliglow	PI 616598	CFRA 1217.001	Mohawk	81.2353
PI 616851	CFRA 1591.001	Totem x CL-5 92015 T	PI 616930	CFRA 1679.001	Eastern Pine	81.2325
PI 551921	CFRA 627.001	Everbearing 401	PI 551953	CFRA 662.001	Tribute	81.231
PI 666638	CFRA 2156.001	Tamella - Netherlands	PI 551915	CFRA 618.001	Bogota	81.2239
PI 651549	CFRA 1821.001	ORUS 1239R-21	PI 551501	CFRA 81.001	Totem	81.215
PI 551432	CFRA 111.001	Conrad	PI 612493	CFRA 1695.001	Fredrk 9	81.2103
PI 641170	CFRA 1268.001	Koro 103	PI 664446	CFRA 2097.001	Sparkle Supreme	81.2093
PI 551537	CFRA 163.001	Kaoling	PI 691745	CFRA 511.001	Marshall	81.2075
PI 551570	CFRA 195.001	Fortune	PI 551871	CFRA 543.002	Streamliner	81.2044
PI 616607	CFRA 1249.001	Toro	PI 551409	CFRA 29.001	Sequoia	81.1967
PI 551541	CFRA 168.001	Aromel	PI 551664	CFRA 179.001	Sierra	81.194
PI 551638	CFRA 272.001	Veestar	PI 691745	CFRA 511.001	Marshall	81.1855
PI 551637	CFRA 271.001	Fou Chu	PI 691745	CFRA 511.001	Marshall	81.1854
PI 551501	CFRA 81.001	Totem	PI 551502	CFRA 82.001	Hood	81.1827
PI 551920	CFRA 626.001	EB 461	PI 551953	CFRA 662.001	Tribute	81.1775
PI 551559	CFRA 183.001	Sparkle	PI 551603	CFRA 234.001	Vibrant	81.1677
PI 551667	CFRA 303.002	Tioga	PI 551690	CFRA 327.001	CA 69.72-101 day neutral	81.1651
PI 616594	CFRA 1213.001	Governor Simcoe	PI 551933	CFRA 642.001	MDUS 4258 (has white chimera)	81.1644
PI 551574	CFRA 199.001	Kurume	PI 691745	CFRA 511.001	Marshall	81.1631
PI 551772	CFRA 417.001	Victorian Nameless	PI 551906	CFRA 579.001	Red Cross	81.1606
PI 616647	CFRA 1328.001	F. x ananassa NF-19	PI 551492	CFRA 1774.001	Douglas	81.1576
PI 551956	CFRA 665.001	US 4375	PI 552292	CFRA 999.001	Variegated Strawberry	81.1549
PI 664321	CFRA 1475.001	Puget Reliance	PI 664369	CFRA 1976.001	Stolo	81.144
PI 641193	CFRA 1308.001	Yagumo	PI 551415	CFRA 16.001	Kurume 103	81.1421
PI 551633	CFRA 267.001	Pantagruella	PI 552260	CFRA 967.001	Addie	81.142
PI 664341	CFRA 1880.001	Brunswick	PI 664345	CFRA 1884.001	L'Amour	81.1404
PI 616626	CFRA 1290.003	Nyohou	PI 551536	CFRA 162.001	Harunoka	81.139
PI 616871	CFRA 1613.001	Missionary hybrid	PI 616974	CFRA 1741.001	F. x ananassa NC 98-22-4	81.1326
PI 551548	CFRA 149.001	Tioga	PI 551690	CFRA 327.001	CA 69.72-101 day neutral	81.1309
PI 616591	CFRA 1210.001	ORUS 1083-135	PI 551501	CFRA 81.001	Totem	81.1299
PI 551610	CFRA 241.001	Domanil	PI 551632	CFRA 266.005	Madame Moutot	81.1258
PI 551608	CFRA 239.001	Siletz	PI 551509	CFRA 90.001	Cheam	81.1219
PI 616621	CFRA 1276.001	Haruyoi	PI 616622	CFRA 1278.002	Hogyoku	81.1218
PI 551830	CFRA 497.003	Lateglow	PI 551928	CFRA 637.001	MDUS 3184	81.1184
PI 551613	CFRA 244.001	Earlidawn	PI 551636	CFRA 270.001	Badgerglo	81.1178
PI 551411	CFRA 12.001	Tamella	PI 551830	CFRA 497.003	Lateglow	81.1176
PI 551420	CFRA 113.001	Orland	PI 691745	CFRA 511.001	Marshall	81.1173
PI 551597	CFRA 226.003	Scarlet	PI 551610	CFRA 241.001	Domanil	81.1142
PI 617020	CFRA 1790.001	Kama	PI 551417	CFRA 27.001	Cavalier	81.1097
PI 664365	CFRA 1971.001	Mieze Schindler	PI 551620	CFRA 253.001	Vicomtesse Hericart de Thury	81.1093
PI 641181	CFRA 1283.001	Mishino	PI 664446	CFRA 2097.001	Sparkle Supreme	81.1048
PI 551666	CFRA 302.002	Tahoe	PI 551674	CFRA 310.002	CA 51S1-1 Sequioa parent	81.0943
PI 551441	CFRA 129.001	Deet	PI 551570	CFRA 195.001	Fortune	81.0923
PI 551666	CFRA 302.002	Tahoe	PI 551674	CFRA 310.003	CA 51S1-1 Sequioa parent	81.0731
PI 551395	CFRA 3.001	Catskill	PI 551871	CFRA 543.002	Streamliner	81.0631
PI 551419	CFRA 112.001	Pai Yu	PI 691745	CFRA 511.001	Marshall	81.0575
PI 551653	CFRA 287.001	Holiday	PI 551914	CFRA 617.001	Blomidon	81.0414
PI 666634	CFRA 2152.001	Aberdeen - Netherlands	PI 551408	CFRA 28.001	Perle de Prague	81.0398
PI 616780	CFRA 1498.001	Matared	PI 616781	CFRA 1499.001	Skwentna	81.0387
PI 551412	CFRA 13.001	Cyclone	PI 551603	CFRA 234.001	Vibrant	81.0371
PI 551432	CFRA 111.001	Conrad	PI 616851	CFRA 1591.001	Totem x CL-5 92015 T	81.0363
PI 551436	CFRA 124.001	Direktor Paul Wallbaum	PI 551626	CFRA 260.001	Deutsch Evern	81.0354
PI 551437	CFRA 125.001	Auchincruive Climax	PI 666634	CFRA 2152.001	Aberdeen - Netherlands	81.0345
PI 551423	CFRA 118.001	Fairland	PI 551931	CFRA 640.001	MDUS 3839	81.0332
PI 664362	CFRA 1968.001	Aprikose	PI 551681	CFRA 384.002	White Carolina	81.0331
PI 551634	CFRA 268.001	Troubadour	PI 551635	CFRA 269.001	Saladin	81.0275
PI 637957	CFRA 1833.001	Pinnacle	PI 670242	CFRA 2168.001	Laguna	81.0239
PI 616646	CFRA 1327.001	F. x ananassa NF-25	PI 551492	CFRA 1774.001	Douglas	81.0235
PI 616627	CFRA 1292.002	Reikou	PI 551536	CFRA 162.001	Harunoka	81.0206
PI 641189	CFRA 1298.001	Touhoku 5	PI 551660	CFRA 296.001	Lassen	81.0163
PI 551395	CFRA 3.001	Catskill	PI 691745	CFRA 511.001	Marshall	81.0154
PI 616680	CFRA 1373.001	Latestar	PI 551930	CFRA 639.001	MDUS 3816	81.013
PI 551754	CFRA 394.001	Cesena	PI 551930	CFRA 639.001	MDUS 3816	81.0114
PI 551661	CFRA 297.004	Salinas	PI 551716	CFRA 320.001	CA 64.28-18	81.011
PI 616590	CFRA 1208.001	MDUS 5368 R19	PI 551954	CFRA 663.001	Tristar	80.9942
PI 551570	CFRA 195.001	Fortune	PI 691745	CFRA 511.001	Marshall	80.9932
PI 551657	CFRA 150.001	Aliso	PI 551660	CFRA 296.001	Lassen	80.9886
PI 551755	CFRA 396.001	Red Giant	PI 551930	CFRA 639.001	MDUS 3816	80.9838
PI 551857	CFRA 528.001	ORUS 4817 ORUSM 926	PI 551859	CFRA 529.001	Redcrest	80.9831
PI 664446	CFRA 2097.001	Sparkle Supreme	PI 551766	CFRA 409.001	MD-683	80.9762
PI 231088	CFRA 167.001	Fukuba	PI 551664	CFRA 179.001	Sierra	80.9687
PI 551441	CFRA 129.001	Deet	PI 551395	CFRA 3.001	Catskill	80.968
PI 551605	CFRA 236.001	Grenadier	PI 551632	CFRA 266.005	Madame Moutot	80.9596
PI 551486	CFRA 147.001	Garnet	PI 691745	CFRA 511.001	Marshall	80.9566
PI 551597	CFRA 226.003	Scarlet	PI 551605	CFRA 236.001	Grenadier	80.9524
PI 551659	CFRA 1246.001	Fresno	PI 551660	CFRA 296.001	Lassen	80.9362
PI 551480	CFRA 139.001	Ourown	PI 551593	CFRA 221.001	Howard 17	80.9339
PI 551661	CFRA 297.004	Salinas	PI 551717	CFRA 321.001	CA 64.28-18 8x	80.9262
PI 551485	CFRA 144.001	Darrow	PI 616850	CFRA 1590.001	Selva x X-11 92012 I	80.9259
PI 551411	CFRA 12.001	Tamella	PI 551915	CFRA 618.001	Bogota	80.916
PI 551435	CFRA 121.001	Albritton	PI 551862	CFRA 534.001	EarliMiss	80.9155
PI 551855	CFRA 526.002	Bountiful	PI 551501	CFRA 81.001	Totem	80.907
PI 664365	CFRA 1971.001	Mieze Schindler	PI 551681	CFRA 384.002	White Carolina	80.9022
PI 664362	CFRA 1968.001	Aprikose	PI 551591	CFRA 219.001	Marsyalakaya	80.9006
PI 551440	CFRA 128.001	Big Joe	PI 551418	CFRA 30.001	Ambrosia Late	80.8951
PI 666635	CFRA 2153.001	Induka	PI 264680	CFRA 257.001	Senga Sengana	80.8831
PI 551601	CFRA 232.001	Tyee	PI 551858	CFRA 530.001	ORUS 4816 ORUSM 173	80.8827
PI 551538	CFRA 164.001	Midway	PI 551558	CFRA 182.001	Temple	80.8779
PI 551396	CFRA 4.001	Florida Belle	PI 551797	CFRA 444.001	Earlibelle	80.8775
PI 551491	CFRA 231.001	Tufts	PI 551667	CFRA 303.002	Tioga	80.8755
PI 551615	CFRA 247.001	Royal Sovereign	PI 264680	CFRA 257.001	Senga Sengana	80.8749
PI 551548	CFRA 149.001	Tioga	PI 551660	CFRA 296.001	Lassen	80.8691
PI 551548	CFRA 149.001	Tioga	PI 551491	CFRA 231.001	Tufts	80.868
PI 551403	CFRA 18.001	Florida Ninety	PI 551584	CFRA 211.001	Dabreak	80.8668
PI 551411	CFRA 12.001	Tamella	PI 666636	CFRA 2154.001	Korona - Netherlands	80.865
PI 551478	CFRA 137.001	Berkeley	PI 551403	CFRA 18.001	Florida Ninety	80.8617
PI 551485	CFRA 144.001	Darrow	PI 616930	CFRA 1679.001	Eastern Pine	80.8478
PI 551756	CFRA 397.001	Dana	PI 551930	CFRA 639.001	MDUS 3816	80.8456
PI 666635	CFRA 2153.001	Induka	PI 551615	CFRA 247.001	Royal Sovereign	80.8443
PI 551548	CFRA 149.001	Tioga	PI 551716	CFRA 320.001	CA 64.28-18	80.8426
PI 551396	CFRA 4.001	Florida Belle	PI 551399	CFRA 7.001	Badgerbelle	80.8382
PI 616853	CFRA 1593.001	Melody	PI 551616	CFRA 248.001	Litessa	80.8277
PI 616598	CFRA 1217.001	Mohawk	PI 616640	CFRA 1321.001	F. x ananassa NJ 8826-11	80.8254
PI 551394	CFRA 1.001	Earliglow	PI 552257	CFRA 964.001	Annapolis	80.8069
PI 551432	CFRA 111.001	Conrad	PI 616681	CFRA 1374.001	Primetime	80.8047
PI 664362	CFRA 1968.001	Aprikose	PI 551592	CFRA 220.001	Northland	80.8026
PI 551411	CFRA 12.001	Tamella	PI 666637	CFRA 2155.001	Talisman - Netherlands	80.8
PI 551421	CFRA 115.002	Blakemore	PI 551403	CFRA 18.001	Florida Ninety	80.7973
PI 616621	CFRA 1276.001	Haruyoi	PI 551536	CFRA 162.001	Harunoka	80.7907
PI 651548	CFRA 1820.001	ORUS 1267-236	PI 552238	CFRA 943.001	ORUS 4916 UCM 731	80.7896
PI 617006	CFRA 1773.001	Firecracker	PI 551855	CFRA 526.002	Bountiful	80.7894
PI 616930	CFRA 1679.001	Eastern Pine	PI 551795	CFRA 441.001	Sitka hybrid	80.788
PI 551394	CFRA 1.001	Earliglow	PI 551404	CFRA 19.002	Sumner	80.7858
PI 637941	CFRA 1810.001	F. x ananassa HVSC-122	PI 691745	CFRA 511.001	Marshall	80.7731
PI 664446	CFRA 2097.001	Sparkle Supreme	PI 666634	CFRA 2152.001	Aberdeen - Netherlands	80.7702
PI 616594	CFRA 1213.001	Governor Simcoe	PI 551595	CFRA 224.001	Raritan	80.7663
PI 670234	CFRA 1315.001	Anaheim	PI 664332	CFRA 1675.001	Muir	80.7506
PI 551541	CFRA 168.001	Aromel	PI 551408	CFRA 28.001	Perle de Prague	80.7457
PI 551932	CFRA 641.001	MDUS 4234	PI 551947	CFRA 656.001	MDUS 5136	80.7437
PI 637930	CFRA 1665.006	Fern	PI 551491	CFRA 231.001	Tufts	80.7368
PI 617013	CFRA 1783.001	Regina	PI 551626	CFRA 260.001	Deutsch Evern	80.735
PI 660779	CFRA 2050.001	Seascape	PI 684681	CFRA 2299.001	Diamante	80.733
PI 616590	CFRA 1208.001	MDUS 5368 R19	PI 551947	CFRA 656.001	MDUS 5136	80.731
PI 551437	CFRA 125.001	Auchincruive Climax	PI 551541	CFRA 168.001	Aromel	80.7292
PI 670241	CFRA 2167.001	Cuesta	PI 551814	CFRA 466.001	Selva	80.7279
PI 551530	CFRA 155.003	Red Gauntlet	PI 551621	CFRA 254.001	Tenira	80.7238
PI 551660	CFRA 296.001	Lassen	PI 551667	CFRA 303.002	Tioga	80.719
PI 664365	CFRA 1971.001	Mieze Schindler	PI 552292	CFRA 999.001	Variegated Strawberry	80.7184
PI 637924	CFRA 1015.002	Parker	PI 660777	CFRA 2048.001	Chandler	80.7076
PI 551483	CFRA 142.001	Gorella	PI 666638	CFRA 2156.001	Tamella - Netherlands	80.7011
PI 551482	CFRA 141.001	Sunrise	PI 666638	CFRA 2156.001	Tamella - Netherlands	80.6979
PI 616559	CFRA 1168.001	Seneca	PI 551588	CFRA 215.001	Honeoye	80.6927
PI 551479	CFRA 138.001	Fairfax	PI 551862	CFRA 534.001	EarliMiss	80.6895
PI 551620	CFRA 253.001	Vicomtesse Hericart de Thury	PI 552270	CFRA 977.001	Toots	80.6818
PI 551667	CFRA 303.002	Tioga	PI 551716	CFRA 320.001	CA 64.28-18	80.6818
PI 551401	CFRA 10.001	Redstar	PI 551479	CFRA 138.001	Fairfax	80.6798
PI 616640	CFRA 1321.001	F. x ananassa NJ 8826-11	PI 551934	CFRA 643.001	MDUS 4355	80.6756
PI 616615	CFRA 1262.001	F. x ananassa 86.51.10	PI 666601	CFRA 1473.001	Santana	80.6731
PI 551544	CFRA 171.001	Early Midway	PI 551558	CFRA 182.001	Temple	80.6694
PI 616641	CFRA 1322.001	F. x ananassa T-2	PI 616918	CFRA 1664.003	Northeaster	80.6643
PI 551856	CFRA 527.001	ORUS 4357 ORUSM 202	PI 551500	CFRA 79.001	Linn	80.6638
PI 551625	CFRA 259.001	Revada	PI 551626	CFRA 260.001	Deutsch Evern	80.6631
PI 551629	CFRA 263.001	Tantallon	PI 551635	CFRA 269.001	Saladin	80.6628
PI 551831	CFRA 499.001	Sumas	PI 551510	CFRA 91.001	Appelever	80.6464
PI 551559	CFRA 183.001	Sparkle	PI 551614	CFRA 245.001	Stelemaster	80.6275
PI 551483	CFRA 142.001	Gorella	PI 551561	CFRA 185.001	Sivetta	80.6255
PI 551660	CFRA 296.001	Lassen	PI 551674	CFRA 310.003	CA 51S1-1 Sequioa parent	80.6144
PI 616918	CFRA 1664.003	Northeaster	PI 551933	CFRA 642.001	MDUS 4258 (has white chimera)	80.6012
PI 551660	CFRA 296.001	Lassen	PI 551674	CFRA 310.002	CA 51S1-1 Sequioa parent	80.5978
PI 551482	CFRA 141.001	Sunrise	PI 551561	CFRA 185.001	Sivetta	80.5839
PI 551718	CFRA 322.002	CA 65.65-601 Brighton par.	PI 551832	CFRA 501.001	Tillikum	80.5754
PI 551412	CFRA 13.001	Cyclone	PI 551614	CFRA 245.001	Stelemaster	80.5745
PI 637924	CFRA 1015.002	Parker	PI 670242	CFRA 2168.001	Laguna	80.5541
PI 551558	CFRA 182.001	Temple	PI 551607	CFRA 238.001	Acadia	80.5534
PI 551595	CFRA 224.001	Raritan	PI 551933	CFRA 642.001	MDUS 4258 (has white chimera)	80.5534
PI 551559	CFRA 183.001	Sparkle	PI 551847	CFRA 516.002	Cambridge Late Pine	80.5528
PI 660762	CFRA 1982.001	Irvine	PI 660779	CFRA 2050.001	Seascape	80.54
PI 616645	CFRA 1326.001	F. x ananassa NF-29	PI 666601	CFRA 1473.001	Santana	80.5399
PI 641193	CFRA 1308.001	Yagumo	PI 551479	CFRA 138.001	Fairfax	80.5395
PI 551613	CFRA 244.001	Earlidawn	PI 551957	CFRA 666.001	US 4387	80.5338
PI 231088	CFRA 167.001	Fukuba	PI 551408	CFRA 28.001	Perle de Prague	80.526
PI 551477	CFRA 136.001	Pocahontas	PI 617017	CFRA 1787.001	Istochnik	80.5233
PI 551437	CFRA 125.001	Auchincruive Climax	PI 231088	CFRA 167.001	Fukuba	80.5185
PI 551412	CFRA 13.001	Cyclone	PI 551847	CFRA 516.002	Cambridge Late Pine	80.5131
PI 641181	CFRA 1283.001	Mishino	PI 551412	CFRA 13.001	Cyclone	80.5121
PI 551543	CFRA 170.001	Armore	PI 666634	CFRA 2152.001	Aberdeen - Netherlands	80.5076
PI 551548	CFRA 149.001	Tioga	PI 551717	CFRA 321.001	CA 64.28-18 8x	80.5067
PI 551432	CFRA 111.001	Conrad	PI 637938	CFRA 1807.002	US 4809	80.499
PI 616559	CFRA 1168.001	Seneca	PI 551595	CFRA 224.001	Raritan	80.4949
PI 616621	CFRA 1276.001	Haruyoi	PI 641177	CFRA 1279.001	Kagayaki	80.4925
PI 551480	CFRA 139.001	Ourown	PI 551558	CFRA 182.001	Temple	80.4919
PI 551394	CFRA 1.001	Earliglow	PI 551609	CFRA 240.001	Redglow	80.4915
PI 551424	CFRA 120.001	Koralovaya	PI 551628	CFRA 262.001	Freja	80.4817
PI 616622	CFRA 1278.002	Hogyoku	PI 616626	CFRA 1290.003	Nyohou	80.4788
PI 551409	CFRA 29.001	Sequoia	PI 551674	CFRA 310.002	CA 51S1-1 Sequioa parent	80.475
PI 551409	CFRA 29.001	Sequoia	PI 551674	CFRA 310.003	CA 51S1-1 Sequioa parent	80.4728
PI 616589	CFRA 1207.001	Delmarvel	PI 552258	CFRA 965.001	Cornwallis	80.4717
PI 551545	CFRA 172.002	Ozark Beauty	PI 551501	CFRA 81.001	Totem	80.4563
PI 551418	CFRA 30.001	Ambrosia Late	PI 691745	CFRA 511.001	Marshall	80.4548
PI 551423	CFRA 118.001	Fairland	PI 551943	CFRA 652.001	MDUS 5012	80.4541
PI 551538	CFRA 164.001	Midway	PI 551593	CFRA 221.001	Howard 17	80.4519
PI 551425	CFRA 122.001	Bounty	PI 551580	CFRA 206.001	Glooscap	80.4454
PI 551532	CFRA 158.001	Midland	PI 657861	CFRA 1953.001	Susitna	80.4359
PI 670240	CFRA 2166.001	Carlsbad	PI 551501	CFRA 81.001	Totem	80.4133
PI 637924	CFRA 1015.002	Parker	PI 664332	CFRA 1675.001	Muir	80.4011
PI 551432	CFRA 111.001	Conrad	PI 616974	CFRA 1741.001	F. x ananassa NC 98-22-4	80.3978
PI 666635	CFRA 2153.001	Induka	PI 551616	CFRA 248.001	Litessa	80.3941
PI 641181	CFRA 1283.001	Mishino	PI 551559	CFRA 183.001	Sparkle	80.3825
PI 616633	CFRA 1305.001	Tonami	PI 551565	CFRA 190.001	Donner	80.3823
PI 641170	CFRA 1268.001	Koro 103	PI 551412	CFRA 13.001	Cyclone	80.3754
PI 551479	CFRA 138.001	Fairfax	PI 551630	CFRA 401.001	Aberdeen - New Jersey	80.3652
PI 664322	CFRA 1482.001	Winona	PI 551928	CFRA 637.001	MDUS 3184	80.364
PI 641170	CFRA 1268.001	Koro 103	PI 641173	CFRA 1271.001	Okitsu 15	80.3623
PI 551423	CFRA 118.001	Fairland	PI 551479	CFRA 138.001	Fairfax	80.3607
PI 551772	CFRA 417.001	Victorian Nameless	PI 691745	CFRA 511.001	Marshall	80.3576
PI 551491	CFRA 231.001	Tufts	PI 551720	CFRA 329.001	CA 70.3-121 day neutral	80.3516
PI 551667	CFRA 303.002	Tioga	PI 551717	CFRA 321.001	CA 64.28-18 8x	80.3438
PI 616592	CFRA 1211.001	Selkirk	PI 551653	CFRA 287.001	Holiday	80.3392
PI 551598	CFRA 228.001	Surecrop	PI 551932	CFRA 641.001	MDUS 4234	80.3388
PI 616936	CFRA 1687.001	Mesabi	PI 551580	CFRA 206.001	Glooscap	80.3363
PI 664362	CFRA 1968.001	Aprikose	PI 551626	CFRA 260.001	Deutsch Evern	80.3313
PI 551593	CFRA 221.001	Howard 17	PI 551607	CFRA 238.001	Acadia	80.3308
PI 617020	CFRA 1790.001	Kama	PI 666635	CFRA 2153.001	Induka	80.3299
PI 551417	CFRA 27.001	Cavalier	PI 552264	CFRA 971.002	Veegem	80.3252
PI 616847	CFRA 1587.001	BC 840104A x Chandler 92002 D	PI 660777	CFRA 2048.001	Chandler	80.3239
PI 551479	CFRA 138.001	Fairfax	PI 551562	CFRA 187.001	Merrimack	80.3204
PI 551412	CFRA 13.001	Cyclone	PI 551914	CFRA 617.001	Blomidon	80.3163
PI 551559	CFRA 183.001	Sparkle	PI 551914	CFRA 617.001	Blomidon	80.3126
PI 551718	CFRA 322.002	CA 65.65-601 Brighton par.	PI 551719	CFRA 328.001	CA 70.3-117 day neutral	80.3034
PI 551609	CFRA 240.001	Redglow	PI 552265	CFRA 972.002	Veeglow	80.295
PI 641171	CFRA 1269.001	Akashi 005	PI 616623	CFRA 1284.005	Miyazaki	80.2943
PI 616590	CFRA 1208.001	MDUS 5368 R19	PI 551948	CFRA 657.001	MDUS 5189	80.2933
PI 637924	CFRA 1015.002	Parker	PI 670241	CFRA 2167.001	Cuesta	80.2932
PI 641190	CFRA 1300.001	Touhoku 13	PI 551565	CFRA 190.001	Donner	80.2903
PI 616764	CFRA 1478.001	Latecross	PI 691745	CFRA 511.001	Marshall	80.2842
PI 551436	CFRA 124.001	Direktor Paul Wallbaum	PI 551590	CFRA 217.001	Komsomalka	80.2838
PI 666634	CFRA 2152.001	Aberdeen - Netherlands	PI 551607	CFRA 238.001	Acadia	80.2808
PI 551435	CFRA 121.001	Albritton	PI 551797	CFRA 444.001	Earlibelle	80.2803
PI 551610	CFRA 241.001	Domanil	PI 551581	CFRA 496.001	Korona	80.2768
PI 616560	CFRA 1169.001	Cavendish	PI 551940	CFRA 649.001	MDUS 4774	80.2721
PI 551857	CFRA 528.001	ORUS 4817 ORUSM 926	PI 551502	CFRA 82.001	Hood	80.2658
PI 551620	CFRA 253.001	Vicomtesse Hericart de Thury	PI 551626	CFRA 260.001	Deutsch Evern	80.2621
PI 551544	CFRA 171.001	Early Midway	PI 551593	CFRA 221.001	Howard 17	80.2614
PI 641170	CFRA 1268.001	Koro 103	PI 551559	CFRA 183.001	Sparkle	80.2537
PI 616594	CFRA 1213.001	Governor Simcoe	PI 551609	CFRA 240.001	Redglow	80.2536
PI 641173	CFRA 1271.001	Okitsu 15	PI 641181	CFRA 1283.001	Mishino	80.2495
PI 551609	CFRA 240.001	Redglow	PI 551431	CFRA 26.001	Massey	80.2474
PI 551533	CFRA 159.002	Benizuru	PI 551623	CFRA 256.002	Jucunda	80.2472
PI 616627	CFRA 1292.002	Reikou	PI 616633	CFRA 1305.001	Tonami	80.2453
PI 551425	CFRA 122.001	Bounty	PI 616853	CFRA 1593.001	Melody	80.2407
PI 616848	CFRA 1588.001	Selva x Del Norte 92006 D	PI 551814	CFRA 466.001	Selva	80.2338
PI 551681	CFRA 384.002	White Carolina	PI 552270	CFRA 977.001	Toots	80.2236
PI 551610	CFRA 241.001	Domanil	PI 616500	CFRA 246.002	Cambridge Favorite	80.223
PI 660777	CFRA 2048.001	Chandler	PI 660779	CFRA 2050.001	Seascape	80.2222
PI 617022	CFRA 1792.001	Lavril	PI 666638	CFRA 2156.001	Tamella - Netherlands	80.2211
PI 551681	CFRA 384.002	White Carolina	PI 551956	CFRA 665.001	US 4375	80.2144
PI 664321	CFRA 1475.001	Puget Reliance	PI 641196	CFRA 1822.001	NW 90054-37	80.2096
PI 551491	CFRA 231.001	Tufts	PI 551719	CFRA 328.001	CA 70.3-117 day neutral	80.2086
PI 551620	CFRA 253.001	Vicomtesse Hericart de Thury	PI 551956	CFRA 665.001	US 4375	80.2048
PI 616511	CFRA 1027.001	White D	PI 551555	CFRA 178.001	Rubin	80.203
PI 616501	CFRA 288.001	Lester	PI 551941	CFRA 650.001	MDUS 4987	80.197
PI 551441	CFRA 129.001	Deet	PI 551628	CFRA 262.001	Freja	80.1942
PI 617013	CFRA 1783.001	Regina	PI 617015	CFRA 1785.001	Fratina	80.1877
PI 641172	CFRA 1270.001	Benisuzume 025	PI 616627	CFRA 1292.002	Reikou	80.186
PI 551608	CFRA 239.001	Siletz	PI 551510	CFRA 91.001	Appelever	80.186
PI 551535	CFRA 161.001	Atlas	PI 551560	CFRA 184.001	Rosanne	80.186
PI 551594	CFRA 289.001	Podnyaya Zagorya	PI 551941	CFRA 650.001	MDUS 4987	80.1844
PI 551435	CFRA 121.001	Albritton	PI 551399	CFRA 7.001	Badgerbelle	80.1835
PI 551605	CFRA 236.001	Grenadier	PI 551581	CFRA 496.001	Korona	80.1806
PI 551620	CFRA 253.001	Vicomtesse Hericart de Thury	PI 551957	CFRA 666.001	US 4387	80.1784
PI 664446	CFRA 2097.001	Sparkle Supreme	PI 551847	CFRA 516.002	Cambridge Late Pine	80.1718
PI 617020	CFRA 1790.001	Kama	PI 264680	CFRA 257.001	Senga Sengana	80.1665
PI 660778	CFRA 2049.001	Oso Grande	PI 684681	CFRA 2299.001	Diamante	80.163
PI 616635	CFRA 1307.002	Yamagata 2	PI 551565	CFRA 190.001	Donner	80.1601
PI 616623	CFRA 1284.005	Miyazaki	PI 691745	CFRA 511.001	Marshall	80.1554
PI 670234	CFRA 1315.001	Anaheim	PI 655969	CFRA 1975.001	Valley Red	80.1502
PI 551628	CFRA 262.001	Freja	PI 551871	CFRA 543.002	Streamliner	80.1408
PI 641172	CFRA 1270.001	Benisuzume 025	PI 551565	CFRA 190.001	Donner	80.1358
PI 616643	CFRA 1324.001	F. x ananassa NFAA	PI 664331	CFRA 1663.001	Evita	80.1297
PI 616630	CFRA 1299.001	Touhoku 10	PI 551565	CFRA 190.001	Donner	80.1248
PI 616627	CFRA 1292.002	Reikou	PI 616635	CFRA 1307.002	Yamagata 2	80.1164
PI 551930	CFRA 639.001	MDUS 3816	PI 552260	CFRA 967.001	Addie	80.1162
PI 641174	CFRA 1272.001	Benihime 022	PI 641192	CFRA 1302.001	Touhoku 15	80.1099
PI 551438	CFRA 126.001	Suwannee	PI 551431	CFRA 26.001	Massey	80.0982
PI 616761	CFRA 1471.001	Aptos	PI 551491	CFRA 231.001	Tufts	80.0921
PI 666638	CFRA 2156.001	Tamella - Netherlands	PI 551830	CFRA 497.003	Lateglow	80.0906
PI 551478	CFRA 137.001	Berkeley	PI 551609	CFRA 240.001	Redglow	80.0898
PI 551477	CFRA 136.001	Pocahontas	PI 551534	CFRA 160.001	Belrubi	80.0883
PI 551628	CFRA 262.001	Freja	PI 691745	CFRA 511.001	Marshall	80.0882
PI 551605	CFRA 236.001	Grenadier	PI 616500	CFRA 246.002	Cambridge Favorite	80.0792
PI 551423	CFRA 118.001	Fairland	PI 552257	CFRA 964.001	Annapolis	80.0728
PI 551918	CFRA 624.001	Everbearing 185	PI 551948	CFRA 657.001	MDUS 5189	80.0697
PI 616627	CFRA 1292.002	Reikou	PI 617008	CFRA 1777.001	Tochiotome	80.0589
PI 616919	CFRA 1666.001	Shortcake	PI 660779	CFRA 2050.001	Seascape	80.0584
PI 551425	CFRA 122.001	Bounty	PI 264680	CFRA 257.001	Senga Sengana	80.0529
PI 641171	CFRA 1269.001	Akashi 005	PI 641193	CFRA 1308.001	Yagumo	80.046
PI 551599	CFRA 229.001	Tago	PI 551621	CFRA 254.001	Tenira	80.0428
PI 616849	CFRA 1589.001	Selva x LCM-19 92009 D	PI 551814	CFRA 466.001	Selva	80.041
PI 551763	CFRA 407.001	Vale	PI 552237	CFRA 942.001	ORUS 4474 ORUSM 152	80.0258
PI 551831	CFRA 499.001	Sumas	PI 551509	CFRA 90.001	Cheam	80.0228
PI 651548	CFRA 1820.001	ORUS 1267-236	PI 551501	CFRA 81.001	Totem	80.0208
PI 664332	CFRA 1675.001	Muir	PI 551491	CFRA 231.001	Tufts	80.0205
PI 664338	CFRA 1875.001	Mira	PI 551416	CFRA 22.001	Scott	80.0202
PI 616589	CFRA 1207.001	Delmarvel	PI 664340	CFRA 1879.001	Bish	80.0179
PI 551859	CFRA 529.001	Redcrest	PI 551500	CFRA 79.001	Linn	80.0177
PI 551414	CFRA 15.001	Jerseybelle	PI 551559	CFRA 183.001	Sparkle	80.0177
PI 641181	CFRA 1283.001	Mishino	PI 551479	CFRA 138.001	Fairfax	80.0126
PI 637924	CFRA 1015.002	Parker	PI 660778	CFRA 2049.001	Oso Grande	80.0101
PI 616578	CFRA 1190.001	US-292	PI 551557	CFRA 181.001	Yachiyo	80.0075
PI 616850	CFRA 1590.001	Selva x X-11 92012 I	PI 616974	CFRA 1741.001	F. x ananassa NC 98-22-4	80.0059
PI 551412	CFRA 13.001	Cyclone	PI 551414	CFRA 15.001	Jerseybelle	80.005
PI 616578	CFRA 1190.001	US-292	PI 551540	CFRA 166.001	Cardinal	80.0025
PI 551609	CFRA 240.001	Redglow	PI 551933	CFRA 642.001	MDUS 4258 (has white chimera)	79.9975
PI 641196	CFRA 1822.001	NW 90054-37	PI 551859	CFRA 529.001	Redcrest	79.9822
PI 641170	CFRA 1268.001	Koro 103	PI 551479	CFRA 138.001	Fairfax	79.9796
PI 617023	CFRA 1793.001	Lihama	PI 551681	CFRA 384.002	White Carolina	79.9794
PI 616622	CFRA 1278.002	Hogyoku	PI 641178	CFRA 1280.001	Kunowase	79.9726
PI 616776	CFRA 1494.001	F. x ananassa Girdwood KHCW 96-28-01	PI 551798	CFRA 445.001	MDUS 3022	79.9702
PI 551932	CFRA 641.001	MDUS 4234	PI 551614	CFRA 245.001	Stelemaster	79.9643
PI 616782	CFRA 1500.001	Talkeetna	PI 637938	CFRA 1807.002	US 4809	79.9619
PI 616919	CFRA 1666.001	Shortcake	PI 660778	CFRA 2049.001	Oso Grande	79.9619
PI 551609	CFRA 240.001	Redglow	PI 551932	CFRA 641.001	MDUS 4234	79.9572
PI 551421	CFRA 115.002	Blakemore	PI 551609	CFRA 240.001	Redglow	79.9549
PI 551423	CFRA 118.001	Fairland	PI 551932	CFRA 641.001	MDUS 4234	79.9494
PI 617023	CFRA 1793.001	Lihama	PI 552292	CFRA 999.001	Variegated Strawberry	79.9452
PI 551492	CFRA 1774.001	Douglas	PI 670242	CFRA 2168.001	Laguna	79.9439
PI 637924	CFRA 1015.002	Parker	PI 660762	CFRA 1982.001	Irvine	79.9417
PI 551626	CFRA 260.001	Deutsch Evern	PI 551681	CFRA 384.002	White Carolina	79.9345
PI 551766	CFRA 409.001	MD-683	PI 551935	CFRA 644.001	MDUS 4380	79.9298
PI 660779	CFRA 2050.001	Seascape	PI 684682	CFRA 2300.001	Gaviota	79.9261
PI 551412	CFRA 13.001	Cyclone	PI 666634	CFRA 2152.001	Aberdeen - Netherlands	79.9228
PI 664362	CFRA 1968.001	Aprikose	PI 551623	CFRA 256.002	Jucunda	79.9223
PI 686945	CFRA 2304.001	MSU 77	PI 686946	CFRA 2305.001	MSU 79	79.9169
PI 551918	CFRA 624.001	Everbearing 185	PI 551947	CFRA 656.001	MDUS 5136	79.9105
PI 551404	CFRA 19.002	Sumner	PI 551951	CFRA 660.001	NC 3892 MI	79.903
PI 641177	CFRA 1279.001	Kagayaki	PI 551666	CFRA 302.002	Tahoe	79.9002
PI 651548	CFRA 1820.001	ORUS 1267-236	PI 651549	CFRA 1821.001	ORUS 1239R-21	79.8919
PI 551529	CFRA 133.001	ArKing	PI 551585	CFRA 212.001	Delite	79.8891
PI 551595	CFRA 224.001	Raritan	PI 551948	CFRA 657.001	MDUS 5189	79.8891
PI 551609	CFRA 240.001	Redglow	PI 616501	CFRA 288.001	Lester	79.889
PI 616501	CFRA 288.001	Lester	PI 551918	CFRA 624.001	Everbearing 185	79.8855
PI 616607	CFRA 1249.001	Toro	PI 616617	CFRA 1264.001	F. x ananassa 86.75.6	79.8842
PI 551404	CFRA 19.002	Sumner	PI 551398	CFRA 6.001	Titan	79.8811
PI 551681	CFRA 384.002	White Carolina	PI 551957	CFRA 666.001	US 4387	79.8811
PI 551839	CFRA 508.001	Beaver Belle	PI 551837	CFRA 944.001	Beaver Ruby	79.8766
PI 551559	CFRA 183.001	Sparkle	PI 666634	CFRA 2152.001	Aberdeen - Netherlands	79.876
PI 551609	CFRA 240.001	Redglow	PI 551594	CFRA 289.001	Podnyaya Zagorya	79.8688
PI 551487	CFRA 148.001	Beaver	PI 551800	CFRA 447.001	Zefyr	79.8687
PI 551543	CFRA 170.001	Armore	PI 551544	CFRA 171.001	Early Midway	79.8663
PI 616622	CFRA 1278.002	Hogyoku	PI 616627	CFRA 1292.002	Reikou	79.8562
PI 617019	CFRA 1789.001	Jonsok	PI 551633	CFRA 267.001	Pantagruella	79.8557
PI 664330	CFRA 1602.001	Klonmore	PI 551431	CFRA 26.001	Massey	79.8529
PI 660779	CFRA 2050.001	Seascape	PI 670242	CFRA 2168.001	Laguna	79.85
PI 551479	CFRA 138.001	Fairfax	PI 551914	CFRA 617.001	Blomidon	79.847
PI 552237	CFRA 942.001	ORUS 4474 ORUSM 152	PI 552238	CFRA 943.001	ORUS 4916 UCM 731	79.8459
PI 616591	CFRA 1210.001	ORUS 1083-135	PI 651548	CFRA 1820.001	ORUS 1267-236	79.8457
PI 551477	CFRA 136.001	Pocahontas	PI 551937	CFRA 646.001	MDUS 4588	79.844
PI 551798	CFRA 445.001	MDUS 3022	PI 551944	CFRA 653.001	MDUS 5097	79.8422
PI 616607	CFRA 1249.001	Toro	PI 616644	CFRA 1325.001	F. x ananassa NF-21	79.8358
PI 664446	CFRA 2097.001	Sparkle Supreme	PI 551914	CFRA 617.001	Blomidon	79.8329
PI 616921	CFRA 1668.001	Bolero	PI 551814	CFRA 466.001	Selva	79.829
PI 551798	CFRA 445.001	MDUS 3022	PI 551927	CFRA 636.001	Jewel	79.8286
PI 616858	CFRA 1598.001	Red Shore (Krasny Bereg)	PI 617015	CFRA 1785.001	Fratina	79.8275
PI 616930	CFRA 1679.001	Eastern Pine	PI 616974	CFRA 1741.001	F. x ananassa NC 98-22-4	79.8263
PI 551538	CFRA 164.001	Midway	PI 551543	CFRA 170.001	Armore	79.8226
PI 641170	CFRA 1268.001	Koro 103	PI 641177	CFRA 1279.001	Kagayaki	79.8223
PI 551479	CFRA 138.001	Fairfax	PI 551569	CFRA 194.001	Empire	79.8067
PI 641177	CFRA 1279.001	Kagayaki	PI 641181	CFRA 1283.001	Mishino	79.8067
PI 551594	CFRA 289.001	Podnyaya Zagorya	PI 551918	CFRA 624.001	Everbearing 185	79.794
PI 551491	CFRA 231.001	Tufts	PI 551679	CFRA 332.001	CA 71.98-605 Parker parent	79.7921
PI 551856	CFRA 527.001	ORUS 4357 ORUSM 202	PI 551858	CFRA 530.001	ORUS 4816 ORUSM 173	79.7867
PI 551946	CFRA 655.001	MDUS 5130	PI 552258	CFRA 965.001	Cornwallis	79.7864
PI 641173	CFRA 1271.001	Okitsu 15	PI 666634	CFRA 2152.001	Aberdeen - Netherlands	79.7805
PI 551757	CFRA 398.001	Francesco	PI 551579	CFRA 498.001	Elsanta	79.7766
PI 551396	CFRA 4.001	Florida Belle	PI 551917	CFRA 623.001	Dover	79.776
PI 551653	CFRA 287.001	Holiday	PI 551757	CFRA 398.001	Francesco	79.775
PI 551487	CFRA 148.001	Beaver	PI 551802	CFRA 449.001	British Sovereign	79.7646
PI 664322	CFRA 1482.001	Winona	PI 551407	CFRA 25.001	Guardian	79.7585
PI 670240	CFRA 2166.001	Carlsbad	PI 551857	CFRA 528.001	ORUS 4817 ORUSM 926	79.7565
PI 664369	CFRA 1976.001	Stolo	PI 664910	CFRA 2118.001	Sweet Sunrise	79.753
PI 616850	CFRA 1590.001	Selva x X-11 92012 I	PI 616930	CFRA 1679.001	Eastern Pine	79.7466
PI 616578	CFRA 1190.001	US-292	PI 551797	CFRA 444.001	Earlibelle	79.7464
PI 616501	CFRA 288.001	Lester	PI 551937	CFRA 646.001	MDUS 4588	79.7441
PI 616622	CFRA 1278.002	Hogyoku	PI 616623	CFRA 1284.005	Miyazaki	79.7414
PI 664321	CFRA 1475.001	Puget Reliance	PI 551856	CFRA 527.001	ORUS 4357 ORUSM 202	79.7362
PI 551598	CFRA 228.001	Surecrop	PI 551943	CFRA 652.001	MDUS 5012	79.7353
PI 551798	CFRA 445.001	MDUS 3022	PI 551929	CFRA 638.001	MDUS 3316	79.7283
PI 616853	CFRA 1593.001	Melody	PI 264680	CFRA 257.001	Senga Sengana	79.7234
PI 641171	CFRA 1269.001	Akashi 005	PI 616631	CFRA 1303.001	Tonami-zairai-shikinari	79.7179
PI 551433	CFRA 114.001	Redchief	PI 551943	CFRA 652.001	MDUS 5012	79.7144
PI 616681	CFRA 1374.001	Primetime	PI 616782	CFRA 1500.001	Talkeetna	79.7112
PI 551411	CFRA 12.001	Tamella	PI 617022	CFRA 1792.001	Lavril	79.703
PI 617023	CFRA 1793.001	Lihama	PI 551620	CFRA 253.001	Vicomtesse Hericart de Thury	79.6992
PI 551423	CFRA 118.001	Fairland	PI 551404	CFRA 19.002	Sumner	79.6986
PI 641171	CFRA 1269.001	Akashi 005	PI 551637	CFRA 271.001	Fou Chu	79.6978
PI 616560	CFRA 1169.001	Cavendish	PI 616594	CFRA 1213.001	Governor Simcoe	79.6962
PI 551828	CFRA 494.001	Dunlap	PI 551943	CFRA 652.001	MDUS 5012	79.6947
PI 616998	CFRA 1765.001	Independence	PI 617006	CFRA 1773.001	Firecracker	79.6921
PI 551533	CFRA 159.002	Benizuru	PI 551620	CFRA 253.001	Vicomtesse Hericart de Thury	79.6911
PI 551594	CFRA 289.001	Podnyaya Zagorya	PI 551937	CFRA 646.001	MDUS 4588	79.6911
PI 617019	CFRA 1789.001	Jonsok	PI 551615	CFRA 247.001	Royal Sovereign	79.6871
PI 551598	CFRA 228.001	Surecrop	PI 551614	CFRA 245.001	Stelemaster	79.6835
PI 551613	CFRA 244.001	Earlidawn	PI 616501	CFRA 288.001	Lester	79.6812
PI 616578	CFRA 1190.001	US-292	PI 551399	CFRA 7.001	Badgerbelle	79.68
PI 551479	CFRA 138.001	Fairfax	PI 551607	CFRA 238.001	Acadia	79.675
PI 666637	CFRA 2155.001	Talisman - Netherlands	PI 551599	CFRA 229.001	Tago	79.6746
PI 616622	CFRA 1278.002	Hogyoku	PI 551415	CFRA 16.001	Kurume 103	79.6739
PI 641171	CFRA 1269.001	Akashi 005	PI 551638	CFRA 272.001	Veestar	79.6733
PI 551595	CFRA 224.001	Raritan	PI 552258	CFRA 965.001	Cornwallis	79.6706
PI 657861	CFRA 1953.001	Susitna	PI 551960	CFRA 631.001	Clark	79.6669
PI 616680	CFRA 1373.001	Latestar	PI 551830	CFRA 497.003	Lateglow	79.6668
PI 641182	CFRA 1285.001	Morioka 18	PI 641192	CFRA 1302.001	Touhoku 15	79.666
PI 551484	CFRA 143.001	Fletcher	PI 551532	CFRA 158.001	Midland	79.6653
PI 551556	CFRA 180.001	Superbe remontant Delbard	PI 551804	CFRA 400.001	Sans Rival	79.6552
PI 551409	CFRA 29.001	Sequoia	PI 551396	CFRA 4.001	Florida Belle	79.6541
PI 551545	CFRA 172.002	Ozark Beauty	PI 551857	CFRA 528.001	ORUS 4817 ORUSM 926	79.6526
PI 616594	CFRA 1213.001	Governor Simcoe	PI 551579	CFRA 498.001	Elsanta	79.652
PI 616780	CFRA 1498.001	Matared	PI 616942	CFRA 1709.001	F. x ananassa NC 98-3-1	79.6506
PI 551483	CFRA 142.001	Gorella	PI 617022	CFRA 1792.001	Lavril	79.6498
PI 664362	CFRA 1968.001	Aprikose	PI 551590	CFRA 217.001	Komsomalka	79.6469
PI 551797	CFRA 444.001	Earlibelle	PI 551873	CFRA 533.002	Selekta	79.6464
PI 551569	CFRA 194.001	Empire	PI 551417	CFRA 27.001	Cavalier	79.6422
PI 641171	CFRA 1269.001	Akashi 005	PI 551574	CFRA 199.001	Kurume	79.6362
PI 641171	CFRA 1269.001	Akashi 005	PI 551537	CFRA 163.001	Kaoling	79.6301
PI 551620	CFRA 253.001	Vicomtesse Hericart de Thury	PI 551804	CFRA 400.001	Sans Rival	79.6224
PI 551595	CFRA 224.001	Raritan	PI 551579	CFRA 498.001	Elsanta	79.6207
PI 551482	CFRA 141.001	Sunrise	PI 617022	CFRA 1792.001	Lavril	79.6207
PI 684677	CFRA 1195.001	Marshall - sakuma	PI 551759	CFRA 402.001	Cascade	79.6178
PI 670238	CFRA 2164.001	Camarosa	PI 551491	CFRA 231.001	Tufts	79.615
PI 551589	CFRA 216.001	Kent	PI 551595	CFRA 224.001	Raritan	79.6103
PI 551589	CFRA 216.001	Kent	PI 551914	CFRA 617.001	Blomidon	79.6089
PI 551631	CFRA 265.002	Oberschliessen	PI 691745	CFRA 511.001	Marshall	79.6066
PI 616607	CFRA 1249.001	Toro	PI 666601	CFRA 1473.001	Santana	79.599
PI 616622	CFRA 1278.002	Hogyoku	PI 551574	CFRA 199.001	Kurume	79.5979
PI 551931	CFRA 640.001	MDUS 3839	PI 551614	CFRA 245.001	Stelemaster	79.5965
PI 616593	CFRA 1212.001	Settler	PI 551940	CFRA 649.001	MDUS 4774	79.5888
PI 551857	CFRA 528.001	ORUS 4817 ORUSM 926	PI 551499	CFRA 78.001	Northwest	79.5862
PI 551613	CFRA 244.001	Earlidawn	PI 551594	CFRA 289.001	Podnyaya Zagorya	79.5851
PI 616775	CFRA 1493.001	F. x ananassa Bay View KHCW 96-25-02	PI 657861	CFRA 1953.001	Susitna	79.5849
PI 551858	CFRA 530.001	ORUS 4816 ORUSM 173	PI 551502	CFRA 82.001	Hood	79.5847
PI 551616	CFRA 248.001	Litessa	PI 551633	CFRA 267.001	Pantagruella	79.5842
PI 664362	CFRA 1968.001	Aprikose	PI 552292	CFRA 999.001	Variegated Strawberry	79.5789
PI 616681	CFRA 1374.001	Primetime	PI 616780	CFRA 1498.001	Matared	79.57
PI 551506	CFRA 86.001	Puget Beauty	PI 552237	CFRA 942.001	ORUS 4474 ORUSM 152	79.5591
PI 634800	CFRA 1818.001	Ovation	PI 551830	CFRA 497.003	Lateglow	79.5572
PI 616622	CFRA 1278.002	Hogyoku	PI 551637	CFRA 271.001	Fou Chu	79.5559
PI 551536	CFRA 162.001	Harunoka	PI 551565	CFRA 190.001	Donner	79.5552
PI 551598	CFRA 228.001	Surecrop	PI 551609	CFRA 240.001	Redglow	79.5524
PI 664330	CFRA 1602.001	Klonmore	PI 551609	CFRA 240.001	Redglow	79.5461
PI 616622	CFRA 1278.002	Hogyoku	PI 551565	CFRA 190.001	Donner	79.5424
PI 616777	CFRA 1495.001	Sitka	PI 657861	CFRA 1953.001	Susitna	79.54
PI 551436	CFRA 124.001	Direktor Paul Wallbaum	PI 551771	CFRA 416.001	Cambridge Rearguard	79.5386
PI 551545	CFRA 172.002	Ozark Beauty	PI 552238	CFRA 943.001	ORUS 4916 UCM 731	79.536
PI 551620	CFRA 253.001	Vicomtesse Hericart de Thury	PI 551625	CFRA 259.001	Revada	79.5273
PI 551534	CFRA 160.001	Belrubi	PI 552266	CFRA 973.001	Solprins	79.5243
PI 637924	CFRA 1015.002	Parker	PI 670239	CFRA 2165.001	Capitola	79.5216
PI 551873	CFRA 533.002	Selekta	PI 551399	CFRA 7.001	Badgerbelle	79.5191
PI 616621	CFRA 1276.001	Haruyoi	PI 641186	CFRA 1293.001	Sizutakara	79.517
PI 641196	CFRA 1822.001	NW 90054-37	PI 551856	CFRA 527.001	ORUS 4357 ORUSM 202	79.5144
PI 551485	CFRA 144.001	Darrow	PI 616780	CFRA 1498.001	Matared	79.514
PI 616594	CFRA 1213.001	Governor Simcoe	PI 664323	CFRA 1483.001	Symphony	79.5114
PI 616861	CFRA 1601.001	Venta	PI 617019	CFRA 1789.001	Jonsok	79.5095
PI 551957	CFRA 666.001	US 4387	PI 552270	CFRA 977.001	Toots	79.5057
PI 617006	CFRA 1773.001	Firecracker	PI 551857	CFRA 528.001	ORUS 4817 ORUSM 926	79.5054
PI 670240	CFRA 2166.001	Carlsbad	PI 552238	CFRA 943.001	ORUS 4916 UCM 731	79.5025
PI 551931	CFRA 640.001	MDUS 3839	PI 551946	CFRA 655.001	MDUS 5130	79.5022
PI 664363	CFRA 1969.001	Herzbergs Triumph	PI 551620	CFRA 253.001	Vicomtesse Hericart de Thury	79.4961
PI 616622	CFRA 1278.002	Hogyoku	PI 551638	CFRA 272.001	Veestar	79.4945
PI 641196	CFRA 1822.001	NW 90054-37	PI 552238	CFRA 943.001	ORUS 4916 UCM 731	79.4945
PI 551394	CFRA 1.001	Earliglow	PI 551598	CFRA 228.001	Surecrop	79.4944
PI 551502	CFRA 82.001	Hood	PI 551510	CFRA 91.001	Appelever	79.4942
PI 617020	CFRA 1790.001	Kama	PI 551603	CFRA 234.001	Vibrant	79.493
PI 616622	CFRA 1278.002	Hogyoku	PI 551537	CFRA 163.001	Kaoling	79.4785
PI 551425	CFRA 122.001	Bounty	PI 551616	CFRA 248.001	Litessa	79.4694
PI 616560	CFRA 1169.001	Cavendish	PI 551579	CFRA 498.001	Elsanta	79.4638
PI 551420	CFRA 113.001	Orland	PI 641171	CFRA 1269.001	Akashi 005	79.4604
PI 551559	CFRA 183.001	Sparkle	PI 551627	CFRA 410.001	Precosana	79.4555
PI 616618	CFRA 1265.001	Linda	PI 551621	CFRA 254.001	Tenira	79.4521
PI 551402	CFRA 11.001	Comet	PI 616592	CFRA 1211.001	Selkirk	79.4517
PI 616598	CFRA 1217.001	Mohawk	PI 551949	CFRA 658.001	MDUS 5406	79.4487
PI 551601	CFRA 232.001	Tyee	PI 551760	CFRA 403.001	Columbia	79.4412
PI 551419	CFRA 112.001	Pai Yu	PI 641171	CFRA 1269.001	Akashi 005	79.4387
PI 664369	CFRA 1976.001	Stolo	PI 675459	CFRA 2210.001	Flavorfest	79.4368
PI 684677	CFRA 1195.001	Marshall - sakuma	PI 552238	CFRA 943.001	ORUS 4916 UCM 731	79.4332
PI 551479	CFRA 138.001	Fairfax	PI 551532	CFRA 158.001	Midland	79.4331
PI 551545	CFRA 172.002	Ozark Beauty	PI 551509	CFRA 90.001	Cheam	79.4222
PI 551763	CFRA 407.001	Vale	PI 552238	CFRA 943.001	ORUS 4916 UCM 731	79.4163
PI 670240	CFRA 2166.001	Carlsbad	PI 551509	CFRA 90.001	Cheam	79.4088
PI 616584	CFRA 1201.001	Clare	PI 551598	CFRA 228.001	Surecrop	79.408
PI 616591	CFRA 1210.001	ORUS 1083-135	PI 551857	CFRA 528.001	ORUS 4817 ORUSM 926	79.4058
PI 551420	CFRA 113.001	Orland	PI 616622	CFRA 1278.002	Hogyoku	79.4022
PI 641180	CFRA 1282.001	Kaho	PI 616634	CFRA 1306.003	Yamato-shikinari	79.3991
PI 551626	CFRA 260.001	Deutsch Evern	PI 552292	CFRA 999.001	Variegated Strawberry	79.3945
PI 616501	CFRA 288.001	Lester	PI 551931	CFRA 640.001	MDUS 3839	79.3908
PI 616853	CFRA 1593.001	Melody	PI 616861	CFRA 1601.001	Venta	79.3888
PI 616559	CFRA 1168.001	Seneca	PI 551940	CFRA 649.001	MDUS 4774	79.3873
PI 551479	CFRA 138.001	Fairfax	PI 551431	CFRA 26.001	Massey	79.3853
PI 616778	CFRA 1496.001	K1	PI 551796	CFRA 442.001	Alaska Pioneer	79.3798
PI 551598	CFRA 228.001	Surecrop	PI 551931	CFRA 640.001	MDUS 3839	79.3785
PI 551412	CFRA 13.001	Cyclone	PI 551627	CFRA 410.001	Precosana	79.3748
PI 551532	CFRA 158.001	Midland	PI 551544	CFRA 171.001	Early Midway	79.371
PI 551532	CFRA 158.001	Midland	PI 551937	CFRA 646.001	MDUS 4588	79.3683
PI 616511	CFRA 1027.001	White D	PI 664362	CFRA 1968.001	Aprikose	79.3663
PI 551855	CFRA 526.002	Bountiful	PI 551857	CFRA 528.001	ORUS 4817 ORUSM 926	79.3609
PI 551419	CFRA 112.001	Pai Yu	PI 616622	CFRA 1278.002	Hogyoku	79.3575
PI 551594	CFRA 289.001	Podnyaya Zagorya	PI 551931	CFRA 640.001	MDUS 3839	79.3525
PI 616511	CFRA 1027.001	White D	PI 270471	CFRA 17.001	Kaiser's Samling	79.352
PI 551766	CFRA 409.001	MD-683	PI 551932	CFRA 641.001	MDUS 4234	79.3517
PI 664345	CFRA 1884.001	L'Amour	PI 551589	CFRA 216.001	Kent	79.3509
PI 616593	CFRA 1212.001	Settler	PI 551595	CFRA 224.001	Raritan	79.3391
PI 551859	CFRA 529.001	Redcrest	PI 552238	CFRA 943.001	ORUS 4916 UCM 731	79.3366
PI 551427	CFRA 131.001	Tennessee Beauty	PI 551928	CFRA 637.001	MDUS 3184	79.3295
PI 551434	CFRA 119.001	Narcissa	PI 551493	CFRA 80.001	Shuksan	79.3273
PI 616861	CFRA 1601.001	Venta	PI 617020	CFRA 1790.001	Kama	79.3213
PI 637924	CFRA 1015.002	Parker	PI 684681	CFRA 2299.001	Diamante	79.3208
PI 551928	CFRA 637.001	MDUS 3184	PI 551943	CFRA 652.001	MDUS 5012	79.313
PI 660762	CFRA 1982.001	Irvine	PI 551491	CFRA 231.001	Tufts	79.3108
PI 551404	CFRA 19.002	Sumner	PI 551400	CFRA 9.001	Micmac	79.3077
PI 641174	CFRA 1272.001	Benihime 022	PI 641182	CFRA 1285.001	Morioka 18	79.3037
PI 551479	CFRA 138.001	Fairfax	PI 551616	CFRA 248.001	Litessa	79.3022
PI 664363	CFRA 1969.001	Herzbergs Triumph	PI 551681	CFRA 384.002	White Carolina	79.3017
PI 616775	CFRA 1493.001	F. x ananassa Bay View KHCW 96-25-02	PI 551798	CFRA 445.001	MDUS 3022	79.3005
PI 616589	CFRA 1207.001	Delmarvel	PI 551404	CFRA 19.002	Sumner	79.3002
PI 551532	CFRA 158.001	Midland	PI 551538	CFRA 164.001	Midway	79.2987
PI 551598	CFRA 228.001	Surecrop	PI 551956	CFRA 665.001	US 4375	79.2984
PI 616591	CFRA 1210.001	ORUS 1083-135	PI 664321	CFRA 1475.001	Puget Reliance	79.2973
PI 616930	CFRA 1679.001	Eastern Pine	PI 551798	CFRA 445.001	MDUS 3022	79.2936
PI 664338	CFRA 1875.001	Mira	PI 551588	CFRA 215.001	Honeoye	79.2904
PI 551414	CFRA 15.001	Jerseybelle	PI 664446	CFRA 2097.001	Sparkle Supreme	79.2899
PI 616780	CFRA 1498.001	Matared	PI 551796	CFRA 442.001	Alaska Pioneer	79.2835
PI 616591	CFRA 1210.001	ORUS 1083-135	PI 551858	CFRA 530.001	ORUS 4816 ORUSM 173	79.2803
PI 616631	CFRA 1303.001	Tonami-zairai-shikinari	PI 616764	CFRA 1478.001	Latecross	79.2773
PI 551482	CFRA 141.001	Sunrise	PI 551621	CFRA 254.001	Tenira	79.276
PI 551483	CFRA 142.001	Gorella	PI 551621	CFRA 254.001	Tenira	79.2735
PI 616777	CFRA 1495.001	Sitka	PI 551798	CFRA 445.001	MDUS 3022	79.269
PI 551394	CFRA 1.001	Earliglow	PI 551943	CFRA 652.001	MDUS 5012	79.2661
PI 551564	CFRA 189.001	Klondike	PI 551584	CFRA 211.001	Dabreak	79.2658
PI 551479	CFRA 138.001	Fairfax	PI 616924	CFRA 1672.001	Eros	79.2655
PI 551436	CFRA 124.001	Direktor Paul Wallbaum	PI 664363	CFRA 1969.001	Herzbergs Triumph	79.2609
PI 551718	CFRA 322.002	CA 65.65-601 Brighton par.	PI 551720	CFRA 329.001	CA 70.3-121 day neutral	79.2598
PI 664321	CFRA 1475.001	Puget Reliance	PI 651549	CFRA 1821.001	ORUS 1239R-21	79.259
PI 551598	CFRA 228.001	Surecrop	PI 551500	CFRA 79.001	Linn	79.2549
PI 551478	CFRA 137.001	Berkeley	PI 551597	CFRA 226.003	Scarlet	79.2512
PI 551407	CFRA 25.001	Guardian	PI 551935	CFRA 644.001	MDUS 4380	79.2494
PI 551482	CFRA 141.001	Sunrise	PI 616922	CFRA 1670.001	Pegasus	79.2458
PI 551625	CFRA 259.001	Revada	PI 551681	CFRA 384.002	White Carolina	79.2435
PI 551541	CFRA 168.001	Aromel	PI 551624	CFRA 258.001	Rabunda	79.2377
PI 551548	CFRA 149.001	Tioga	PI 551831	CFRA 499.001	Sumas	79.2376
PI 641176	CFRA 1277.001	Hayazaki	PI 551652	CFRA 634.001	Headliner	79.236
PI 551563	CFRA 188.001	Profusion	PI 551584	CFRA 211.001	Dabreak	79.2352
PI 551548	CFRA 149.001	Tioga	PI 551606	CFRA 237.001	Vantage	79.2321
PI 664363	CFRA 1969.001	Herzbergs Triumph	PI 552292	CFRA 999.001	Variegated Strawberry	79.231
PI 616782	CFRA 1500.001	Talkeetna	PI 616942	CFRA 1709.001	F. x ananassa NC 98-3-1	79.2295
PI 670240	CFRA 2166.001	Carlsbad	PI 551763	CFRA 407.001	Vale	79.2284
PI 616925	CFRA 1673.001	Tango	PI 551814	CFRA 466.001	Selva	79.2254
PI 551763	CFRA 407.001	Vale	PI 551858	CFRA 530.001	ORUS 4816 ORUSM 173	79.2246
PI 551681	CFRA 384.002	White Carolina	PI 551804	CFRA 400.001	Sans Rival	79.222
PI 551601	CFRA 232.001	Tyee	PI 552238	CFRA 943.001	ORUS 4916 UCM 731	79.2211
PI 616923	CFRA 1671.001	Calypso	PI 551679	CFRA 332.001	CA 71.98-605 Parker parent	79.2184
PI 551479	CFRA 138.001	Fairfax	PI 551539	CFRA 165.001	Ogallala	79.2183
PI 551483	CFRA 142.001	Gorella	PI 616922	CFRA 1670.001	Pegasus	79.2182
PI 657861	CFRA 1953.001	Susitna	PI 551796	CFRA 442.001	Alaska Pioneer	79.2142
PI 551478	CFRA 137.001	Berkeley	PI 551632	CFRA 266.005	Madame Moutot	79.2098
PI 617013	CFRA 1783.001	Regina	PI 551627	CFRA 410.001	Precosana	79.2082
PI 551938	CFRA 647.001	MDUS 4609	PI 551949	CFRA 658.001	MDUS 5406	79.2064
PI 637924	CFRA 1015.002	Parker	PI 670234	CFRA 1315.001	Anaheim	79.2045
PI 660778	CFRA 2049.001	Oso Grande	PI 684682	CFRA 2300.001	Gaviota	79.2017
PI 551530	CFRA 155.003	Red Gauntlet	PI 551561	CFRA 185.001	Sivetta	79.1995
PI 551541	CFRA 168.001	Aromel	PI 666637	CFRA 2155.001	Talisman - Netherlands	79.1983
PI 660777	CFRA 2048.001	Chandler	PI 670238	CFRA 2164.001	Camarosa	79.1975
PI 551935	CFRA 644.001	MDUS 4380	PI 551938	CFRA 647.001	MDUS 4609	79.197
PI 551480	CFRA 139.001	Ourown	PI 666634	CFRA 2152.001	Aberdeen - Netherlands	79.1918
PI 551533	CFRA 159.002	Benizuru	PI 551681	CFRA 384.002	White Carolina	79.1908
PI 551667	CFRA 303.002	Tioga	PI 551831	CFRA 499.001	Sumas	79.1893
PI 551545	CFRA 172.002	Ozark Beauty	PI 551763	CFRA 407.001	Vale	79.1826
PI 551760	CFRA 403.001	Columbia	PI 551505	CFRA 500.001	Rainier	79.1825
PI 551487	CFRA 148.001	Beaver	PI 551799	CFRA 446.001	Dania	79.1817
PI 551478	CFRA 137.001	Berkeley	PI 551584	CFRA 211.001	Dabreak	79.1813
PI 651549	CFRA 1821.001	ORUS 1239R-21	PI 551858	CFRA 530.001	ORUS 4816 ORUSM 173	79.1783
PI 641184	CFRA 1289.001	Nagoya-oomi	PI 551487	CFRA 148.001	Beaver	79.1752
PI 551606	CFRA 237.001	Vantage	PI 551667	CFRA 303.002	Tioga	79.1742
PI 551432	CFRA 111.001	Conrad	PI 616871	CFRA 1613.001	Missionary hybrid	79.1736
PI 617006	CFRA 1773.001	Firecracker	PI 551506	CFRA 86.001	Puget Beauty	79.1689
PI 651549	CFRA 1821.001	ORUS 1239R-21	PI 551857	CFRA 528.001	ORUS 4817 ORUSM 926	79.1688
PI 551543	CFRA 170.001	Armore	PI 551607	CFRA 238.001	Acadia	79.1635
PI 551533	CFRA 159.002	Benizuru	PI 552292	CFRA 999.001	Variegated Strawberry	79.1624
PI 551421	CFRA 115.002	Blakemore	PI 551584	CFRA 211.001	Dabreak	79.1604
PI 551598	CFRA 228.001	Surecrop	PI 551766	CFRA 409.001	MD-683	79.1603
PI 551501	CFRA 81.001	Totem	PI 551510	CFRA 91.001	Appelever	79.1541
PI 551432	CFRA 111.001	Conrad	PI 616930	CFRA 1679.001	Eastern Pine	79.1519
PI 616860	CFRA 1600.001	Venta	PI 617019	CFRA 1789.001	Jonsok	79.1515
PI 617020	CFRA 1790.001	Kama	PI 551615	CFRA 247.001	Royal Sovereign	79.1509
PI 616592	CFRA 1211.001	Selkirk	PI 551916	CFRA 619.001	Canoga	79.1484
PI 616853	CFRA 1593.001	Melody	PI 616860	CFRA 1600.001	Venta	79.1479
PI 551421	CFRA 115.002	Blakemore	PI 551597	CFRA 226.003	Scarlet	79.1426
PI 616618	CFRA 1265.001	Linda	PI 551599	CFRA 229.001	Tago	79.1424
PI 551561	CFRA 185.001	Sivetta	PI 666638	CFRA 2156.001	Tamella - Netherlands	79.1417
PI 551396	CFRA 4.001	Florida Belle	PI 551925	CFRA 633.001	Florida 70-D-34	79.1342
PI 616631	CFRA 1303.001	Tonami-zairai-shikinari	PI 551772	CFRA 417.001	Victorian Nameless	79.1337
PI 616559	CFRA 1168.001	Seneca	PI 616918	CFRA 1664.003	Northeaster	79.133
PI 551414	CFRA 15.001	Jerseybelle	PI 551587	CFRA 214.001	Gilbert	79.1267
PI 616593	CFRA 1212.001	Settler	PI 551579	CFRA 498.001	Elsanta	79.1216
PI 616501	CFRA 288.001	Lester	PI 551946	CFRA 655.001	MDUS 5130	79.1179
PI 551601	CFRA 232.001	Tyee	PI 551857	CFRA 528.001	ORUS 4817 ORUSM 926	79.1155
PI 551626	CFRA 260.001	Deutsch Evern	PI 551631	CFRA 265.002	Oberschliessen	79.115
PI 551421	CFRA 115.002	Blakemore	PI 551632	CFRA 266.005	Madame Moutot	79.1128
PI 551423	CFRA 118.001	Fairland	PI 551949	CFRA 658.001	MDUS 5406	79.1111
PI 617018	CFRA 1788.001	Jaune	PI 551770	CFRA 415.001	Clonderg	79.1071
PI 616871	CFRA 1613.001	Missionary hybrid	PI 616930	CFRA 1679.001	Eastern Pine	79.1027
PI 551935	CFRA 644.001	MDUS 4380	PI 551614	CFRA 245.001	Stelemaster	79.099
PI 551394	CFRA 1.001	Earliglow	PI 551949	CFRA 658.001	MDUS 5406	79.0953
PI 660779	CFRA 2050.001	Seascape	PI 551491	CFRA 231.001	Tufts	79.0942
PI 617006	CFRA 1773.001	Firecracker	PI 641196	CFRA 1822.001	NW 90054-37	79.0928
PI 551857	CFRA 528.001	ORUS 4817 ORUSM 926	PI 552271	CFRA 978.001	Redgem	79.0923
PI 551594	CFRA 289.001	Podnyaya Zagorya	PI 551946	CFRA 655.001	MDUS 5130	79.0904
PI 616560	CFRA 1169.001	Cavendish	PI 551609	CFRA 240.001	Redglow	79.0891
PI 551613	CFRA 244.001	Earlidawn	PI 551796	CFRA 442.001	Alaska Pioneer	79.0888
PI 551548	CFRA 149.001	Tioga	PI 551416	CFRA 22.001	Scott	79.0884
PI 551657	CFRA 150.001	Aliso	PI 552259	CFRA 966.001	Favette	79.084
PI 641182	CFRA 1285.001	Morioka 18	PI 616630	CFRA 1299.001	Touhoku 10	79.0796
PI 231088	CFRA 167.001	Fukuba	PI 551624	CFRA 258.001	Rabunda	79.0781
PI 551427	CFRA 131.001	Tennessee Beauty	PI 664330	CFRA 1602.001	Klonmore	79.0713
PI 616930	CFRA 1679.001	Eastern Pine	PI 552292	CFRA 999.001	Variegated Strawberry	79.0707
PI 616560	CFRA 1169.001	Cavendish	PI 551933	CFRA 642.001	MDUS 4258 (has white chimera)	79.0704
PI 551427	CFRA 131.001	Tennessee Beauty	PI 551955	CFRA 664.001	Trumpeter	79.0671
PI 616861	CFRA 1601.001	Venta	PI 551615	CFRA 247.001	Royal Sovereign	79.0671
PI 551609	CFRA 240.001	Redglow	PI 552258	CFRA 965.001	Cornwallis	79.0596
PI 641182	CFRA 1285.001	Morioka 18	PI 641190	CFRA 1300.001	Touhoku 13	79.0585
PI 551478	CFRA 137.001	Berkeley	PI 551406	CFRA 23.001	Allstar	79.0571
PI 551412	CFRA 13.001	Cyclone	PI 551616	CFRA 248.001	Litessa	79.0561
PI 552236	CFRA 941.001	ORUS 3727 ORUSM 265	PI 552268	CFRA 975.001	ORUS 1391-1	79.0546
PI 551637	CFRA 271.001	Fou Chu	PI 551418	CFRA 30.001	Ambrosia Late	79.0532
PI 616860	CFRA 1600.001	Venta	PI 617020	CFRA 1790.001	Kama	79.0523
PI 551478	CFRA 137.001	Berkeley	PI 551407	CFRA 25.001	Guardian	79.0515
PI 551690	CFRA 327.001	CA 69.72-101 day neutral	PI 551691	CFRA 330.001	CA 70.8-101 day neutral	79.0496
PI 617006	CFRA 1773.001	Firecracker	PI 551858	CFRA 530.001	ORUS 4816 ORUSM 173	79.0475
PI 616998	CFRA 1765.001	Independence	PI 551500	CFRA 79.001	Linn	79.045
PI 551603	CFRA 234.001	Vibrant	PI 551607	CFRA 238.001	Acadia	79.0437
PI 551601	CFRA 232.001	Tyee	PI 551506	CFRA 86.001	Puget Beauty	79.0418
PI 616861	CFRA 1601.001	Venta	PI 264680	CFRA 257.001	Senga Sengana	79.0388
PI 664342	CFRA 1881.001	Clancy	PI 551653	CFRA 287.001	Holiday	79.0372
PI 616681	CFRA 1374.001	Primetime	PI 616778	CFRA 1496.001	K1	79.0353
PI 670242	CFRA 2168.001	Laguna	PI 684682	CFRA 2300.001	Gaviota	79.0351
PI 617019	CFRA 1789.001	Jonsok	PI 551616	CFRA 248.001	Litessa	79.0327
PI 551766	CFRA 409.001	MD-683	PI 551931	CFRA 640.001	MDUS 3839	79.031
PI 637924	CFRA 1015.002	Parker	PI 684682	CFRA 2300.001	Gaviota	79.0228
PI 552235	CFRA 940.001	ORUS 3727 ORUSM 264	PI 552268	CFRA 975.001	ORUS 1391-1	79.0225
PI 551836	CFRA 505.001	Beaver Sweet	PI 551837	CFRA 944.001	Beaver Ruby	79.0179
PI 551574	CFRA 199.001	Kurume	PI 551418	CFRA 30.001	Ambrosia Late	79.0158
PI 551638	CFRA 272.001	Veestar	PI 551418	CFRA 30.001	Ambrosia Late	79.0142
PI 551416	CFRA 22.001	Scott	PI 551667	CFRA 303.002	Tioga	79.0131
PI 660779	CFRA 2050.001	Seascape	PI 551679	CFRA 332.001	CA 71.98-605 Parker parent	79.0117
PI 551427	CFRA 131.001	Tennessee Beauty	PI 551609	CFRA 240.001	Redglow	79.0113
PI 551859	CFRA 529.001	Redcrest	PI 551506	CFRA 86.001	Puget Beauty	79.0106
PI 551479	CFRA 138.001	Fairfax	PI 551417	CFRA 27.001	Cavalier	79.01
PI 664321	CFRA 1475.001	Puget Reliance	PI 551857	CFRA 528.001	ORUS 4817 ORUSM 926	79.0088
PI 551537	CFRA 163.001	Kaoling	PI 551418	CFRA 30.001	Ambrosia Late	79.0069
PI 617019	CFRA 1789.001	Jonsok	PI 551417	CFRA 27.001	Cavalier	79.0048
PI 616780	CFRA 1498.001	Matared	PI 637938	CFRA 1807.002	US 4809	79.0039
PI 551402	CFRA 11.001	Comet	PI 551529	CFRA 133.001	ArKing	79.0038
PI 551545	CFRA 172.002	Ozark Beauty	PI 551858	CFRA 530.001	ORUS 4816 ORUSM 173	79.0033
PI 660777	CFRA 2048.001	Chandler	PI 551491	CFRA 231.001	Tufts	79.0028
PI 657861	CFRA 1953.001	Susitna	PI 551795	CFRA 441.001	Sitka hybrid	79.0016
PI 551566	CFRA 191.003	Deutschland	PI 691745	CFRA 511.001	Marshall	79.0005
PI 616918	CFRA 1664.003	Northeaster	PI 551595	CFRA 224.001	Raritan	78.9997
PI 641178	CFRA 1280.001	Kunowase	PI 616628	CFRA 1295.004	Syuukou	78.999
PI 551559	CFRA 183.001	Sparkle	PI 551616	CFRA 248.001	Litessa	78.997
PI 651549	CFRA 1821.001	ORUS 1239R-21	PI 552238	CFRA 943.001	ORUS 4916 UCM 731	78.9953
PI 616592	CFRA 1211.001	Selkirk	PI 551933	CFRA 642.001	MDUS 4258 (has white chimera)	78.9934
PI 551858	CFRA 530.001	ORUS 4816 ORUSM 173	PI 551506	CFRA 86.001	Puget Beauty	78.9872
PI 231088	CFRA 167.001	Fukuba	PI 666637	CFRA 2155.001	Talisman - Netherlands	78.9849
PI 616778	CFRA 1496.001	K1	PI 637938	CFRA 1807.002	US 4809	78.9831
PI 616853	CFRA 1593.001	Melody	PI 617018	CFRA 1788.001	Jaune	78.9829
PI 551609	CFRA 240.001	Redglow	PI 551579	CFRA 498.001	Elsanta	78.9817
PI 551490	CFRA 1775.001	Hecker	PI 664440	CFRA 2091.001	Fresca	78.9793
PI 660762	CFRA 1982.001	Irvine	PI 551719	CFRA 328.001	CA 70.3-117 day neutral	78.9774
PI 551932	CFRA 641.001	MDUS 4234	PI 551940	CFRA 649.001	MDUS 4774	78.9733
PI 551432	CFRA 111.001	Conrad	PI 616850	CFRA 1590.001	Selva x X-11 92012 I	78.9703
PI 670234	CFRA 1315.001	Anaheim	PI 660779	CFRA 2050.001	Seascape	78.9667
PI 616643	CFRA 1324.001	F. x ananassa NFAA	PI 660779	CFRA 2050.001	Seascape	78.966
PI 616647	CFRA 1328.001	F. x ananassa NF-19	PI 551491	CFRA 231.001	Tufts	78.9608
PI 551601	CFRA 232.001	Tyee	PI 551493	CFRA 80.001	Shuksan	78.96
PI 616591	CFRA 1210.001	ORUS 1083-135	PI 552238	CFRA 943.001	ORUS 4916 UCM 731	78.9501
PI 664321	CFRA 1475.001	Puget Reliance	PI 551859	CFRA 529.001	Redcrest	78.95
PI 551481	CFRA 140.001	Tangi	PI 551584	CFRA 211.001	Dabreak	78.948
PI 551798	CFRA 445.001	MDUS 3022	PI 551960	CFRA 631.001	Clark	78.9444
PI 616623	CFRA 1284.005	Miyazaki	PI 641185	CFRA 1291.001	Ooishi-shikinari 2	78.944
PI 616930	CFRA 1679.001	Eastern Pine	PI 551620	CFRA 253.001	Vicomtesse Hericart de Thury	78.943
PI 551421	CFRA 115.002	Blakemore	PI 551406	CFRA 23.001	Allstar	78.9394
PI 551623	CFRA 256.002	Jucunda	PI 551626	CFRA 260.001	Deutsch Evern	78.9381
PI 677226	CFRA 1017.002	Yolo	PI 616782	CFRA 1500.001	Talkeetna	78.9369
PI 551795	CFRA 441.001	Sitka hybrid	PI 551798	CFRA 445.001	MDUS 3022	78.9361
PI 616511	CFRA 1027.001	White D	PI 551620	CFRA 253.001	Vicomtesse Hericart de Thury	78.9351
PI 616778	CFRA 1496.001	K1	PI 616780	CFRA 1498.001	Matared	78.9349
PI 551859	CFRA 529.001	Redcrest	PI 551858	CFRA 530.001	ORUS 4816 ORUSM 173	78.9334
PI 616590	CFRA 1208.001	MDUS 5368 R19	PI 551931	CFRA 640.001	MDUS 3839	78.9334
PI 551404	CFRA 19.002	Sumner	PI 551598	CFRA 228.001	Surecrop	78.9332
PI 616631	CFRA 1303.001	Tonami-zairai-shikinari	PI 551631	CFRA 265.002	Oberschliessen	78.9218
PI 660779	CFRA 2050.001	Seascape	PI 551719	CFRA 328.001	CA 70.3-117 day neutral	78.9214
PI 551920	CFRA 626.001	EB 461	PI 551954	CFRA 663.001	Tristar	78.9202
PI 670240	CFRA 2166.001	Carlsbad	PI 551858	CFRA 530.001	ORUS 4816 ORUSM 173	78.9167
PI 670234	CFRA 1315.001	Anaheim	PI 551679	CFRA 332.001	CA 71.98-605 Parker parent	78.9166
PI 664322	CFRA 1482.001	Winona	PI 551828	CFRA 494.001	Dunlap	78.9152
PI 664344	CFRA 1883.001	Itasca	PI 551603	CFRA 234.001	Vibrant	78.9146
PI 616587	CFRA 1205.001	Yuzhanka	PI 691745	CFRA 511.001	Marshall	78.8995
PI 616998	CFRA 1765.001	Independence	PI 551503	CFRA 83.001	Benton	78.8971
PI 551427	CFRA 131.001	Tennessee Beauty	PI 551407	CFRA 25.001	Guardian	78.8931
PI 551532	CFRA 158.001	Midland	PI 551404	CFRA 19.002	Sumner	78.8923
PI 551543	CFRA 170.001	Armore	PI 551569	CFRA 194.001	Empire	78.8911
PI 616597	CFRA 1216.001	Vystavochnaya	PI 691745	CFRA 511.001	Marshall	78.8883
PI 551659	CFRA 1246.001	Fresno	PI 551673	CFRA 309.002	CA 42.8-16 Tioga parent	78.8883
PI 641171	CFRA 1269.001	Akashi 005	PI 551415	CFRA 16.001	Kurume 103	78.8863
PI 677226	CFRA 1017.002	Yolo	PI 616778	CFRA 1496.001	K1	78.8862
PI 664341	CFRA 1880.001	Brunswick	PI 664344	CFRA 1883.001	Itasca	78.8837
PI 551598	CFRA 228.001	Surecrop	PI 551949	CFRA 658.001	MDUS 5406	78.8835
PI 616592	CFRA 1211.001	Selkirk	PI 551947	CFRA 656.001	MDUS 5136	78.8829
PI 551477	CFRA 136.001	Pocahontas	PI 664330	CFRA 1602.001	Klonmore	78.8822
PI 664345	CFRA 1884.001	L'Amour	PI 551580	CFRA 206.001	Glooscap	78.8803
PI 551718	CFRA 322.002	CA 65.65-601 Brighton par.	PI 551919	CFRA 625.001	Everbearing 372	78.8786
PI 616596	CFRA 1215.001	Scotland	PI 691745	CFRA 511.001	Marshall	78.8757
PI 616615	CFRA 1262.001	F. x ananassa 86.51.10	PI 551409	CFRA 29.001	Sequoia	78.875
PI 617019	CFRA 1789.001	Jonsok	PI 552266	CFRA 973.001	Solprins	78.87
PI 616591	CFRA 1210.001	ORUS 1083-135	PI 551506	CFRA 86.001	Puget Beauty	78.869
PI 664322	CFRA 1482.001	Winona	PI 551830	CFRA 497.003	Lateglow	78.8682
PI 664363	CFRA 1969.001	Herzbergs Triumph	PI 551626	CFRA 260.001	Deutsch Evern	78.8675
PI 551433	CFRA 114.001	Redchief	PI 664322	CFRA 1482.001	Winona	78.8656
PI 551601	CFRA 232.001	Tyee	PI 551856	CFRA 527.001	ORUS 4357 ORUSM 202	78.8616
PI 551543	CFRA 170.001	Armore	PI 551417	CFRA 27.001	Cavalier	78.8548
PI 664446	CFRA 2097.001	Sparkle Supreme	PI 551615	CFRA 247.001	Royal Sovereign	78.8546
PI 651549	CFRA 1821.001	ORUS 1239R-21	PI 551506	CFRA 86.001	Puget Beauty	78.8467
PI 551759	CFRA 402.001	Cascade	PI 551499	CFRA 78.001	Northwest	78.8462
PI 664323	CFRA 1483.001	Symphony	PI 551579	CFRA 498.001	Elsanta	78.8427
PI 551421	CFRA 115.002	Blakemore	PI 551407	CFRA 25.001	Guardian	78.8388
PI 551541	CFRA 168.001	Aromel	PI 617022	CFRA 1792.001	Lavril	78.8382
PI 551680	CFRA 383.003	Campbell	PI 551665	CFRA 413.004	Solana	78.8382
PI 551420	CFRA 113.001	Orland	PI 551418	CFRA 30.001	Ambrosia Late	78.8358
PI 551607	CFRA 238.001	Acadia	PI 551766	CFRA 409.001	MD-683	78.8341
PI 616853	CFRA 1593.001	Melody	PI 617019	CFRA 1789.001	Jonsok	78.8332
PI 551402	CFRA 11.001	Comet	PI 551598	CFRA 228.001	Surecrop	78.83
PI 551502	CFRA 82.001	Hood	PI 551503	CFRA 83.001	Benton	78.8283
PI 616778	CFRA 1496.001	K1	PI 616779	CFRA 1497.001	Sitka hybrid S1	78.8267
PI 616623	CFRA 1284.005	Miyazaki	PI 637941	CFRA 1810.001	F. x ananassa HVSC-122	78.8261
PI 551548	CFRA 149.001	Tioga	PI 551492	CFRA 1774.001	Douglas	78.8255
PI 551916	CFRA 619.001	Canoga	PI 551933	CFRA 642.001	MDUS 4258 (has white chimera)	78.8243
PI 551923	CFRA 629.001	EB 457	PI 551941	CFRA 650.001	MDUS 4987	78.8232
PI 551478	CFRA 137.001	Berkeley	PI 551613	CFRA 244.001	Earlidawn	78.8216
PI 664363	CFRA 1969.001	Herzbergs Triumph	PI 551804	CFRA 400.001	Sans Rival	78.821
PI 664446	CFRA 2097.001	Sparkle Supreme	PI 551627	CFRA 410.001	Precosana	78.8194
PI 641173	CFRA 1271.001	Okitsu 15	PI 641193	CFRA 1308.001	Yagumo	78.8186
PI 616631	CFRA 1303.001	Tonami-zairai-shikinari	PI 551903	CFRA 570.001	Califour	78.8168
PI 551856	CFRA 527.001	ORUS 4357 ORUSM 202	PI 552238	CFRA 943.001	ORUS 4916 UCM 731	78.8155
PI 551585	CFRA 212.001	Delite	PI 551862	CFRA 534.001	EarliMiss	78.8091
PI 551615	CFRA 247.001	Royal Sovereign	PI 551633	CFRA 267.001	Pantagruella	78.805
PI 551419	CFRA 112.001	Pai Yu	PI 551418	CFRA 30.001	Ambrosia Late	78.8025
PI 552235	CFRA 940.001	ORUS 3727 ORUSM 264	PI 552267	CFRA 974.001	ORUS 1384-3	78.8007
PI 616618	CFRA 1265.001	Linda	PI 551928	CFRA 637.001	MDUS 3184	78.8002
PI 616617	CFRA 1264.001	F. x ananassa 86.75.6	PI 660777	CFRA 2048.001	Chandler	78.7999
PI 551499	CFRA 78.001	Northwest	PI 552238	CFRA 943.001	ORUS 4916 UCM 731	78.798
PI 551545	CFRA 172.002	Ozark Beauty	PI 551510	CFRA 91.001	Appelever	78.7975
PI 616511	CFRA 1027.001	White D	PI 551590	CFRA 217.001	Komsomalka	78.7956
PI 616594	CFRA 1213.001	Governor Simcoe	PI 551588	CFRA 215.001	Honeoye	78.794
PI 551414	CFRA 15.001	Jerseybelle	PI 551580	CFRA 206.001	Glooscap	78.7852
PI 616922	CFRA 1670.001	Pegasus	PI 664446	CFRA 2097.001	Sparkle Supreme	78.7836
PI 616922	CFRA 1670.001	Pegasus	PI 551599	CFRA 229.001	Tago	78.7825
PI 616559	CFRA 1168.001	Seneca	PI 616594	CFRA 1213.001	Governor Simcoe	78.7814
PI 551441	CFRA 129.001	Deet	PI 691745	CFRA 511.001	Marshall	78.7814
PI 551433	CFRA 114.001	Redchief	PI 551427	CFRA 131.001	Tennessee Beauty	78.7807
PI 551436	CFRA 124.001	Direktor Paul Wallbaum	PI 270471	CFRA 17.001	Kaiser's Samling	78.7806
PI 664322	CFRA 1482.001	Winona	PI 551943	CFRA 652.001	MDUS 5012	78.7797
PI 616607	CFRA 1249.001	Toro	PI 666602	CFRA 1474.001	Soquel	78.7758
PI 641193	CFRA 1308.001	Yagumo	PI 664446	CFRA 2097.001	Sparkle Supreme	78.7726
PI 552236	CFRA 941.001	ORUS 3727 ORUSM 265	PI 552267	CFRA 974.001	ORUS 1384-3	78.7724
PI 616593	CFRA 1212.001	Settler	PI 551598	CFRA 228.001	Surecrop	78.7701
PI 551411	CFRA 12.001	Tamella	PI 551561	CFRA 185.001	Sivetta	78.7659
PI 551598	CFRA 228.001	Surecrop	PI 551855	CFRA 526.002	Bountiful	78.7659
PI 617006	CFRA 1773.001	Firecracker	PI 551500	CFRA 79.001	Linn	78.7648
PI 231088	CFRA 167.001	Fukuba	PI 617022	CFRA 1792.001	Lavril	78.7647
PI 551488	CFRA 152.001	Prelude	PI 551797	CFRA 444.001	Earlibelle	78.7614
PI 670240	CFRA 2166.001	Carlsbad	PI 551510	CFRA 91.001	Appelever	78.7614
PI 551434	CFRA 119.001	Narcissa	PI 551601	CFRA 232.001	Tyee	78.7572
PI 551657	CFRA 150.001	Aliso	PI 551691	CFRA 330.001	CA 70.8-101 day neutral	78.7562
PI 641177	CFRA 1279.001	Kagayaki	PI 641178	CFRA 1280.001	Kunowase	78.7542
PI 616781	CFRA 1499.001	Skwentna	PI 551796	CFRA 442.001	Alaska Pioneer	78.75
PI 616624	CFRA 1287.001	Morioka 20	PI 551579	CFRA 498.001	Elsanta	78.7484
PI 641176	CFRA 1277.001	Hayazaki	PI 616622	CFRA 1278.002	Hogyoku	78.7483
PI 551422	CFRA 116.001	Primella	PI 551809	CFRA 459.001	Elvira	78.7449
PI 616644	CFRA 1325.001	F. x ananassa NF-21	PI 660777	CFRA 2048.001	Chandler	78.7443
PI 551488	CFRA 152.001	Prelude	PI 551399	CFRA 7.001	Badgerbelle	78.744
PI 551935	CFRA 644.001	MDUS 4380	PI 551954	CFRA 663.001	Tristar	78.7415
PI 641196	CFRA 1822.001	NW 90054-37	PI 551501	CFRA 81.001	Totem	78.7412
PI 551502	CFRA 82.001	Hood	PI 552238	CFRA 943.001	ORUS 4916 UCM 731	78.7343
PI 551427	CFRA 131.001	Tennessee Beauty	PI 551828	CFRA 494.001	Dunlap	78.7336
PI 691745	CFRA 511.001	Marshall	PI 551871	CFRA 543.002	Streamliner	78.732
PI 651547	CFRA 1819.001	Tillamook	PI 660779	CFRA 2050.001	Seascape	78.7277
PI 551479	CFRA 138.001	Fairfax	PI 551585	CFRA 212.001	Delite	78.725
PI 616619	CFRA 1266.001	Nike	PI 551492	CFRA 1774.001	Douglas	78.7245
PI 551421	CFRA 115.002	Blakemore	PI 551613	CFRA 244.001	Earlidawn	78.7239
PI 551423	CFRA 118.001	Fairland	PI 551407	CFRA 25.001	Guardian	78.7223
PI 616779	CFRA 1497.001	Sitka hybrid S1	PI 616782	CFRA 1500.001	Talkeetna	78.7219
PI 551828	CFRA 494.001	Dunlap	PI 551500	CFRA 79.001	Linn	78.721
PI 641196	CFRA 1822.001	NW 90054-37	PI 551506	CFRA 86.001	Puget Beauty	78.7171
PI 551436	CFRA 124.001	Direktor Paul Wallbaum	PI 551620	CFRA 253.001	Vicomtesse Hericart de Thury	78.7152
PI 616622	CFRA 1278.002	Hogyoku	PI 616625	CFRA 1288.001	Nagasaki Queen	78.7115
PI 551479	CFRA 138.001	Fairfax	PI 551931	CFRA 640.001	MDUS 3839	78.7065
PI 617006	CFRA 1773.001	Firecracker	PI 651548	CFRA 1820.001	ORUS 1267-236	78.705
PI 616860	CFRA 1600.001	Venta	PI 264680	CFRA 257.001	Senga Sengana	78.6987
PI 551530	CFRA 155.003	Red Gauntlet	PI 687353	CFRA 2317.001	Mara des Bois	78.691
PI 551409	CFRA 29.001	Sequoia	PI 551666	CFRA 302.002	Tahoe	78.6906
PI 651548	CFRA 1820.001	ORUS 1267-236	PI 551858	CFRA 530.001	ORUS 4816 ORUSM 173	78.69
PI 270471	CFRA 17.001	Kaiser's Samling	PI 551623	CFRA 256.002	Jucunda	78.69
PI 551804	CFRA 400.001	Sans Rival	PI 552292	CFRA 999.001	Variegated Strawberry	78.6883
PI 616930	CFRA 1679.001	Eastern Pine	PI 551906	CFRA 579.001	Red Cross	78.6881
PI 551441	CFRA 129.001	Deet	PI 551473	CFRA 62.001	Sitka D x Radiance	78.6833
PI 641189	CFRA 1298.001	Touhoku 5	PI 551673	CFRA 309.002	CA 42.8-16 Tioga parent	78.6823
PI 617006	CFRA 1773.001	Firecracker	PI 552238	CFRA 943.001	ORUS 4916 UCM 731	78.6804
PI 616507	CFRA 1010.001	Spadeka	PI 551569	CFRA 194.001	Empire	78.6776
PI 270464	CFRA 123.001	Weisse Anasa	PI 551620	CFRA 253.001	Vicomtesse Hericart de Thury	78.6771
PI 651548	CFRA 1820.001	ORUS 1267-236	PI 552269	CFRA 976.001	ORUS 1407-76	78.6765
PI 551588	CFRA 215.001	Honeoye	PI 552265	CFRA 972.002	Veeglow	78.6759
PI 551871	CFRA 543.002	Streamliner	PI 551473	CFRA 62.001	Sitka D x Radiance	78.6738
PI 616560	CFRA 1169.001	Cavendish	PI 616918	CFRA 1664.003	Northeaster	78.6676
PI 616930	CFRA 1679.001	Eastern Pine	PI 551681	CFRA 384.002	White Carolina	78.6633
PI 616622	CFRA 1278.002	Hogyoku	PI 551533	CFRA 159.002	Benizuru	78.6625
PI 551477	CFRA 136.001	Pocahontas	PI 551478	CFRA 137.001	Berkeley	78.6591
PI 551438	CFRA 126.001	Suwannee	PI 664330	CFRA 1602.001	Klonmore	78.6584
PI 551904	CFRA 382.001	Ettersburg 121	PI 551772	CFRA 417.001	Victorian Nameless	78.653
PI 670240	CFRA 2166.001	Carlsbad	PI 552237	CFRA 942.001	ORUS 4474 ORUSM 152	78.6527
PI 551543	CFRA 170.001	Armore	PI 551630	CFRA 401.001	Aberdeen - New Jersey	78.652
PI 270464	CFRA 123.001	Weisse Anasa	PI 270471	CFRA 17.001	Kaiser's Samling	78.6492
PI 552238	CFRA 943.001	ORUS 4916 UCM 731	PI 552271	CFRA 978.001	Redgem	78.6449
PI 551931	CFRA 640.001	MDUS 3839	PI 552258	CFRA 965.001	Cornwallis	78.6435
PI 551433	CFRA 114.001	Redchief	PI 551500	CFRA 79.001	Linn	78.643
PI 551933	CFRA 642.001	MDUS 4258 (has white chimera)	PI 551940	CFRA 649.001	MDUS 4774	78.6399
PI 616998	CFRA 1765.001	Independence	PI 552268	CFRA 975.001	ORUS 1391-1	78.6387
PI 551545	CFRA 172.002	Ozark Beauty	PI 552237	CFRA 942.001	ORUS 4474 ORUSM 152	78.6379
PI 616930	CFRA 1679.001	Eastern Pine	PI 552269	CFRA 976.001	ORUS 1407-76	78.6376
PI 684677	CFRA 1195.001	Marshall - sakuma	PI 551857	CFRA 528.001	ORUS 4817 ORUSM 926	78.6369
PI 551579	CFRA 498.001	Elsanta	PI 551933	CFRA 642.001	MDUS 4258 (has white chimera)	78.6366
PI 551502	CFRA 82.001	Hood	PI 551509	CFRA 90.001	Cheam	78.6362
PI 551559	CFRA 183.001	Sparkle	PI 551630	CFRA 401.001	Aberdeen - New Jersey	78.6325
PI 551856	CFRA 527.001	ORUS 4357 ORUSM 202	PI 551506	CFRA 86.001	Puget Beauty	78.632
PI 551499	CFRA 78.001	Northwest	PI 551493	CFRA 80.001	Shuksan	78.6312
PI 617020	CFRA 1790.001	Kama	PI 551616	CFRA 248.001	Litessa	78.6308
PI 551407	CFRA 25.001	Guardian	PI 551930	CFRA 639.001	MDUS 3816	78.6263
PI 616593	CFRA 1212.001	Settler	PI 551609	CFRA 240.001	Redglow	78.6251
PI 616647	CFRA 1328.001	F. x ananassa NF-19	PI 660777	CFRA 2048.001	Chandler	78.6244
PI 551479	CFRA 138.001	Fairfax	PI 551558	CFRA 182.001	Temple	78.6219
PI 664370	CFRA 1977.001	Nisga'a	PI 551580	CFRA 206.001	Glooscap	78.6181
PI 616860	CFRA 1600.001	Venta	PI 551615	CFRA 247.001	Royal Sovereign	78.6139
PI 616593	CFRA 1212.001	Settler	PI 551404	CFRA 19.002	Sumner	78.613
PI 551421	CFRA 115.002	Blakemore	PI 551477	CFRA 136.001	Pocahontas	78.6128
PI 551762	CFRA 406.001	Mollala	PI 552271	CFRA 978.001	Redgem	78.6126
PI 616782	CFRA 1500.001	Talkeetna	PI 616930	CFRA 1679.001	Eastern Pine	78.6126
PI 616511	CFRA 1027.001	White D	PI 551681	CFRA 384.002	White Carolina	78.6074
PI 616780	CFRA 1498.001	Matared	PI 612493	CFRA 1695.001	Fredrk 9	78.6074
PI 616589	CFRA 1207.001	Delmarvel	PI 551400	CFRA 9.001	Micmac	78.6025
PI 617012	CFRA 1782.001	Arnika	PI 664446	CFRA 2097.001	Sparkle Supreme	78.6013
PI 677226	CFRA 1017.002	Yolo	PI 616780	CFRA 1498.001	Matared	78.6002
PI 551559	CFRA 183.001	Sparkle	PI 551601	CFRA 232.001	Tyee	78.5965
PI 551423	CFRA 118.001	Fairland	PI 551935	CFRA 644.001	MDUS 4380	78.5912
PI 552267	CFRA 974.001	ORUS 1384-3	PI 552268	CFRA 975.001	ORUS 1391-1	78.5901
PI 551414	CFRA 15.001	Jerseybelle	PI 551558	CFRA 182.001	Temple	78.5895
PI 551530	CFRA 155.003	Red Gauntlet	PI 551559	CFRA 183.001	Sparkle	78.5894
PI 551433	CFRA 114.001	Redchief	PI 551423	CFRA 118.001	Fairland	78.5893
PI 616778	CFRA 1496.001	K1	PI 616942	CFRA 1709.001	F. x ananassa NC 98-3-1	78.5829
PI 551412	CFRA 13.001	Cyclone	PI 551630	CFRA 401.001	Aberdeen - New Jersey	78.5804
PI 551558	CFRA 182.001	Temple	PI 551943	CFRA 652.001	MDUS 5012	78.5787
PI 551404	CFRA 19.002	Sumner	PI 551932	CFRA 641.001	MDUS 4234	78.5787
PI 551404	CFRA 19.002	Sumner	PI 551931	CFRA 640.001	MDUS 3839	78.5751
PI 616591	CFRA 1210.001	ORUS 1083-135	PI 551509	CFRA 90.001	Cheam	78.5751
PI 551423	CFRA 118.001	Fairland	PI 552258	CFRA 965.001	Cornwallis	78.575
PI 617023	CFRA 1793.001	Lihama	PI 551957	CFRA 666.001	US 4387	78.5714
PI 617022	CFRA 1792.001	Lavril	PI 664446	CFRA 2097.001	Sparkle Supreme	78.5696
PI 551588	CFRA 215.001	Honeoye	PI 551933	CFRA 642.001	MDUS 4258 (has white chimera)	78.5678
PI 551529	CFRA 133.001	ArKing	PI 551399	CFRA 7.001	Badgerbelle	78.5678
PI 664369	CFRA 1976.001	Stolo	PI 551831	CFRA 499.001	Sumas	78.5642
PI 551543	CFRA 170.001	Armore	PI 551405	CFRA 20.001	Vermilion	78.5606
PI 551423	CFRA 118.001	Fairland	PI 641181	CFRA 1283.001	Mishino	78.557
PI 270471	CFRA 17.001	Kaiser's Samling	PI 551620	CFRA 253.001	Vicomtesse Hericart de Thury	78.5568
PI 651548	CFRA 1820.001	ORUS 1267-236	PI 552271	CFRA 978.001	Redgem	78.5566
PI 551404	CFRA 19.002	Sumner	PI 551935	CFRA 644.001	MDUS 4380	78.5533
PI 664322	CFRA 1482.001	Winona	PI 551598	CFRA 228.001	Surecrop	78.5512
PI 551412	CFRA 13.001	Cyclone	PI 551601	CFRA 232.001	Tyee	78.55
PI 616998	CFRA 1765.001	Independence	PI 552236	CFRA 941.001	ORUS 3727 ORUSM 265	78.5458
PI 551858	CFRA 530.001	ORUS 4816 ORUSM 173	PI 552271	CFRA 978.001	Redgem	78.5374
PI 616559	CFRA 1168.001	Seneca	PI 551579	CFRA 498.001	Elsanta	78.5371
PI 551438	CFRA 126.001	Suwannee	PI 551484	CFRA 143.001	Fletcher	78.5355
PI 551424	CFRA 120.001	Koralovaya	PI 691745	CFRA 511.001	Marshall	78.5354
PI 551423	CFRA 118.001	Fairland	PI 551828	CFRA 494.001	Dunlap	78.5354
PI 551412	CFRA 13.001	Cyclone	PI 551530	CFRA 155.003	Red Gauntlet	78.5321
PI 551479	CFRA 138.001	Fairfax	PI 551579	CFRA 498.001	Elsanta	78.532
PI 651549	CFRA 1821.001	ORUS 1239R-21	PI 551509	CFRA 90.001	Cheam	78.5311
PI 616861	CFRA 1601.001	Venta	PI 551616	CFRA 248.001	Litessa	78.5299
PI 616861	CFRA 1601.001	Venta	PI 551770	CFRA 415.001	Clonderg	78.5295
PI 616763	CFRA 1477.001	His Excellency	PI 551620	CFRA 253.001	Vicomtesse Hericart de Thury	78.5232
PI 616998	CFRA 1765.001	Independence	PI 552235	CFRA 940.001	ORUS 3727 ORUSM 264	78.52
PI 551492	CFRA 1774.001	Douglas	PI 551667	CFRA 303.002	Tioga	78.5177
PI 616591	CFRA 1210.001	ORUS 1083-135	PI 551545	CFRA 172.002	Ozark Beauty	78.5167
PI 551492	CFRA 1774.001	Douglas	PI 670241	CFRA 2167.001	Cuesta	78.5117
PI 551425	CFRA 122.001	Bounty	PI 551615	CFRA 247.001	Royal Sovereign	78.5101
PI 270464	CFRA 123.001	Weisse Anasa	PI 551804	CFRA 400.001	Sans Rival	78.5088
PI 666634	CFRA 2152.001	Aberdeen - Netherlands	PI 551634	CFRA 268.001	Troubadour	78.5004
PI 616591	CFRA 1210.001	ORUS 1083-135	PI 670240	CFRA 2166.001	Carlsbad	78.4985
PI 551559	CFRA 183.001	Sparkle	PI 551858	CFRA 530.001	ORUS 4816 ORUSM 173	78.4925
PI 551529	CFRA 133.001	ArKing	PI 551797	CFRA 444.001	Earlibelle	78.4904
PI 641180	CFRA 1282.001	Kaho	PI 551489	CFRA 68.001	Aiko	78.4898
PI 617018	CFRA 1788.001	Jaune	PI 551615	CFRA 247.001	Royal Sovereign	78.4862
PI 641196	CFRA 1822.001	NW 90054-37	PI 664369	CFRA 1976.001	Stolo	78.4859
PI 551630	CFRA 401.001	Aberdeen - New Jersey	PI 551862	CFRA 534.001	EarliMiss	78.4856
PI 551763	CFRA 407.001	Vale	PI 551502	CFRA 82.001	Hood	78.4848
PI 616501	CFRA 288.001	Lester	PI 551932	CFRA 641.001	MDUS 4234	78.4841
PI 551501	CFRA 81.001	Totem	PI 551509	CFRA 90.001	Cheam	78.4829
PI 270464	CFRA 123.001	Weisse Anasa	PI 551681	CFRA 384.002	White Carolina	78.4819
PI 551423	CFRA 118.001	Fairland	PI 641170	CFRA 1268.001	Koro 103	78.4818
PI 551543	CFRA 170.001	Armore	PI 551943	CFRA 652.001	MDUS 5012	78.481
PI 641180	CFRA 1282.001	Kaho	PI 551494	CFRA 73.001	Brighton	78.48
PI 551434	CFRA 119.001	Narcissa	PI 551760	CFRA 403.001	Columbia	78.4783
PI 551479	CFRA 138.001	Fairfax	PI 551615	CFRA 247.001	Royal Sovereign	78.4782
PI 551414	CFRA 15.001	Jerseybelle	PI 551557	CFRA 181.001	Yachiyo	78.4761
PI 551763	CFRA 407.001	Vale	PI 551857	CFRA 528.001	ORUS 4817 ORUSM 926	78.4756
PI 617012	CFRA 1782.001	Arnika	PI 551664	CFRA 179.001	Sierra	78.474
PI 551423	CFRA 118.001	Fairland	PI 551417	CFRA 27.001	Cavalier	78.4726
PI 551418	CFRA 30.001	Ambrosia Late	PI 551761	CFRA 405.003	Lupton	78.4722
PI 551486	CFRA 147.001	Garnet	PI 551574	CFRA 199.001	Kurume	78.4706
PI 616631	CFRA 1303.001	Tonami-zairai-shikinari	PI 551906	CFRA 579.001	Red Cross	78.4648
PI 641183	CFRA 1286.001	Morioka 22	PI 551561	CFRA 185.001	Sivetta	78.458
PI 616560	CFRA 1169.001	Cavendish	PI 551914	CFRA 617.001	Blomidon	78.4576
PI 616584	CFRA 1201.001	Clare	PI 551609	CFRA 240.001	Redglow	78.4569
PI 616764	CFRA 1478.001	Latecross	PI 552292	CFRA 999.001	Variegated Strawberry	78.4558
PI 551414	CFRA 15.001	Jerseybelle	PI 551540	CFRA 166.001	Cardinal	78.4542
PI 551412	CFRA 13.001	Cyclone	PI 551858	CFRA 530.001	ORUS 4816 ORUSM 173	78.4535
PI 616780	CFRA 1498.001	Matared	PI 616851	CFRA 1591.001	Totem x CL-5 92015 T	78.4513
PI 551772	CFRA 417.001	Victorian Nameless	PI 552292	CFRA 999.001	Variegated Strawberry	78.4503
PI 551534	CFRA 160.001	Belrubi	PI 617017	CFRA 1787.001	Istochnik	78.4502
PI 551477	CFRA 136.001	Pocahontas	PI 551609	CFRA 240.001	Redglow	78.4478
PI 651548	CFRA 1820.001	ORUS 1267-236	PI 551857	CFRA 528.001	ORUS 4817 ORUSM 926	78.4451
PI 616594	CFRA 1213.001	Governor Simcoe	PI 616918	CFRA 1664.003	Northeaster	78.443
PI 551409	CFRA 29.001	Sequoia	PI 552262	CFRA 969.001	Idil	78.4369
PI 616621	CFRA 1276.001	Haruyoi	PI 616626	CFRA 1290.003	Nyohou	78.4286
PI 551414	CFRA 15.001	Jerseybelle	PI 551593	CFRA 221.001	Howard 17	78.4236
PI 551616	CFRA 248.001	Litessa	PI 552266	CFRA 973.001	Solprins	78.4211
PI 551766	CFRA 409.001	MD-683	PI 551927	CFRA 636.001	Jewel	78.4188
PI 660778	CFRA 2049.001	Oso Grande	PI 551491	CFRA 231.001	Tufts	78.4178
PI 551433	CFRA 114.001	Redchief	PI 551855	CFRA 526.002	Bountiful	78.4162
PI 616778	CFRA 1496.001	K1	PI 616851	CFRA 1591.001	Totem x CL-5 92015 T	78.4134
PI 616618	CFRA 1265.001	Linda	PI 551930	CFRA 639.001	MDUS 3816	78.4111
PI 551506	CFRA 86.001	Puget Beauty	PI 552238	CFRA 943.001	ORUS 4916 UCM 731	78.4109
PI 641185	CFRA 1291.001	Ooishi-shikinari 2	PI 551637	CFRA 271.001	Fou Chu	78.4108
PI 551486	CFRA 147.001	Garnet	PI 551537	CFRA 163.001	Kaoling	78.4102
PI 616592	CFRA 1211.001	Selkirk	PI 551595	CFRA 224.001	Raritan	78.4088
PI 551931	CFRA 640.001	MDUS 3839	PI 551947	CFRA 656.001	MDUS 5136	78.405
PI 641178	CFRA 1280.001	Kunowase	PI 616633	CFRA 1305.001	Tonami	78.4038
PI 616918	CFRA 1664.003	Northeaster	PI 551932	CFRA 641.001	MDUS 4234	78.4002
PI 616596	CFRA 1215.001	Scotland	PI 551628	CFRA 262.001	Freja	78.3994
PI 551555	CFRA 178.001	Rubin	PI 551620	CFRA 253.001	Vicomtesse Hericart de Thury	78.3992
PI 616778	CFRA 1496.001	K1	PI 612493	CFRA 1695.001	Fredrk 9	78.3956
PI 551570	CFRA 195.001	Fortune	PI 551574	CFRA 199.001	Kurume	78.3934
PI 617020	CFRA 1790.001	Kama	PI 551915	CFRA 618.001	Bogota	78.387
PI 551667	CFRA 303.002	Tioga	PI 551673	CFRA 309.002	CA 42.8-16 Tioga parent	78.3868
PI 551486	CFRA 147.001	Garnet	PI 551637	CFRA 271.001	Fou Chu	78.3865
PI 641178	CFRA 1280.001	Kunowase	PI 616635	CFRA 1307.002	Yamagata 2	78.3853
PI 551828	CFRA 494.001	Dunlap	PI 551855	CFRA 526.002	Bountiful	78.3845
PI 670239	CFRA 2165.001	Capitola	PI 551692	CFRA 331.001	CA 70.27-103 day neutral	78.3837
PI 551533	CFRA 159.002	Benizuru	PI 551415	CFRA 16.001	Kurume 103	78.3818
PI 551478	CFRA 137.001	Berkeley	PI 551581	CFRA 496.001	Korona	78.3791
PI 551479	CFRA 138.001	Fairfax	PI 551593	CFRA 221.001	Howard 17	78.3791
PI 552269	CFRA 976.001	ORUS 1407-76	PI 552292	CFRA 999.001	Variegated Strawberry	78.3759
PI 664341	CFRA 1880.001	Brunswick	PI 664343	CFRA 1882.001	Evangeline	78.3758
PI 551545	CFRA 172.002	Ozark Beauty	PI 651549	CFRA 1821.001	ORUS 1239R-21	78.3749
PI 641185	CFRA 1291.001	Ooishi-shikinari 2	PI 551574	CFRA 199.001	Kurume	78.3743
PI 616501	CFRA 288.001	Lester	PI 551934	CFRA 643.001	MDUS 4355	78.3742
PI 551659	CFRA 1246.001	Fresno	PI 551690	CFRA 327.001	CA 69.72-101 day neutral	78.3699
PI 617016	CFRA 1786.001	Gaja	PI 666637	CFRA 2155.001	Talisman - Netherlands	78.3671
PI 641185	CFRA 1291.001	Ooishi-shikinari 2	PI 551537	CFRA 163.001	Kaoling	78.3661
PI 641185	CFRA 1291.001	Ooishi-shikinari 2	PI 551638	CFRA 272.001	Veestar	78.3661
PI 616587	CFRA 1205.001	Yuzhanka	PI 551628	CFRA 262.001	Freja	78.3651
PI 551478	CFRA 137.001	Berkeley	PI 617021	CFRA 1791.001	Lambada	78.3648
PI 551423	CFRA 118.001	Fairland	PI 616593	CFRA 1212.001	Settler	78.3631
PI 551941	CFRA 650.001	MDUS 4987	PI 551947	CFRA 656.001	MDUS 5136	78.3629
PI 551394	CFRA 1.001	Earliglow	PI 551433	CFRA 114.001	Redchief	78.3601
PI 664342	CFRA 1881.001	Clancy	PI 551579	CFRA 498.001	Elsanta	78.3594
PI 616597	CFRA 1216.001	Vystavochnaya	PI 551628	CFRA 262.001	Freja	78.3563
PI 551545	CFRA 172.002	Ozark Beauty	PI 664446	CFRA 2097.001	Sparkle Supreme	78.3549
PI 551421	CFRA 115.002	Blakemore	PI 551581	CFRA 496.001	Korona	78.3544
PI 551532	CFRA 158.001	Midland	PI 551636	CFRA 270.001	Badgerglo	78.3543
PI 270471	CFRA 17.001	Kaiser's Samling	PI 551592	CFRA 220.001	Northland	78.3542
PI 664321	CFRA 1475.001	Puget Reliance	PI 655969	CFRA 1975.001	Valley Red	78.3506
PI 551532	CFRA 158.001	Midland	PI 551946	CFRA 655.001	MDUS 5130	78.3505
PI 551486	CFRA 147.001	Garnet	PI 551638	CFRA 272.001	Veestar	78.3492
PI 270471	CFRA 17.001	Kaiser's Samling	PI 551591	CFRA 219.001	Marsyalakaya	78.3488
PI 664321	CFRA 1475.001	Puget Reliance	PI 551510	CFRA 91.001	Appelever	78.3475
PI 270471	CFRA 17.001	Kaiser's Samling	PI 551681	CFRA 384.002	White Carolina	78.3469
PI 551594	CFRA 289.001	Podnyaya Zagorya	PI 551949	CFRA 658.001	MDUS 5406	78.3469
PI 551537	CFRA 163.001	Kaoling	PI 551570	CFRA 195.001	Fortune	78.3459
PI 691745	CFRA 511.001	Marshall	PI 551906	CFRA 579.001	Red Cross	78.3446
PI 551404	CFRA 19.002	Sumner	PI 551609	CFRA 240.001	Redglow	78.3426
PI 551593	CFRA 221.001	Howard 17	PI 551943	CFRA 652.001	MDUS 5012	78.3402
PI 551766	CFRA 409.001	MD-683	PI 551944	CFRA 653.001	MDUS 5097	78.3367
PI 616782	CFRA 1500.001	Talkeetna	PI 616851	CFRA 1591.001	Totem x CL-5 92015 T	78.3366
PI 616592	CFRA 1211.001	Selkirk	PI 616501	CFRA 288.001	Lester	78.3359
PI 551594	CFRA 289.001	Podnyaya Zagorya	PI 551932	CFRA 641.001	MDUS 4234	78.3333
PI 641172	CFRA 1270.001	Benisuzume 025	PI 641178	CFRA 1280.001	Kunowase	78.3325
PI 651549	CFRA 1821.001	ORUS 1239R-21	PI 670240	CFRA 2166.001	Carlsbad	78.3325
PI 616860	CFRA 1600.001	Venta	PI 551770	CFRA 415.001	Clonderg	78.332
PI 616592	CFRA 1211.001	Selkirk	PI 551594	CFRA 289.001	Podnyaya Zagorya	78.3304
PI 551423	CFRA 118.001	Fairland	PI 551928	CFRA 637.001	MDUS 3184	78.33
PI 664446	CFRA 2097.001	Sparkle Supreme	PI 551598	CFRA 228.001	Surecrop	78.3294
PI 551530	CFRA 155.003	Red Gauntlet	PI 551543	CFRA 170.001	Armore	78.3283
PI 551478	CFRA 137.001	Berkeley	PI 616500	CFRA 246.002	Cambridge Favorite	78.3283
PI 616924	CFRA 1672.001	Eros	PI 664446	CFRA 2097.001	Sparkle Supreme	78.3273
PI 551482	CFRA 141.001	Sunrise	PI 551622	CFRA 255.003	Elista	78.3254
PI 551423	CFRA 118.001	Fairland	PI 616589	CFRA 1207.001	Delmarvel	78.324
PI 551594	CFRA 289.001	Podnyaya Zagorya	PI 551934	CFRA 643.001	MDUS 4355	78.3231
PI 551412	CFRA 13.001	Cyclone	PI 551538	CFRA 164.001	Midway	78.3217
PI 664345	CFRA 1884.001	L'Amour	PI 664370	CFRA 1977.001	Nisga'a	78.3217
PI 551535	CFRA 161.001	Atlas	PI 551951	CFRA 660.001	NC 3892 MI	78.3215
PI 616763	CFRA 1477.001	His Excellency	PI 551804	CFRA 400.001	Sans Rival	78.3209
PI 551394	CFRA 1.001	Earliglow	PI 551828	CFRA 494.001	Dunlap	78.3207
PI 616559	CFRA 1168.001	Seneca	PI 551609	CFRA 240.001	Redglow	78.3178
PI 551956	CFRA 665.001	US 4375	PI 552270	CFRA 977.001	Toots	78.3174
PI 551593	CFRA 221.001	Howard 17	PI 551603	CFRA 234.001	Vibrant	78.315
PI 551804	CFRA 400.001	Sans Rival	PI 551476	CFRA 64.001	Liberation D'Orleans	78.3142
PI 660777	CFRA 2048.001	Chandler	PI 670241	CFRA 2167.001	Cuesta	78.3133
PI 617020	CFRA 1790.001	Kama	PI 666636	CFRA 2154.001	Korona - Netherlands	78.3098
PI 657857	CFRA 1949.001	Pajaro	PI 551409	CFRA 29.001	Sequoia	78.3091
PI 551607	CFRA 238.001	Acadia	PI 552257	CFRA 964.001	Annapolis	78.3083
PI 616641	CFRA 1322.001	F. x ananassa T-2	PI 616642	CFRA 1323.001	F. x ananassa T-3	78.305
PI 664365	CFRA 1971.001	Mieze Schindler	PI 551623	CFRA 256.002	Jucunda	78.3039
PI 551595	CFRA 224.001	Raritan	PI 551941	CFRA 650.001	MDUS 4987	78.3035
PI 551574	CFRA 199.001	Kurume	PI 551395	CFRA 3.001	Catskill	78.3019
PI 616559	CFRA 1168.001	Seneca	PI 551933	CFRA 642.001	MDUS 4258 (has white chimera)	78.3007
PI 551609	CFRA 240.001	Redglow	PI 551948	CFRA 657.001	MDUS 5189	78.2987
PI 551481	CFRA 140.001	Tangi	PI 551403	CFRA 18.001	Florida Ninety	78.2986
PI 551570	CFRA 195.001	Fortune	PI 551637	CFRA 271.001	Fou Chu	78.2969
PI 616501	CFRA 288.001	Lester	PI 551949	CFRA 658.001	MDUS 5406	78.2961
PI 270471	CFRA 17.001	Kaiser's Samling	PI 552292	CFRA 999.001	Variegated Strawberry	78.2942
PI 551601	CFRA 232.001	Tyee	PI 551510	CFRA 91.001	Appelever	78.2924
PI 551436	CFRA 124.001	Direktor Paul Wallbaum	PI 551681	CFRA 384.002	White Carolina	78.2912
PI 551423	CFRA 118.001	Fairland	PI 551927	CFRA 636.001	Jewel	78.2905
PI 551483	CFRA 142.001	Gorella	PI 551622	CFRA 255.003	Elista	78.2903
PI 551653	CFRA 287.001	Holiday	PI 551941	CFRA 650.001	MDUS 4987	78.2891
PI 637941	CFRA 1810.001	F. x ananassa HVSC-122	PI 551638	CFRA 272.001	Veestar	78.2861
PI 664446	CFRA 2097.001	Sparkle Supreme	PI 551616	CFRA 248.001	Litessa	78.2859
PI 551595	CFRA 224.001	Raritan	PI 551916	CFRA 619.001	Canoga	78.2844
PI 641177	CFRA 1279.001	Kagayaki	PI 641186	CFRA 1293.001	Sizutakara	78.2797
PI 551478	CFRA 137.001	Berkeley	PI 551431	CFRA 26.001	Massey	78.2788
PI 616761	CFRA 1471.001	Aptos	PI 551691	CFRA 330.001	CA 70.8-101 day neutral	78.2778
PI 664446	CFRA 2097.001	Sparkle Supreme	PI 670240	CFRA 2166.001	Carlsbad	78.2716
PI 551423	CFRA 118.001	Fairland	PI 551929	CFRA 638.001	MDUS 3316	78.2714
PI 666634	CFRA 2152.001	Aberdeen - Netherlands	PI 666637	CFRA 2155.001	Talisman - Netherlands	78.2712
PI 551548	CFRA 149.001	Tioga	PI 551673	CFRA 309.002	CA 42.8-16 Tioga parent	78.2687
PI 616763	CFRA 1477.001	His Excellency	PI 551681	CFRA 384.002	White Carolina	78.2666
PI 551421	CFRA 115.002	Blakemore	PI 616500	CFRA 246.002	Cambridge Favorite	78.2653
PI 551538	CFRA 164.001	Midway	PI 551559	CFRA 183.001	Sparkle	78.2652
PI 616778	CFRA 1496.001	K1	PI 616781	CFRA 1499.001	Skwentna	78.2651
PI 616918	CFRA 1664.003	Northeaster	PI 551948	CFRA 657.001	MDUS 5189	78.2644
PI 551766	CFRA 409.001	MD-683	PI 551946	CFRA 655.001	MDUS 5130	78.2642
PI 664332	CFRA 1675.001	Muir	PI 670242	CFRA 2168.001	Laguna	78.2636
PI 551766	CFRA 409.001	MD-683	PI 551929	CFRA 638.001	MDUS 3316	78.2614
PI 616598	CFRA 1217.001	Mohawk	PI 551931	CFRA 640.001	MDUS 3839	78.2597
PI 664343	CFRA 1882.001	Evangeline	PI 551603	CFRA 234.001	Vibrant	78.2597
PI 551482	CFRA 141.001	Sunrise	PI 551596	CFRA 225.001	Redcoat	78.2592
PI 551414	CFRA 15.001	Jerseybelle	PI 551589	CFRA 216.001	Kent	78.2576
PI 616587	CFRA 1205.001	Yuzhanka	PI 617024	CFRA 1794.001	Lvovskaya Rannaya	78.2564
PI 551920	CFRA 626.001	EB 461	PI 551948	CFRA 657.001	MDUS 5189	78.2564
PI 551537	CFRA 163.001	Kaoling	PI 551395	CFRA 3.001	Catskill	78.2549
PI 641185	CFRA 1291.001	Ooishi-shikinari 2	PI 551670	CFRA 306.002	CA 37.20-45 Cruz parent	78.2547
PI 551570	CFRA 195.001	Fortune	PI 551638	CFRA 272.001	Veestar	78.2527
PI 666634	CFRA 2152.001	Aberdeen - Netherlands	PI 551629	CFRA 263.001	Tantallon	78.2521
PI 616594	CFRA 1213.001	Governor Simcoe	PI 551478	CFRA 137.001	Berkeley	78.2521
PI 616633	CFRA 1305.001	Tonami	PI 551415	CFRA 16.001	Kurume 103	78.2514
PI 637924	CFRA 1015.002	Parker	PI 616643	CFRA 1324.001	F. x ananassa NFAA	78.251
PI 551501	CFRA 81.001	Totem	PI 552269	CFRA 976.001	ORUS 1407-76	78.2504
PI 616507	CFRA 1010.001	Spadeka	PI 551842	CFRA 511.002	Marshall (Bainbridge)	78.2461
PI 551716	CFRA 320.001	CA 64.28-18	PI 551831	CFRA 499.001	Sumas	78.2425
PI 551412	CFRA 13.001	Cyclone	PI 551544	CFRA 171.001	Early Midway	78.2413
PI 551421	CFRA 115.002	Blakemore	PI 617021	CFRA 1791.001	Lambada	78.2395
PI 637941	CFRA 1810.001	F. x ananassa HVSC-122	PI 551574	CFRA 199.001	Kurume	78.2393
PI 551419	CFRA 112.001	Pai Yu	PI 551486	CFRA 147.001	Garnet	78.239
PI 551394	CFRA 1.001	Earliglow	PI 616640	CFRA 1321.001	F. x ananassa NJ 8826-11	78.238
PI 637941	CFRA 1810.001	F. x ananassa HVSC-122	PI 551637	CFRA 271.001	Fou Chu	78.2366
PI 551417	CFRA 27.001	Cavalier	PI 551630	CFRA 401.001	Aberdeen - New Jersey	78.227
PI 551423	CFRA 118.001	Fairland	PI 551944	CFRA 653.001	MDUS 5097	78.2264
PI 664330	CFRA 1602.001	Klonmore	PI 551564	CFRA 189.001	Klondike	78.2262
PI 551420	CFRA 113.001	Orland	PI 551486	CFRA 147.001	Garnet	78.2258
PI 551579	CFRA 498.001	Elsanta	PI 551914	CFRA 617.001	Blomidon	78.2258
PI 551637	CFRA 271.001	Fou Chu	PI 551395	CFRA 3.001	Catskill	78.2238
PI 616590	CFRA 1208.001	MDUS 5368 R19	PI 551941	CFRA 650.001	MDUS 4987	78.2216
PI 664446	CFRA 2097.001	Sparkle Supreme	PI 551601	CFRA 232.001	Tyee	78.2202
PI 551559	CFRA 183.001	Sparkle	PI 551635	CFRA 269.001	Saladin	78.2199
PI 616590	CFRA 1208.001	MDUS 5368 R19	PI 551953	CFRA 662.001	Tribute	78.2193
PI 551556	CFRA 180.001	Superbe remontant Delbard	PI 551772	CFRA 417.001	Victorian Nameless	78.2191
PI 551412	CFRA 13.001	Cyclone	PI 551615	CFRA 247.001	Royal Sovereign	78.2177
PI 634800	CFRA 1818.001	Ovation	PI 551930	CFRA 639.001	MDUS 3816	78.2177
PI 551394	CFRA 1.001	Earliglow	PI 551933	CFRA 642.001	MDUS 4258 (has white chimera)	78.2168
PI 616782	CFRA 1500.001	Talkeetna	PI 612493	CFRA 1695.001	Fredrk 9	78.2163
PI 551394	CFRA 1.001	Earliglow	PI 551607	CFRA 238.001	Acadia	78.2145
PI 551555	CFRA 178.001	Rubin	PI 551681	CFRA 384.002	White Carolina	78.2125
PI 551483	CFRA 142.001	Gorella	PI 551596	CFRA 225.001	Redcoat	78.2103
PI 666634	CFRA 2152.001	Aberdeen - Netherlands	PI 551625	CFRA 259.001	Revada	78.2078
PI 616596	CFRA 1215.001	Scotland	PI 617024	CFRA 1794.001	Lvovskaya Rannaya	78.2077
PI 670240	CFRA 2166.001	Carlsbad	PI 551503	CFRA 83.001	Benton	78.2045
PI 551919	CFRA 625.001	Everbearing 372	PI 551921	CFRA 627.001	Everbearing 401	78.2032
PI 551478	CFRA 137.001	Berkeley	PI 617025	CFRA 1795.001	Prisvyata	78.2003
PI 616776	CFRA 1494.001	F. x ananassa Girdwood KHCW 96-28-01	PI 551620	CFRA 253.001	Vicomtesse Hericart de Thury	78.1991
PI 551532	CFRA 158.001	Midland	PI 551635	CFRA 269.001	Saladin	78.1984
PI 616635	CFRA 1307.002	Yamagata 2	PI 551415	CFRA 16.001	Kurume 103	78.1947
PI 617018	CFRA 1788.001	Jaune	PI 551915	CFRA 618.001	Bogota	78.1933
PI 616621	CFRA 1276.001	Haruyoi	PI 551565	CFRA 190.001	Donner	78.192
PI 616595	CFRA 1214.001	St. Williams	PI 664446	CFRA 2097.001	Sparkle Supreme	78.1912
PI 616936	CFRA 1687.001	Mesabi	PI 664345	CFRA 1884.001	L'Amour	78.1907
PI 551595	CFRA 224.001	Raritan	PI 551949	CFRA 658.001	MDUS 5406	78.1905
PI 551620	CFRA 253.001	Vicomtesse Hericart de Thury	PI 551904	CFRA 382.001	Ettersburg 121	78.1892
PI 551653	CFRA 287.001	Holiday	PI 551594	CFRA 289.001	Podnyaya Zagorya	78.1889
PI 551394	CFRA 1.001	Earliglow	PI 551594	CFRA 289.001	Podnyaya Zagorya	78.1876
PI 616559	CFRA 1168.001	Seneca	PI 664323	CFRA 1483.001	Symphony	78.1865
PI 551421	CFRA 115.002	Blakemore	PI 551431	CFRA 26.001	Massey	78.1862
PI 551595	CFRA 224.001	Raritan	PI 551914	CFRA 617.001	Blomidon	78.1834
PI 551653	CFRA 287.001	Holiday	PI 616501	CFRA 288.001	Lester	78.1834
PI 551638	CFRA 272.001	Veestar	PI 551395	CFRA 3.001	Catskill	78.1798
PI 551948	CFRA 657.001	MDUS 5189	PI 551949	CFRA 658.001	MDUS 5406	78.1797
PI 551414	CFRA 15.001	Jerseybelle	PI 551569	CFRA 194.001	Empire	78.177
PI 551433	CFRA 114.001	Redchief	PI 551543	CFRA 170.001	Armore	78.1766
PI 551537	CFRA 163.001	Kaoling	PI 637941	CFRA 1810.001	F. x ananassa HVSC-122	78.1724
PI 551544	CFRA 171.001	Early Midway	PI 551559	CFRA 183.001	Sparkle	78.1717
PI 637924	CFRA 1015.002	Parker	PI 616647	CFRA 1328.001	F. x ananassa NF-19	78.1717
PI 551423	CFRA 118.001	Fairland	PI 552265	CFRA 972.002	Veeglow	78.1701
PI 551601	CFRA 232.001	Tyee	PI 551859	CFRA 529.001	Redcrest	78.1699
PI 616640	CFRA 1321.001	F. x ananassa NJ 8826-11	PI 551937	CFRA 646.001	MDUS 4588	78.169
PI 637941	CFRA 1810.001	F. x ananassa HVSC-122	PI 551628	CFRA 262.001	Freja	78.1646
PI 551609	CFRA 240.001	Redglow	PI 551953	CFRA 662.001	Tribute	78.1641
PI 616680	CFRA 1373.001	Latestar	PI 551407	CFRA 25.001	Guardian	78.1634
PI 551947	CFRA 656.001	MDUS 5136	PI 551949	CFRA 658.001	MDUS 5406	78.16
PI 551436	CFRA 124.001	Direktor Paul Wallbaum	PI 552292	CFRA 999.001	Variegated Strawberry	78.1571
PI 641171	CFRA 1269.001	Akashi 005	PI 551772	CFRA 417.001	Victorian Nameless	78.1553
PI 551588	CFRA 215.001	Honeoye	PI 551595	CFRA 224.001	Raritan	78.1509
PI 551421	CFRA 115.002	Blakemore	PI 616594	CFRA 1213.001	Governor Simcoe	78.1447
PI 551935	CFRA 644.001	MDUS 4380	PI 551947	CFRA 656.001	MDUS 5136	78.1425
PI 551559	CFRA 183.001	Sparkle	PI 551615	CFRA 247.001	Royal Sovereign	78.1424
PI 616597	CFRA 1216.001	Vystavochnaya	PI 617024	CFRA 1794.001	Lvovskaya Rannaya	78.1369
PI 551904	CFRA 382.001	Ettersburg 121	PI 551681	CFRA 384.002	White Carolina	78.1367
PI 616930	CFRA 1679.001	Eastern Pine	PI 664365	CFRA 1971.001	Mieze Schindler	78.1354
PI 551419	CFRA 112.001	Pai Yu	PI 551570	CFRA 195.001	Fortune	78.1352
PI 664338	CFRA 1875.001	Mira	PI 551653	CFRA 287.001	Holiday	78.1344
PI 551545	CFRA 172.002	Ozark Beauty	PI 551503	CFRA 83.001	Benton	78.1337
PI 616998	CFRA 1765.001	Independence	PI 551857	CFRA 528.001	ORUS 4817 ORUSM 926	78.1306
PI 617019	CFRA 1789.001	Jonsok	PI 264680	CFRA 257.001	Senga Sengana	78.129
PI 551420	CFRA 113.001	Orland	PI 551570	CFRA 195.001	Fortune	78.1289
PI 616594	CFRA 1213.001	Governor Simcoe	PI 551479	CFRA 138.001	Fairfax	78.1266
PI 666601	CFRA 1473.001	Santana	PI 551491	CFRA 231.001	Tufts	78.1258
PI 551394	CFRA 1.001	Earliglow	PI 616501	CFRA 288.001	Lester	78.1242
PI 616507	CFRA 1010.001	Spadeka	PI 641181	CFRA 1283.001	Mishino	78.1242
PI 551479	CFRA 138.001	Fairfax	PI 551653	CFRA 287.001	Holiday	78.1234
PI 616776	CFRA 1494.001	F. x ananassa Girdwood KHCW 96-28-01	PI 552269	CFRA 976.001	ORUS 1407-76	78.1226
PI 664342	CFRA 1881.001	Clancy	PI 551916	CFRA 619.001	Canoga	78.1217
PI 616860	CFRA 1600.001	Venta	PI 551616	CFRA 248.001	Litessa	78.1186
PI 616634	CFRA 1306.003	Yamato-shikinari	PI 551619	CFRA 252.001	Sonjana	78.1179
PI 616998	CFRA 1765.001	Independence	PI 551859	CFRA 529.001	Redcrest	78.1138
PI 664330	CFRA 1602.001	Klonmore	PI 551563	CFRA 188.001	Profusion	78.1126
PI 551543	CFRA 170.001	Armore	PI 551828	CFRA 494.001	Dunlap	78.1124
PI 616776	CFRA 1494.001	F. x ananassa Girdwood KHCW 96-28-01	PI 551681	CFRA 384.002	White Carolina	78.1084
PI 551412	CFRA 13.001	Cyclone	PI 551635	CFRA 269.001	Saladin	78.107
PI 551903	CFRA 570.001	Califour	PI 552292	CFRA 999.001	Variegated Strawberry	78.105
PI 551425	CFRA 122.001	Bounty	PI 551412	CFRA 13.001	Cyclone	78.103
PI 551590	CFRA 217.001	Komsomalka	PI 551631	CFRA 265.002	Oberschliessen	78.102
PI 551609	CFRA 240.001	Redglow	PI 551947	CFRA 656.001	MDUS 5136	78.0989
PI 617006	CFRA 1773.001	Firecracker	PI 664445	CFRA 2096.001	Eversweet	78.0957
PI 664321	CFRA 1475.001	Puget Reliance	PI 551858	CFRA 530.001	ORUS 4816 ORUSM 173	78.0937
PI 641184	CFRA 1289.001	Nagoya-oomi	PI 664365	CFRA 1971.001	Mieze Schindler	78.0931
PI 551530	CFRA 155.003	Red Gauntlet	PI 664446	CFRA 2097.001	Sparkle Supreme	78.0922
PI 551420	CFRA 113.001	Orland	PI 637941	CFRA 1810.001	F. x ananassa HVSC-122	78.0909
PI 551402	CFRA 11.001	Comet	PI 551423	CFRA 118.001	Fairland	78.0889
PI 551421	CFRA 115.002	Blakemore	PI 617025	CFRA 1795.001	Prisvyata	78.0872
PI 551543	CFRA 170.001	Armore	PI 551766	CFRA 409.001	MD-683	78.0851
PI 641182	CFRA 1285.001	Morioka 18	PI 616632	CFRA 1304.001	Toyonoka	78.0845
PI 551941	CFRA 650.001	MDUS 4987	PI 551954	CFRA 663.001	Tristar	78.0805
PI 664365	CFRA 1971.001	Mieze Schindler	PI 551799	CFRA 446.001	Dania	78.0778
PI 551653	CFRA 287.001	Holiday	PI 551950	CFRA 659.001	Mars	78.0777
PI 551419	CFRA 112.001	Pai Yu	PI 551395	CFRA 3.001	Catskill	78.0763
PI 551559	CFRA 183.001	Sparkle	PI 551502	CFRA 82.001	Hood	78.0763
PI 551433	CFRA 114.001	Redchief	PI 616680	CFRA 1373.001	Latestar	78.0761
PI 664446	CFRA 2097.001	Sparkle Supreme	PI 551634	CFRA 268.001	Troubadour	78.0761
PI 616617	CFRA 1264.001	F. x ananassa 86.75.6	PI 660779	CFRA 2050.001	Seascape	78.0749
PI 641181	CFRA 1283.001	Mishino	PI 551543	CFRA 170.001	Armore	78.0737
PI 551485	CFRA 144.001	Darrow	PI 616782	CFRA 1500.001	Talkeetna	78.0729
PI 552257	CFRA 964.001	Annapolis	PI 552258	CFRA 965.001	Cornwallis	78.0711
PI 664365	CFRA 1971.001	Mieze Schindler	PI 551906	CFRA 579.001	Red Cross	78.0699
PI 551530	CFRA 155.003	Red Gauntlet	PI 666634	CFRA 2152.001	Aberdeen - Netherlands	78.0695
PI 551440	CFRA 128.001	Big Joe	PI 551480	CFRA 139.001	Ourown	78.0688
PI 616764	CFRA 1478.001	Latecross	PI 551620	CFRA 253.001	Vicomtesse Hericart de Thury	78.0677
PI 660779	CFRA 2050.001	Seascape	PI 670238	CFRA 2164.001	Camarosa	78.0639
PI 617006	CFRA 1773.001	Firecracker	PI 664446	CFRA 2097.001	Sparkle Supreme	78.0631
PI 551420	CFRA 113.001	Orland	PI 551395	CFRA 3.001	Catskill	78.0629
PI 616560	CFRA 1169.001	Cavendish	PI 616593	CFRA 1212.001	Settler	78.0611
PI 616776	CFRA 1494.001	F. x ananassa Girdwood KHCW 96-28-01	PI 616942	CFRA 1709.001	F. x ananassa NC 98-3-1	78.0584
PI 616640	CFRA 1321.001	F. x ananassa NJ 8826-11	PI 551932	CFRA 641.001	MDUS 4234	78.0566
PI 551923	CFRA 629.001	EB 457	PI 551948	CFRA 657.001	MDUS 5189	78.0561
PI 551488	CFRA 152.001	Prelude	PI 551404	CFRA 19.002	Sumner	78.0547
PI 616623	CFRA 1284.005	Miyazaki	PI 551418	CFRA 30.001	Ambrosia Late	78.0523
PI 617018	CFRA 1788.001	Jaune	PI 666636	CFRA 2154.001	Korona - Netherlands	78.0513
PI 617012	CFRA 1782.001	Arnika	PI 551593	CFRA 221.001	Howard 17	78.0491
PI 551613	CFRA 244.001	Earlidawn	PI 551948	CFRA 657.001	MDUS 5189	78.0488
PI 551425	CFRA 122.001	Bounty	PI 551559	CFRA 183.001	Sparkle	78.0469
PI 641172	CFRA 1270.001	Benisuzume 025	PI 551415	CFRA 16.001	Kurume 103	78.046
PI 551935	CFRA 644.001	MDUS 4380	PI 551953	CFRA 662.001	Tribute	78.0457
PI 616621	CFRA 1276.001	Haruyoi	PI 641178	CFRA 1280.001	Kunowase	78.0425
PI 551838	CFRA 507.001	Beaver Early	PI 551839	CFRA 508.001	Beaver Belle	78.0415
PI 616782	CFRA 1500.001	Talkeetna	PI 616974	CFRA 1741.001	F. x ananassa NC 98-22-4	78.04
PI 551412	CFRA 13.001	Cyclone	PI 551502	CFRA 82.001	Hood	78.039
PI 551394	CFRA 1.001	Earliglow	PI 551595	CFRA 224.001	Raritan	78.0389
PI 664446	CFRA 2097.001	Sparkle Supreme	PI 551630	CFRA 401.001	Aberdeen - New Jersey	78.0385
PI 616680	CFRA 1373.001	Latestar	PI 551828	CFRA 494.001	Dunlap	78.0361
PI 551477	CFRA 136.001	Pocahontas	PI 551594	CFRA 289.001	Podnyaya Zagorya	78.0355
PI 551595	CFRA 224.001	Raritan	PI 551940	CFRA 649.001	MDUS 4774	78.0337
PI 616635	CFRA 1307.002	Yamagata 2	PI 617008	CFRA 1777.001	Tochiotome	78.0334
PI 551436	CFRA 124.001	Direktor Paul Wallbaum	PI 551623	CFRA 256.002	Jucunda	78.0334
PI 616621	CFRA 1276.001	Haruyoi	PI 616627	CFRA 1292.002	Reikou	78.0305
PI 551401	CFRA 10.001	Redstar	PI 551543	CFRA 170.001	Armore	78.0295
PI 616681	CFRA 1374.001	Primetime	PI 616779	CFRA 1497.001	Sitka hybrid S1	78.0293
PI 551407	CFRA 25.001	Guardian	PI 551949	CFRA 658.001	MDUS 5406	78.027
PI 616511	CFRA 1027.001	White D	PI 551626	CFRA 260.001	Deutsch Evern	78.0264
PI 616924	CFRA 1672.001	Eros	PI 551653	CFRA 287.001	Holiday	78.0263
PI 551434	CFRA 119.001	Narcissa	PI 551559	CFRA 183.001	Sparkle	78.0261
PI 551559	CFRA 183.001	Sparkle	PI 551862	CFRA 534.001	EarliMiss	78.0261
PI 551604	CFRA 235.001	Stoplight seedling	PI 551871	CFRA 543.002	Streamliner	78.0245
PI 551477	CFRA 136.001	Pocahontas	PI 616501	CFRA 288.001	Lester	78.0243
PI 551917	CFRA 623.001	Dover	PI 551925	CFRA 633.001	Florida 70-D-34	78.0206
PI 641189	CFRA 1298.001	Touhoku 5	PI 551690	CFRA 327.001	CA 69.72-101 day neutral	78.0153
PI 551922	CFRA 628.001	Everbearing 417	PI 551953	CFRA 662.001	Tribute	78.0146
PI 551620	CFRA 253.001	Vicomtesse Hericart de Thury	PI 551772	CFRA 417.001	Victorian Nameless	78.0145
PI 551420	CFRA 113.001	Orland	PI 641185	CFRA 1291.001	Ooishi-shikinari 2	78.0142
PI 616922	CFRA 1670.001	Pegasus	PI 551559	CFRA 183.001	Sparkle	78.0142
PI 551402	CFRA 11.001	Comet	PI 551433	CFRA 114.001	Redchief	78.014
PI 551478	CFRA 137.001	Berkeley	PI 551538	CFRA 164.001	Midway	78.012
PI 616622	CFRA 1278.002	Hogyoku	PI 691745	CFRA 511.001	Marshall	78.012
PI 551412	CFRA 13.001	Cyclone	PI 641193	CFRA 1308.001	Yagumo	78.0106
PI 551394	CFRA 1.001	Earliglow	PI 551932	CFRA 641.001	MDUS 4234	78.0071
PI 641183	CFRA 1286.001	Morioka 22	PI 616624	CFRA 1287.001	Morioka 20	78.0046
PI 616598	CFRA 1217.001	Mohawk	PI 551937	CFRA 646.001	MDUS 4588	78.0042
PI 651548	CFRA 1820.001	ORUS 1267-236	PI 551503	CFRA 83.001	Benton	78.0036
PI 616776	CFRA 1494.001	F. x ananassa Girdwood KHCW 96-28-01	PI 664365	CFRA 1971.001	Mieze Schindler	78.0016
PI 551425	CFRA 122.001	Bounty	PI 617020	CFRA 1790.001	Kama	78.001
PI 551419	CFRA 112.001	Pai Yu	PI 637941	CFRA 1810.001	F. x ananassa HVSC-122	77.9975
PI 551762	CFRA 406.001	Mollala	PI 551500	CFRA 79.001	Linn	77.9965
PI 641193	CFRA 1308.001	Yagumo	PI 551559	CFRA 183.001	Sparkle	77.9959
PI 616606	CFRA 1248.001	Cruz	PI 616761	CFRA 1471.001	Aptos	77.9954
PI 551488	CFRA 152.001	Prelude	PI 551535	CFRA 161.001	Atlas	77.9949
PI 551479	CFRA 138.001	Fairfax	PI 551538	CFRA 164.001	Midway	77.994
PI 551766	CFRA 409.001	MD-683	PI 551949	CFRA 658.001	MDUS 5406	77.994
PI 616936	CFRA 1687.001	Mesabi	PI 551589	CFRA 216.001	Kent	77.9926
PI 551943	CFRA 652.001	MDUS 5012	PI 551614	CFRA 245.001	Stelemaster	77.9908
PI 616918	CFRA 1664.003	Northeaster	PI 664342	CFRA 1881.001	Clancy	77.9897
PI 551664	CFRA 179.001	Sierra	PI 551620	CFRA 253.001	Vicomtesse Hericart de Thury	77.9881
PI 551601	CFRA 232.001	Tyee	PI 551502	CFRA 82.001	Hood	77.9875
PI 551607	CFRA 238.001	Acadia	PI 551614	CFRA 245.001	Stelemaster	77.9873
PI 551682	CFRA 311.001	CA 55.23-1 subtropical (ananassa x chil)	PI 551718	CFRA 322.002	CA 65.65-601 Brighton par.	77.9866
PI 617022	CFRA 1792.001	Lavril	PI 666637	CFRA 2155.001	Talisman - Netherlands	77.9864
PI 551931	CFRA 640.001	MDUS 3839	PI 551943	CFRA 652.001	MDUS 5012	77.9862
PI 551485	CFRA 144.001	Darrow	PI 616778	CFRA 1496.001	K1	77.9845
PI 551423	CFRA 118.001	Fairland	PI 551862	CFRA 534.001	EarliMiss	77.984
PI 616647	CFRA 1328.001	F. x ananassa NF-19	PI 660762	CFRA 1982.001	Irvine	77.9817
PI 616776	CFRA 1494.001	F. x ananassa Girdwood KHCW 96-28-01	PI 552292	CFRA 999.001	Variegated Strawberry	77.9808
PI 616644	CFRA 1325.001	F. x ananassa NF-21	PI 660779	CFRA 2050.001	Seascape	77.9792
PI 616507	CFRA 1010.001	Spadeka	PI 641170	CFRA 1268.001	Koro 103	77.9782
PI 616623	CFRA 1284.005	Miyazaki	PI 616631	CFRA 1303.001	Tonami-zairai-shikinari	77.9776
PI 551412	CFRA 13.001	Cyclone	PI 551501	CFRA 81.001	Totem	77.9769
PI 616761	CFRA 1471.001	Aptos	PI 551409	CFRA 29.001	Sequoia	77.9765
PI 551559	CFRA 183.001	Sparkle	PI 551501	CFRA 81.001	Totem	77.9763
PI 551402	CFRA 11.001	Comet	PI 616578	CFRA 1190.001	US-292	77.9759
PI 551412	CFRA 13.001	Cyclone	PI 616922	CFRA 1670.001	Pegasus	77.9753
PI 551798	CFRA 445.001	MDUS 3022	PI 551956	CFRA 665.001	US 4375	77.9682
PI 551946	CFRA 655.001	MDUS 5130	PI 551949	CFRA 658.001	MDUS 5406	77.9672
PI 617012	CFRA 1782.001	Arnika	PI 551559	CFRA 183.001	Sparkle	77.9652
PI 664446	CFRA 2097.001	Sparkle Supreme	PI 552265	CFRA 972.002	Veeglow	77.9644
PI 641178	CFRA 1280.001	Kunowase	PI 551533	CFRA 159.002	Benizuru	77.9633
PI 616589	CFRA 1207.001	Delmarvel	PI 551398	CFRA 6.001	Titan	77.9629
PI 617006	CFRA 1773.001	Firecracker	PI 651549	CFRA 1821.001	ORUS 1239R-21	77.9627
PI 616924	CFRA 1672.001	Eros	PI 551947	CFRA 656.001	MDUS 5136	77.9615
PI 551402	CFRA 11.001	Comet	PI 551828	CFRA 494.001	Dunlap	77.9612
PI 551433	CFRA 114.001	Redchief	PI 551558	CFRA 182.001	Temple	77.9601
PI 551478	CFRA 137.001	Berkeley	PI 551481	CFRA 140.001	Tangi	77.9599
PI 551626	CFRA 260.001	Deutsch Evern	PI 551771	CFRA 416.001	Cambridge Rearguard	77.9589
PI 551421	CFRA 115.002	Blakemore	PI 551955	CFRA 664.001	Trumpeter	77.9567
PI 551595	CFRA 224.001	Raritan	PI 551947	CFRA 656.001	MDUS 5136	77.9566
PI 616582	CFRA 1196.001	Melcher 86-17	PI 616642	CFRA 1323.001	F. x ananassa T-3	77.955
PI 551503	CFRA 83.001	Benton	PI 552237	CFRA 942.001	ORUS 4474 ORUSM 152	77.9548
PI 664330	CFRA 1602.001	Klonmore	PI 551613	CFRA 244.001	Earlidawn	77.9532
PI 551419	CFRA 112.001	Pai Yu	PI 641185	CFRA 1291.001	Ooishi-shikinari 2	77.952
PI 551478	CFRA 137.001	Berkeley	PI 551955	CFRA 664.001	Trumpeter	77.9519
PI 551532	CFRA 158.001	Midland	PI 551797	CFRA 444.001	Earlibelle	77.9515
PI 551858	CFRA 530.001	ORUS 4816 ORUSM 173	PI 551510	CFRA 91.001	Appelever	77.9504
PI 616584	CFRA 1201.001	Clare	PI 551935	CFRA 644.001	MDUS 4380	77.9497
PI 551421	CFRA 115.002	Blakemore	PI 551538	CFRA 164.001	Midway	77.9489
PI 641176	CFRA 1277.001	Hayazaki	PI 616633	CFRA 1305.001	Tonami	77.9487
PI 551543	CFRA 170.001	Armore	PI 551407	CFRA 25.001	Guardian	77.9487
PI 551675	CFRA 313.001	CA 59.39-1 Rockhill 2nd BC	PI 551718	CFRA 322.002	CA 65.65-601 Brighton par.	77.9484
PI 551434	CFRA 119.001	Narcissa	PI 551412	CFRA 13.001	Cyclone	77.946
PI 551532	CFRA 158.001	Midland	PI 551399	CFRA 7.001	Badgerbelle	77.9452
PI 616924	CFRA 1672.001	Eros	PI 551828	CFRA 494.001	Dunlap	77.9445
PI 551412	CFRA 13.001	Cyclone	PI 551862	CFRA 534.001	EarliMiss	77.9445
PI 551441	CFRA 129.001	Deet	PI 551604	CFRA 235.001	Stoplight seedling	77.9442
PI 551423	CFRA 118.001	Fairland	PI 641193	CFRA 1308.001	Yagumo	77.9423
PI 616621	CFRA 1276.001	Haruyoi	PI 551652	CFRA 634.001	Headliner	77.9423
PI 551479	CFRA 138.001	Fairfax	PI 551404	CFRA 19.002	Sumner	77.9404
PI 551934	CFRA 643.001	MDUS 4355	PI 551949	CFRA 658.001	MDUS 5406	77.9404
PI 551935	CFRA 644.001	MDUS 4380	PI 551944	CFRA 653.001	MDUS 5097	77.9371
PI 551434	CFRA 119.001	Narcissa	PI 551506	CFRA 86.001	Puget Beauty	77.9359
PI 551653	CFRA 287.001	Holiday	PI 551946	CFRA 655.001	MDUS 5130	77.9356
PI 637930	CFRA 1665.006	Fern	PI 670241	CFRA 2167.001	Cuesta	77.9354
PI 664321	CFRA 1475.001	Puget Reliance	PI 551855	CFRA 526.002	Bountiful	77.9349
PI 551555	CFRA 178.001	Rubin	PI 551804	CFRA 400.001	Sans Rival	77.9322
PI 617012	CFRA 1782.001	Arnika	PI 551558	CFRA 182.001	Temple	77.9321
PI 616592	CFRA 1211.001	Selkirk	PI 551914	CFRA 617.001	Blomidon	77.9304
PI 616622	CFRA 1278.002	Hogyoku	PI 616628	CFRA 1295.004	Syuukou	77.93
PI 551832	CFRA 501.001	Tillikum	PI 551857	CFRA 528.001	ORUS 4817 ORUSM 926	77.9257
PI 641173	CFRA 1271.001	Okitsu 15	PI 664446	CFRA 2097.001	Sparkle Supreme	77.9253
PI 551415	CFRA 16.001	Kurume 103	PI 551772	CFRA 417.001	Victorian Nameless	77.9244
PI 641193	CFRA 1308.001	Yagumo	PI 551431	CFRA 26.001	Massey	77.9222
PI 551502	CFRA 82.001	Hood	PI 552237	CFRA 942.001	ORUS 4474 ORUSM 152	77.9198
PI 551609	CFRA 240.001	Redglow	PI 551931	CFRA 640.001	MDUS 3839	77.9193
PI 616589	CFRA 1207.001	Delmarvel	PI 551928	CFRA 637.001	MDUS 3184	77.9183
PI 664345	CFRA 1884.001	L'Amour	PI 552257	CFRA 964.001	Annapolis	77.917
PI 616848	CFRA 1588.001	Selva x Del Norte 92006 D	PI 552269	CFRA 976.001	ORUS 1407-76	77.9147
PI 616778	CFRA 1496.001	K1	PI 664446	CFRA 2097.001	Sparkle Supreme	77.9119
PI 551402	CFRA 11.001	Comet	PI 551407	CFRA 25.001	Guardian	77.9105
PI 664370	CFRA 1977.001	Nisga'a	PI 664911	CFRA 2119.001	Charm	77.91
PI 551433	CFRA 114.001	Redchief	PI 616924	CFRA 1672.001	Eros	77.9096
PI 657861	CFRA 1953.001	Susitna	PI 551613	CFRA 244.001	Earlidawn	77.9095
PI 551609	CFRA 240.001	Redglow	PI 551613	CFRA 244.001	Earlidawn	77.9084
PI 637924	CFRA 1015.002	Parker	PI 666631	CFRA 2149.001	Loran	77.9073
PI 551479	CFRA 138.001	Fairfax	PI 551544	CFRA 171.001	Early Midway	77.9061
PI 616778	CFRA 1496.001	K1	PI 616974	CFRA 1741.001	F. x ananassa NC 98-22-4	77.9039
PI 616633	CFRA 1305.001	Tonami	PI 617008	CFRA 1777.001	Tochiotome	77.9034
PI 641172	CFRA 1270.001	Benisuzume 025	PI 617008	CFRA 1777.001	Tochiotome	77.9013
[truncated: 142,993 more rows]

## Sheet: Supplementary_Table_S3
Supplementary Table S3. Results of the pedigree validation within the collection.
Name	Accession	Local num	True-to-Type	Colony Authenticated Female Parent	Colony Authenticated Male Parent	Female Parent	Male Parent
Aberdeen - Netherlands	PI 666634	CFRA 2152.001	Yes			Late Stevens	Chesapeake
Aberdeen - New Jersey	PI 551630	CFRA 401.001	No			Late Stevens	Chesapeake
Acadia	PI 551607	CFRA 238.001	Yes		CFRA 183.001 (Sparkle)	Redcrop	Sparkle
Addie	PI 552260	CFRA 967.001	Yes	CFRA 267.001 (Pantagruella)	CFRA 639.001 (MDUS 3816)	Senga Pantagruella	MDUS 3816
Aiberry	PI 641175	CFRA 1274.001	Synonymous with CFRA 1294.001 (Sokusei 3) and CFRA 1301.001 (Touhoku 14)			Reiko	Hokowase
Aiko	PI 551489	CFRA 68.001	Yes			CAL 46.5-1	CAL 59.51-11
Akashi 005	PI 641171	CFRA 1269.001
Alaska Pioneer	PI 551796	CFRA 442.001				Senga Sengana	Alaska 292
Albritton	PI 551435	CFRA 121.001	Yes			NC 1053	NC 1065
Aliso	PI 551657	CFRA 150.001	Yes			CA 52.16-15
Allstar	PI 551406	CFRA 23.001	Synonymous with CFRA 1791.001 (Lambada) and CFRA 1795.001 (Prisvyata)			US 4419	MDUS 3184
Ambrosia Late	PI 551418	CFRA 30.001
Anaheim	PI 670234	CFRA 1315.001	Yes	CFRA 1982.001 (Irvine)		Irvine	Cal 85.92-602
Annapolis	PI 552257	CFRA 964.001	Yes		CFRA 1.001 (Earliglow)	K74-5	Earliglow
Apollo	PI 551439	CFRA 127.001	Synonymous with CFRA 192.001 (Grandee)			NC 1759	NC 1729
Appelever	PI 551510	CFRA 91.001	No - Synonymous with TTT CFRA 90.001 (Cheam)
Aprikose	PI 664362	CFRA 1968.001	Yes		CFRA 17.001 (Kaiser's Samling)	Laxton's Noble	Kaiser Samling
Aptos	PI 616761	CFRA 1471.001	Yes		CFRA 231.001 (Tufts)	Cal 65.63-601	Tufts
ArKing	PI 551529	CFRA 133.001	Yes	CFRA 166.001 (Cardinal)		Cardinal	ARK 5431
Armore	PI 551543	CFRA 170.001				Blakemore	Aroma
Arnika	PI 617012	CFRA 1782.001	Yes	CFRA 2155.001 (Talisman - Netherlands)		Talisman	Guardsman
Aromel	PI 551541	CFRA 168.001	Yes	CFRA 155.003 (Red Gauntlet)		Redgauntlet	Cumberland 103/5
Atlas	PI 551535	CFRA 161.001	Yes		CFRA 121.001 (Albritton)	NC 1759	Albritton
Auchincruive Climax	PI 551437	CFRA 125.001	Yes		CFRA 2152.001 (Aberdeen - Netherlands)	TD-8	Aberdeen
Badgerbelle	PI 551399	CFRA 7.001	No - Synonymous with TTT CFRA 444.001 (Earlibelle)			Robinson	Jerseybelle
Badgerglo	PI 551636	CFRA 270.001	Yes			Sparkle	Stelemaster
BC 840104A x Chandler 92002 D	PI 616847	CFRA 1587.001	Yes		CFRA 2048.001 (Chandler)	BC 840104A	Chandler
Beaver	PI 551487	CFRA 148.001				Burrill	Howard 17
Beaver Belle	PI 551839	CFRA 508.001	Yes		CFRA 509.001 (Protem)		Protem
Beaver Early	PI 551838	CFRA 507.001	Yes		CFRA 509.001 (Protem)	Cavalier	Protem
Beaver Ruby	PI 551837	CFRA 944.001				Sitka	Cavalier
Beaver Sweet	PI 551836	CFRA 505.001				Sitka	Cheyenne 2
Belrubi	PI 551534	CFRA 160.001	Yes	CFRA 136.001 (Pocahontas)		Pocahontas	Redcoat
Benihime 022	PI 641174	CFRA 1272.001	Yes	CFRA 190.001 (Donner)		Donner	Kogyoku
Benisuzume 025	PI 641172	CFRA 1270.001	No - Synonymous with TTT CFRA 162.001 (Harunoka)			Koro	Kogyoku
Benizuru	PI 551533	CFRA 159.002					Fukuba
Benton	PI 551503	CFRA 83.001	Yes	CFRA 407.001 (Vale)		ORUS 2414	Vale
Berkeley	PI 551478	CFRA 137.001	No - Synonymous with TTT CFRA 115.002 (Blakemore)
Big Joe	PI 551440	CFRA 128.001					Gandy
Bish	PI 664340	CFRA 1879.001	Yes	CFRA 1207.001 (Delmarvel)		FL 87-210	Delmarvel
Blakemore	PI 551421	CFRA 115.002	Yes			Missionary	Howard 17
Blomidon	PI 551914	CFRA 617.001	Yes		CFRA 287.001 (Holiday)	K72-4	Holiday
Bogota	PI 551915	CFRA 618.001	No - Synonymous with TTT CFRA 2154.001 (Korona - Netherlands)			Zb.53.116	Tago
Bolero	PI 616921	CFRA 1668.001	Yes	CFRA 466.001 (Selva)		Selva	LA0988
Bountiful	PI 551855	CFRA 526.002	Yes	CFRA 79.001 (Linn)	CFRA 81.001 (Totem)	Linn	Totem
Bounty	PI 551425	CFRA 122.001	Yes	CFRA 15.001 (Jerseybelle)	CFRA 257.001 (Senga Sengana)	Jerseybelle	Senga Sengana
Brighton	PI 551494	CFRA 73.001	No - Synonymous with TTT CFRA 68.001 (Aiko)			Cal 65.65-601	Tufts
British Sovereign	PI 551802	CFRA 449.001	Synonymous with CFRA 446.001 (Dania), CFRA 447.001 (Zefyr), and CFRA 1289.001 (Nagoya-oomi)			Magoon
Brunswick	PI 664341	CFRA 1880.001	Yes		CFRA 215.001 (Honeoye)	Cavendish	Honeoye
CA 37.20-45 Cruz parent	PI 551670	CFRA 306.002	Yes
CA 39.117-4	PI 551672	CFRA 308.001	Synonymous with CFRA 939.001 (ORUS 740-7)
CA 39.82-19	PI 551671	CFRA 307.001
CA 42.8-16 Tioga parent	PI 551673	CFRA 309.002	Yes
CA 51S1-1 Sequioa parent	PI 551674	CFRA 310.002	Yes
CA 51S1-1 Sequioa parent	PI 551674	CFRA 310.003	Yes
CA 55.23-1 subtropical (ananassa x chil)	PI 551682	CFRA 311.001	Synonymous with CFRA 313.001 (CA 59.39-1 Rockhill 2nd BC)
CA 59.39-1 Rockhill 2nd BC	PI 551675	CFRA 313.001	Synonymous with CFRA 311.001 (CA 55.23-1 subtropical (annanassa x chil))
CA 61S16-6 verticillium res.	PI 551676	CFRA 314.002
CA 61S18-30 verticillium res.	PI 551678	CFRA 316.001
CA 64.28-18	PI 551716	CFRA 320.001	Synonymous with CFRA 321.001 (CA 64.28-18 8x)
CA 64.28-18 8x	PI 551717	CFRA 321.001	Synonymous with CFRA 320.001 (CA 64.28-18)
CA 65.65-601 Brighton par.	PI 551718	CFRA 322.002	Yes
CA 69.19-12 day neutral	PI 551689	CFRA 326.001	No - Synonymous with TTT CFRA 233.001 (Vesper)
CA 69.72-101 day neutral	PI 551690	CFRA 327.001
CA 70.27-103 day neutral	PI 551692	CFRA 331.001
CA 70.3-117 day neutral	PI 551719	CFRA 328.001	Yes
CA 70.3-121 day neutral	PI 551720	CFRA 329.001
CA 70.8-101 day neutral	PI 551691	CFRA 330.001
CA 71.98-605 Parker parent	PI 551679	CFRA 332.001	Yes
CA 77.56-101	PI 551693	CFRA 335.001
CA 77.84-103	PI 551694	CFRA 336.004
Cabot	PI 664339	CFRA 1876.001				37-5	36-19
Califour	PI 551903	CFRA 570.001	No - Synonymous with TTT CFRA 1478.001 (Latecross)			Ettersburg 88	Ettersburg 84
Calypso	PI 616923	CFRA 1671.001	Yes		CFRA 466.001 (Selva)	Rapella	Selva
Camarosa	PI 670238	CFRA 2164.001	Yes	CFRA 1774.001 (Douglas)		Douglas	Cal 85.218-605
Cambridge Favorite	PI 616500	CFRA 246.002	Yes		CFRA 115.002 (Blakemore)	Cambridge 34-4-5	Blakemore
Cambridge Late Pine	PI 551847	CFRA 516.002	Yes		CFRA 138.001 (Fairfax)	Cambridge 34-4-5	Fairfax
Cambridge Rearguard	PI 551771	CFRA 416.001				Northstar	Cambridge 34-4-5
Campbell	PI 551680	CFRA 383.003				Cal 103.22	Cal 177.21
Canoga	PI 551916	CFRA 619.001	Yes		CFRA 287.001 (Holiday)	NY 1123	Holiday
Capitola	PI 670239	CFRA 2165.001	Yes		CFRA 1015.002 (Parker)	CA 75.121-101	Parker
Cardinal	PI 551540	CFRA 166.001	Yes	CFRA 444.001 (Earlibelle)		Earlibelle	ARK 5063
Carlsbad	PI 670240	CFRA 2166.001	No - Synonymous with TTT CFRA 82.001 (Hood)			Irvine	Cal 85.218-605
Carmine	PI 641085	CFRA 1847.001				Rosa Linda	FL 93-53
Cascade	PI 551759	CFRA 402.001	Yes	CFRA 299.001 (Shasta)	CFRA 78.001 (Northwest)	Shasta	Northwest
Catskill	PI 551395	CFRA 3.001	Yes	CFRA 511.001 (Marshall)		Marshall	Howard 17
Cavalier	PI 551417	CFRA 27.001	Yes		CFRA 183.001 (Sparkle)	Valentine 1941	Sparkle
Cavendish	PI 616560	CFRA 1169.001	No - Synonymous with TTT CFRA 1168.001 (Seneca)			Glooscap	Annapolis
Cesena	PI 551754	CFRA 394.001	Synonymous with CFRA 397.001 (Dana) and CFRA 396.001 (Red Giant) - Pedigree linked to CFRA 229.001 (Tago)		CFRA 229.001 (Tago)	MDUS 3816	Tago
Chandler	PI 660777	CFRA 2048.001	Yes	CFRA 1774.001 (Douglas)		Douglas	Cal 72.361-105
Charm	PI 664911	CFRA 2119.001				BC 92-14-31	WA 94023-1
Cheam	PI 551509	CFRA 90.001	Yes	CFRA 239.001 (Siletz)	CFRA 86.001 (Puget Beauty)	Siletz	Puget Beauty
Clancy	PI 664342	CFRA 1881.001				MDUS 5199	MDUS 4774
Clare	PI 616584	CFRA 1201.001				Iowa 3-7145	Iowa 3-7165
Clark	PI 551960	CFRA 631.001				Wilson
Clonderg	PI 551770	CFRA 415.001	Yes	CFRA 257.001 (Senga Sengana)		Senga Sengana	Cambridge Vigour
Columbia	PI 551760	CFRA 403.001	Yes			WA 157	WA 175
Comet	PI 551402	CFRA 11.001	Yes	CFRA 444.001 (Earlibelle)		Earlibelle	ARK 5063
Conrad	PI 551432	CFRA 111.001
Cornwallis	PI 552258	CFRA 965.001	Yes	CFRA 1.001 (Earliglow)	CFRA 216.001 (Kent)	Earliglow	Kent
Cruz	PI 616606	CFRA 1248.001	Yes	CFRA 306.002 (CA 37.20-45 Cruz parent)	CFRA 29.001 (Sequoia)	CA 37.20-45	Sequoia
Cuesta	PI 670241	CFRA 2167.001	Yes	CFRA 2050.001 (Seascape)		Seascape	Cal 83.25-2
Cyclone	PI 551412	CFRA 13.001	No - Synonymous with TTT CFRA 183.001 (Sparkle)			Iowa 1-3713	Iowa 68-3702
Dabreak	PI 551584	CFRA 211.001				LA3-1169	Headliner
Dana	PI 551756	CFRA 397.001	Synonymous with CFRA 394.001 (Cesena) and CFRA 396.001 (Red Giant) - Pedigree linked to CFRA 1265.001 (Linda)			MDUS 3700	Belrubi
Dania	PI 551799	CFRA 446.001	Synonymous with CFRA 447.001 (Zefyr), CFRA 449.001 (British Sovereign), and CFRA 1289.001 (Nagoya-oomi)			Frigg	Dukita
Darrow	PI 551485	CFRA 144.001				MDUS 2713	MDUS 2787
Deet	PI 551441	CFRA 129.001	Synonymous with CFRA 543.002 (Streamliner)			Howard 17	Washington
Delite	PI 551585	CFRA 212.001	Yes	CFRA 121.001 (Albritton)		Albritton	MDUS 2650
Delmarvel	PI 616589	CFRA 1207.001	Yes	CFRA 1.001 (Earliglow)	CFRA 161.001 (Atlas)	Earliglow	Atlas
Deutsch Evern	PI 551626	CFRA 260.001	Yes
Deutschland	PI 551566	CFRA 191.003
Diamante	PI 684681	CFRA 2299.001				Cal 87.112-6	Cal 88.270-1
Direktor Paul Wallbaum	PI 551436	CFRA 124.001	Yes	CFRA 1971.001 (Mieze Schindler)		Mieze Schindler	Georg Soltwedel
Domanil	PI 551610	CFRA 241.001	Synonymous with CFRA 236.001 (Grenadier)			Souvenir de Charles Machiroux	Oberschlesien
Don	PI 616616	CFRA 1263.001				79.119.21	Brighton
Donner	PI 551565	CFRA 190.001	Yes			Cal. 145.52	Cal. 222
Douglas	PI 551492	CFRA 1774.001	Yes		CFRA 231.001 (Tufts)		Tufts
Dover	PI 551917	CFRA 623.001	Yes	CFRA 4.001 (Florida Belle)		Floridabelle	FL 71-189
Dunlap	PI 551828	CFRA 494.001	No - Synonymous with TTT CFRA 114.001 (Redchief)			Crescent	Cumberland Triumph
Earlibelle	PI 551797	CFRA 444.001	Yes	CFRA 121.001 (Albritton)		Albritton	MDUS 2101
Earlidawn	PI 551613	CFRA 244.001	Yes	CFRA 158.001 (Midland)		Midland	Tennessee Shipper
Earliglow	PI 551394	CFRA 1.001	Yes			MDUS 2359	MDUS 2713
EarliMiss	PI 551862	CFRA 534.001	Yes	CFRA 121.001 (Albritton)		Albritton	Tennessee Shipper
Early Midway	PI 551544	CFRA 171.001	Yes	CFRA 164.001 (Midway)	CFRA 164.001 (Midway)	Midway	Midway
Eastern Pine	PI 616930	CFRA 1679.001
Eater	PI 651551	CFRA 1878.001
EB 457	PI 551923	CFRA 629.001
EB 461	PI 551920	CFRA 626.001
Elista	PI 551622	CFRA 255.003	Synonymous with CFRA 225.001 (Redcoat)				US 3763
Elsanta	PI 551579	CFRA 498.001	Yes	CFRA 142.001 (Gorella)	CFRA 287.001 (Holiday)	Gorella	Holiday
Elvira	PI 551809	CFRA 459.001				Gorella	Vola
Emily	PI 616854	CFRA 1594.001	Yes	CFRA 215.001 (Honeoye)		Honeoye	Gea
Empire	PI 551569	CFRA 194.001	Yes		CFRA 183.001 (Sparkle)	Dresden 1939	Sparkle
Eros	PI 616924	CFRA 1672.001	Yes	CFRA 498.001 (Elsanta)		Elsanta	Allstar
Ettersburg 121	PI 551904	CFRA 382.001
Evangeline	PI 664343	CFRA 1882.001				38-4	NY 119
Everbearing 185	PI 551918	CFRA 624.001
Everbearing 372	PI 551919	CFRA 625.001	Yes	CFRA 662.001 (Tribute)		Tribute	Brighton
Everbearing 401	PI 551921	CFRA 627.001
Everbearing 417	PI 551922	CFRA 628.001
Eversweet	PI 664445	CFRA 2096.001
Evita	PI 664331	CFRA 1663.001	Yes	CFRA 2048.001 (Chandler)		Chandler	B144
F. x ananasa escape AS-03-036	PI 641087	CFRA 1837.001
F. x ananasa escape AS-03-038	PI 641088	CFRA 1838.001
F. x ananassa Bay View KHCW 96-25-02	PI 616775	CFRA 1493.001	Synonymous with CFRA 441.001 (Sitka Hybrid) and CFRA 1495.001 (Sitka)
F. x ananassa 86.51.10	PI 616615	CFRA 1262.001
F. x ananassa 86.75.6	PI 616617	CFRA 1264.001	Synonymous with CFRA 1325.001 (F. x ananassa NF-21)
F. x ananassa 90537-3	PI 637936	CFRA 1805.001
F. x ananassa escape AS-03-039	PI 641089	CFRA 1839.001
F. x ananassa Girdwood KHCW 96-28-01	PI 616776	CFRA 1494.001
F. x ananassa HVSC-122	PI 637941	CFRA 1810.001
F. x ananassa NC 98-22-4	PI 616974	CFRA 1741.001
F. x ananassa NC 98-3-1	PI 616942	CFRA 1709.001
F. x ananassa NF-19	PI 616647	CFRA 1328.001
F. x ananassa NF-21	PI 616644	CFRA 1325.001	Synonymous with CFRA 1264.001 (F. x ananassa 86.75.6)
F. x ananassa NF-25	PI 616646	CFRA 1327.001
F. x ananassa NF-29	PI 616645	CFRA 1326.001
F. x ananassa NFAA	PI 616643	CFRA 1324.001
F. x ananassa NJ 8826-11	PI 616640	CFRA 1321.001
F. x ananassa T-2	PI 616641	CFRA 1322.001
F. x ananassa T-3	PI 616642	CFRA 1323.001
Fairfax	PI 551479	CFRA 138.001	Yes			Ettersburg 450	Howard 17
Fairland	PI 551423	CFRA 118.001	Yes	CFRA 2152.001 (Aberdeen - Netherlands)	CFRA 138.001 (Fairfax)	Aberdeen	Fairfax
Favette	PI 552259	CFRA 966.001	Yes	CFRA 150.001 (Aliso)		Aliso
Fern	PI 637930	CFRA 1665.006	Yes	CFRA 231.001 (Tufts)		Tufts	Cal 69.62-103
Firecracker	PI 617006	CFRA 1773.001	Yes		CFRA 81.001 (Totem)	ORUS 850-48	Totem
Flamenco	PI 664334	CFRA 1796.001	Yes	CFRA 1663.001 (Evita)		Evita	EMR077
Flavorfest	PI 675459	CFRA 2210.001	No - Synonymous with TTT CFRA 2118.001 (Sweet Sunrise)			B759	B786
Fletcher	PI 551484	CFRA 143.001	Yes	CFRA 158.001 (Midland)	CFRA 126.001 (Suwannee)	Midland	Suwanee
Florida 70-D-34	PI 551925	CFRA 633.001				Missionary
Florida Belle	PI 551396	CFRA 4.001	Yes	CFRA 29.001 (Sequoia)	CFRA 444.001 (Earlibelle)	Sequoia	Earlibelle
Florida Ninety	PI 551403	CFRA 18.001				Missionary
Fort Laramie	PI 551429	CFRA 134.001	Yes	CFRA 213.001 (Geneva)		Geneva	S.65122
Fortune	PI 551570	CFRA 195.001	No - Synonymous with TTT CFRA 3.001 (Catskill)			US 2827	US 2827
Fou Chu	PI 551637	CFRA 271.001	Synonymous with CFRA 112.001 (Pai Yu), CFRA 113.001 (Orland), CFRA 163.001 (Kaoling), CFRA 199.001 (Kurume), CFRA 272.001 (Veestar), and CFRA 1284.005 (Miyazaki)
Francesco	PI 551757	CFRA 398.001				NY254	Pocahontas
Fratina	PI 617015	CFRA 1785.001				Valentine 1941	Senga Sengana
Fredrk 9	PI 612493	CFRA 1695.001
Freja	PI 551628	CFRA 262.001				Deutsch Evern
Fresca	PI 664440	CFRA 2091.001
Fresno	PI 551659	CFRA 1246.001	Yes	CFRA 296.001 (Lassen)	CFRA 309.002 (CA 42.8-16 Tioga parent)	Lassen	Cal 42.8-16
Fujisaki 068	PI 616614	CFRA 1261.001				Dorsett	Ettersburg 20
Fukuba	PI 231088	CFRA 167.001	No - Synonymous with TTT CFRA 168.001 (Aromel)			General Chanzy
Gaja	PI 617016	CFRA 1786.001
Garnet	PI 551486	CFRA 147.001	No - Synonymous with TTT CFRA 3.001 (Catskill)			Midland	Suwanee
Gaviota	PI 684682	CFRA 2300.001				Cal 87.112-6	Cal 88.270-1
Geneva	PI 551586	CFRA 213.001	Yes			NY 316	Red Rich
Gigana	PI 551773	CFRA 418.001				Finn	SO 341
Gilbert	PI 551587	CFRA 214.001	Yes		CFRA 270.001 (Badgerglo)	Cyclone	Badgerglo
Glooscap	PI 551580	CFRA 206.001	Yes		CFRA 122.001 (Bounty)	Micmac	Bounty
Gorella	PI 551483	CFRA 142.001	Yes			Juspa	US 3763
Governor Simcoe	PI 616594	CFRA 1213.001	Yes	CFRA 25.001 (Guardian)	CFRA 287.001 (Holiday)	Holiday	Guardian
Grandee	PI 551567	CFRA 192.001	Synonymous with CFRA 127.001 (Apollo)
Grenadier	PI 551605	CFRA 236.001	Synonymous with CFRA 241.001 (Domanil)			Valentine 1941	Fairfax
Guardian	PI 551407	CFRA 25.001	Yes		CFRA 228.001 (Surecrop)	NC 1768	Surecrop
Harunoka	PI 551536	CFRA 162.001	Yes		CFRA 190.001 (Donner)	Kurume 103	Donner
Haruyoi	PI 616621	CFRA 1276.001	Yes	CFRA 162.001 (Harunoka)		Harunoka	Hokowase
Hayazaki	PI 641176	CFRA 1277.001
Headliner	PI 551652	CFRA 634.001				LA-7-27	LA-7-42
Hecker	PI 551490	CFRA 1775.001	Yes		CFRA 322.002 (CA 65.65-601 Brighton par.)	CA 69.96-101	CA 65.65-601
Herzbergs Triumph	PI 664363	CFRA 1969.001	Yes		CFRA 1971.001 (Mieze Schindler)	Gartenbaudirektor Langer	Mieze Schindler
Himiko	PI 551863	CFRA 465.003	No - Synonymous with TTT CFRA 306.002 (CA 37.20-45 Cruz parent)			Kurume34	Hokowase
His Excellency	PI 616763	CFRA 1477.001	Synonymous with CFRA 123.001 (Weisse Anasa)
Hogyoku	PI 616622	CFRA 1278.002				Fukuba
Holiday	PI 551653	CFRA 287.001	Yes		CFRA 224.001 (Raritan)	NY 844	Raritan
Honeoye	PI 551588	CFRA 215.001	Yes	CFRA 234.001 (Vibrant)	CFRA 287.001 (Holiday)	Vibrant	Holiday
Hood	PI 551502	CFRA 82.001	Yes		CFRA 86.001 (Puget Beauty)	ORUS 2315	Puget Beauty
Howard 17	PI 551593	CFRA 221.001	No - Synonymous with TTT CFRA 182.001 (Temple)			Crescent	Howard 1
Hsing Yu	PI 551872	CFRA 200.001
Idea	PI 664316	CFRA 1267.001				79-12-13	Etna
Idil	PI 552262	CFRA 969.001				Bemanil	Surprise des Halles
IL 90-6-17	PI 664333	CFRA 1704.001	Yes	CFRA 233.001 (Vesper)	CFRA 122.001 (Bounty)	Vesper	Bounty
Independence	PI 616998	CFRA 1765.001				ORUS 850-48	ORUS 750-1
Induka	PI 666635	CFRA 2153.001	Yes	CFRA 86.001 (Puget Beauty)	CFRA 257.001 (Senga Sengana)	Puget Beauty	Senga Sengana
Irvine	PI 660762	CFRA 1982.001	Yes	CFRA 1774.001 (Douglas)	CFRA 1675.001 (Muir)	Douglas	Muir
Istochnik	PI 617017	CFRA 1787.001	Yes	CFRA 136.001 (Pocahontas)		Pocahontas	Grenadier
Itasca	PI 664344	CFRA 1883.001				Seneca	Allstar
Jaune	PI 617018	CFRA 1788.001	Yes	CFRA 2155.001 (Talisman - Netherlands)		Talisman	Grenadier
Jerseybelle	PI 551414	CFRA 15.001	Yes			NJ 925	NJ 953
Jewel	PI 551927	CFRA 636.001	Synonymous with CFRA 638.001 (MDUS 3316) and CFRA 653.001 (MDUS 5097)			NY 1221	Holiday
Jonsok	PI 617019	CFRA 1789.001	Yes	CFRA 257.001 (Senga Sengana)		Senga Sengana	Valentine 1941
Jucunda	PI 551623	CFRA 256.002	Yes
Jurica	PI 551618	CFRA 250.002				Senga 54	SO 308
K1	PI 616778	CFRA 1496.001
Kagayaki	PI 641177	CFRA 1279.001				Yasumitsu	Dai Kurenai Yō
Kaho	PI 641180	CFRA 1282.001	Yes	CFRA 68.001 (Aiko)		Kurenainootaki	Aiko
Kaiser's Samling	PI 270471	CFRA 17.001				Teutonia	Konig von Sachsen
Kama	PI 617020	CFRA 1790.001	Yes	CFRA 257.001 (Senga Sengana)	CFRA 27.001 (Cavalier)	Senga Sengana	Cavalier
Kaoling	PI 551537	CFRA 163.001	Synonymous with CFRA 112.001 (Pai Yu), CFRA 113.001 (Orland), CFRA 271.001 (Fou Chu), CFRA 199.001 (Kurume), CFRA 272.001 (Veestar), and CFRA 1284.005 (Miyazaki)
Kent	PI 551589	CFRA 216.001	Yes		CFRA 224.001 (Raritan)	K68-58	Raritan
Kikyou 5	PI 641179	CFRA 1281.001
Klondike	PI 551564	CFRA 189.001	Synonymous with CFRA 188.001 (Profusion)			Hoffman	Pickerproof
Klonmore	PI 664330	CFRA 1602.001	Yes		CFRA 115.002 (Blakemore)	Klondike	Blakemore
Komsomalka	PI 551590	CFRA 217.001
Koralovaya	PI 551424	CFRA 120.001	Yes
Koro 103	PI 641170	CFRA 1268.001	Synonymous with CFRA 1283.001 (Mishino)			Marshall	Fairfax
Korona	PI 551581	CFRA 496.001	No - Synonymous with TTT CFRA 246.002 (Cambridge Favorite)			Tamella	Induka
Korona - Netherlands	PI 666636	CFRA 2154.001	Yes	CFRA 12.001 (Tamella)	CFRA 2153.001 (Induka)	Tamella	Induka
Kunowase	PI 641178	CFRA 1280.001	Yes		CFRA 1292.002 (Reiko)	Kyokuho	Reiko
Kurume	PI 551574	CFRA 199.001	Synonymous with CFRA 112.001 (Pai Yu), CFRA 113.001 (Orland), CFRA 163.001 (Kaoling), CFRA 271.001 (Fou Chu), CFRA 272.001 (Veestar), and CFRA 1284.005 (Miyazaki)
Kurume 103	PI 551415	CFRA 16.001
Laguna	PI 670242	CFRA 2168.001	Yes	CFRA 1982.001 (Irvine)		Irvine	Cal 85.92-602
Lambada	PI 617021	CFRA 1791.001	Synonymous with CFRA 23.001 (Allstar) and CFRA 1795.001 (Prisvyata)			IVT 74112	IVT 76013
L'Amour	PI 664345	CFRA 1884.001				NY 256	Cavendish
Lassen	PI 551660	CFRA 296.001	Yes			Cal 21.9	Cal 161.1
Latecross	PI 616764	CFRA 1478.001	Yes	CFRA 579.001 (Red Cross)		Red Cross
Lateglow	PI 551830	CFRA 497.003	Yes	CFRA 12.001 (Tamella)	CFRA 637.001 (MDUS 3184)	Tamella	MDUS 3184
Latestar	PI 616680	CFRA 1373.001	Yes	CFRA 497.003 (Lateglow)		Lateglow	Allstar
Lavril	PI 617022	CFRA 1792.001
Lester	PI 616501	CFRA 288.001	Yes	CFRA 224.001 (Raritan)		Raritan	MDUS 3413
Liberation D'Orleans	PI 551476	CFRA 64.001
Lihama	PI 617023	CFRA 1793.001
Linda	PI 616618	CFRA 1265.001	Yes		CFRA 397.001 (Dana)		Dana
Linn	PI 551500	CFRA 79.001	Yes		CFRA 637.001 (MDUS 3184)	MDUS 3184	ORUS 2414
Litessa	PI 551616	CFRA 248.001	Synonymous with CFRA 247.001 (Royal Sovereign)			Markee
Loran	PI 666631	CFRA 2149.001
Louise	PI 551575	CFRA 201.001				Ettersburg 80	Ettersburg 80
Lupton	PI 551761	CFRA 405.003				Joe	Gandy
Lvovskaya Rannaya	PI 617024	CFRA 1794.001	Yes	CFRA 120.001 (Koralovaya)		Korallova 100	Kijevskaja Raooaja
Madame Moutot	PI 551632	CFRA 266.005	No - Synonymous with TTT CFRA 246.002 (Cambridge Favorite)			Docteur Morere	Royal Sovereign
Mara des Bois	PI 687353	CFRA 2317.001				Hummi Gento	Ostara
Mars	PI 551950	CFRA 659.001				Iowa 81-6733	Iowa 22-6014
Marshall (Japan)	PI 231090	CFRA 186.001
Marshall (Bainbridge)	PI 551842	CFRA 511.002
Marshall - sakuma	PI 684677	CFRA 1195.001	No - Synonymous with TTT CFRA 78.001 (Northwest)
Marshall	PI 691745	CFRA 511.001	Yes
Marsyalakaya	PI 551591	CFRA 219.001	Synonymous with CFRA 220.001 (Northland)
Marys Peak	PI 682649	CFRA 2296.001	Yes	CFRA 1833.001 (Pinnacle)		Pinnacle	ORUS 1723-3
Massey	PI 551431	CFRA 26.001	Yes	CFRA 115.002 (Blakemore)		Blakemore	US 634
Matared	PI 616780	CFRA 1498.001
MD-683	PI 551766	CFRA 409.001	No - Synonymous with TTT CFRA 245.001 (Stelemaster)			Scotland BK-46	Fairfax
MDUS 3022	PI 551798	CFRA 445.001				MDUS 2321-0	Yaquina
MDUS 3184	PI 551928	CFRA 637.001	Yes		CFRA 228.001 (Surecrop)	NC 1768	Surecrop
MDUS 3316	PI 551929	CFRA 638.001	Synonymous with CFRA 636.001 (Jewel) and CFRA 653.001 (MDUS 5097)			Sunrise	MDUS 3023
MDUS 3816	PI 551930	CFRA 639.001	Yes			NJ 459	MDUS 2927
MDUS 3839	PI 551931	CFRA 640.001				Earlidawn	MDUS 2713
MDUS 4234	PI 551932	CFRA 641.001				Sunrise	MDUS 3575
MDUS 4258 (has white chimera)	PI 551933	CFRA 642.001				MDUS 2713	MDUS 3364
MDUS 4355	PI 551934	CFRA 643.001				Raritan	MDUS 3413
MDUS 4380	PI 551935	CFRA 644.001	Yes			Sunrise	MDUS 3082
MDUS 4587	PI 551936	CFRA 645.001	No - Synonymous with TTT CFRA 648.001 (MDUS 4645)			MDUS 3694	MDUS 3364
MDUS 4588	PI 551937	CFRA 646.001				MDUS 3694	MDUS 3364
MDUS 4609	PI 551938	CFRA 647.001				MDUS 4457	MDUS 4116
MDUS 4645	PI 551939	CFRA 648.001	Yes		CFRA 160.001 (Belrubi)	Darrow	Belrubi
MDUS 4774	PI 551940	CFRA 649.001	Yes	CFRA 287.001 (Holiday)	CFRA 644.001 (MDUS 4380)	Holiday	MDUS 4380
MDUS 4987	PI 551941	CFRA 650.001				MDUS 3816	EB 46
MDUS 5012	PI 551943	CFRA 652.001	Yes			MDUS 4683	Allstar
MDUS 5097	PI 551944	CFRA 653.001	Synonymous with CFRA 636.001 (Jewel) and CFRA 638.001 (MDUS 3316)			Darrow	Holiday
MDUS 5120	PI 551945	CFRA 654.001	Yes		CFRA 184.001 (Rosanne)	MDUS 4649	Rosanne
MDUS 5130	PI 551946	CFRA 655.001	Yes		CFRA 1.001 (Earliglow)	MDUS 4587	Earliglow
MDUS 5136	PI 551947	CFRA 656.001				MDUS 4355	MDUS 4319
MDUS 5189	PI 551948	CFRA 657.001	Yes	CFRA 662.001 (Tribute)		Tribute	MDUS 4355
MDUS 5368 R19	PI 616590	CFRA 1208.001
MDUS 5406	PI 551949	CFRA 658.001	Yes	CFRA 652.001 (MDUS 5012)		MDUS 5012	MDUS 5054
Melcher 86-17	PI 616582	CFRA 1196.001	Yes		CFRA 623.001 (Dover)	Headliner	Dover
Melody	PI 616853	CFRA 1593.001	Yes		CFRA 257.001 (Senga Sengana)	SCRI 66 M1	Senga Sengana
Merrimack	PI 551562	CFRA 187.001				NH 179	Fairpeake
Mesabi	PI 616936	CFRA 1687.001	Yes	CFRA 206.001 (Glooscap)		Glooscap	MNUS 99
Micmac	PI 551400	CFRA 9.001	No - Synonymous with TTT CFRA 6.001 (Titan)			Tioga	K61-87
Midland	PI 551532	CFRA 158.001	Yes			Howard 17	Redheart
Midway	PI 551538	CFRA 164.001	Yes	CFRA 182.001 (Temple)		Dixieland	Temple
Mieze Schindler	PI 664365	CFRA 1971.001	Yes			Lucida Perfecta	Johannes Muller
Mimek	PI 551801	CFRA 448.001				1590/65	6042
Mira	PI 664338	CFRA 1875.001	Yes	CFRA 22.001 (Scott)	CFRA 215.001 (Honeoye)	Scott	Honeoye
Mishino	PI 641181	CFRA 1283.001	Synonymous with CFRA 1268.001 (Koro 103)
Missionary hybrid	PI 616871	CFRA 1613.001				Missionary
Miyazaki	PI 616623	CFRA 1284.005	Synonymous with CFRA 112.001 (Pai Yu), CFRA 113.001 (Orland), CFRA 163.001 (Kaoling), CFRA 271.001 (Fou Chu), CFRA 199.001 (Kurume), and CFRA 272.001 (Veestar)
Mohawk	PI 616598	CFRA 1217.001	Yes		CFRA 1.001 (Earliglow)	MDUS 4587	Earliglow
Mollala	PI 551762	CFRA 406.001				ORUS 2136	ORUS 2242
Morioka 17	PI 551428	CFRA 132.001
Morioka 18	PI 641182	CFRA 1285.001
Morioka 20	PI 616624	CFRA 1287.001
Morioka 22	PI 641183	CFRA 1286.001
Mrak	PI 684676	CFRA 1021.002	Yes	CFRA 1775.001 (Hecker)	CFRA 68.001 (Aiko)	Hecker	Aiko
MSU 75	PI 686943	CFRA 2302.001
MSU 76	PI 686944	CFRA 2303.001
MSU 77	PI 686945	CFRA 2304.001
MSU 79	PI 686946	CFRA 2305.001
Muir	PI 664332	CFRA 1675.001	Yes	CFRA 328.001 (CA 70.3-117 day neutral)	CFRA 332.001 (CA 71.98-605 Parker parent)	CA 70.3-117	CA 71.98-605
Nagasaki Queen	PI 616625	CFRA 1288.001
Nagoya-oomi	PI 641184	CFRA 1289.001	Synonymous with CFRA 446.001 (Dania), CFRA 447.001 (Zefyr), and CFRA 449.001 (British Sovereign)
Narcissa	PI 551434	CFRA 119.001				Howard 17	Royal Sovereign
NC 3892 MI	PI 551951	CFRA 660.001	Yes		CFRA 6.001 (Titan)	Sunrise	Titan
Nike	PI 616619	CFRA 1266.001	Yes	CFRA 1774.001 (Douglas)	CFRA 967.001 (Addie)	Douglas	Addie
Nisga'a	PI 664370	CFRA 1977.001				Cavendish	Nanaimo
Northeaster	PI 616918	CFRA 1664.003	Yes	CFRA 644.001 (MDUS 4380)	CFRA 287.001 (Holiday)	MDUS 4380	Holiday
Northland	PI 551592	CFRA 220.001	Synonymous with CFRA 219.001 (Marsyalakaya)			Howard 17	Burgundy
Northwest	PI 551499	CFRA 78.001	Yes			Brightmore	ORUS 456
NW 90054-37	PI 641196	CFRA 1822.001				WA 87010-7P	ORUS 984-49
Nyohou	PI 616626	CFRA 1290.003	Yes		CFRA 190.001 (Donner)		Donner
Oberschliessen	PI 551631	CFRA 265.002	Yes		CFRA 256.002 (Jucunda)	Sharpless	Jucunda
Ogallala	PI 551539	CFRA 165.001				(Rockhill x Cheyenne 3)	(Midland x Cheyenne 2)
Okitsu 15	PI 641173	CFRA 1271.001
Olympus	PI 551504	CFRA 84.001	Yes		CFRA 403.001 (Columbia)	Mollala	Columbia
Ooishi-shikinari 2	PI 641185	CFRA 1291.001				Institute X2	Oishishikinari 1gou
Orland	PI 551420	CFRA 113.001	Synonymous with CFRA 112.001 (Pai Yu), CFRA 163.001 (Kaoling), CFRA 271.001 (Fou Chu), CFRA 199.001 (Kurume), CFRA 272.001 (Veestar), and CFRA 1284.005 (Miyazaki)			Aberdeen	Howard 17
ORUS 1083-135	PI 616591	CFRA 1210.001	Synonymous with CFRA 1821.001 (ORUS 1239R-21)			ORUS 869-13	BC 77-2-72
ORUS 1239R-21	PI 651549	CFRA 1821.001	Synonymous with CFRA 1210.001 (ORUS 1083-135)			Sumas	ORUS 973-1
ORUS 1267-236	PI 651548	CFRA 1820.001	Yes	CFRA 529.001 (Redcrest)		Redcrest	ORUS 869-13
ORUS 1359-1	PI 552272	CFRA 979.001
ORUS 1384-3	PI 552267	CFRA 974.001
ORUS 1391-1	PI 552268	CFRA 975.001
ORUS 1407-76	PI 552269	CFRA 976.001
ORUS 2427-1	PI 670236	CFRA 2162.001				Pinnacle	ORUS 1723-3
ORUS 3727 ORUSM 264	PI 552235	CFRA 940.001	Synonymous with CFRA 941.001 (ORUS 3727 ORUSM 265)			ORUS 2467
ORUS 3727 ORUSM 265	PI 552236	CFRA 941.001	Synonymous with CFRA 940.001 (ORUS 3727 ORUSM 264)
ORUS 4357 ORUSM 202	PI 551856	CFRA 527.001	Synonymous with TTT CFRA 529.001 (Redcrest)	CFRA 79.001 (Linn)	CFRA 81.001 (Totem)	Linn	Totem
ORUS 4474 ORUSM 152	PI 552237	CFRA 942.001
ORUS 4816 ORUSM 173	PI 551858	CFRA 530.001	Yes	CFRA 83.001 (Benton)	CFRA 81.001 (Totem)	Benton	Totem
ORUS 4817 ORUSM 926	PI 551857	CFRA 528.001	Yes	CFRA 83.001 (Benton)	CFRA 81.001 (Totem)	Benton	Totem
ORUS 4916 UCM 731	PI 552238	CFRA 943.001	Yes	CFRA 83.001 (Benton)	CFRA 81.001 (Totem)	Benton	Totem
ORUS 740-7	PI 552234	CFRA 939.001	Synonymous with CFRA 308.001 (CA 39.117-3)			OSC 4681	Benton
Oso Grande	PI 660778	CFRA 2049.001	Yes	CFRA 1015.002 (Parker)		Parker	CL 77.3-603
Ourown	PI 551480	CFRA 139.001	Yes		CFRA 182.001 (Temple)	Gem	Temple
Ovation	PI 634800	CFRA 1818.001	Yes	CFRA 497.003 (Lateglow)		Lateglow	Etna
Ozark Beauty	PI 551545	CFRA 172.002	No - Synonymous with TTT CFRA 82.001 (Hood)			Red Rich	Twentieth Century
Pai Yu	PI 551419	CFRA 112.001	Synonymous with CFRA 113.001 (Orland), CFRA 163.001 (Kaoling), CFRA 271.001 (Fou Chu), CFRA 199.001 (Kurume), CFRA 272.001 (Veestar), and CFRA 1284.005 (Miyazaki)
Pajaro	PI 657857	CFRA 1949.001	Yes		CFRA 29.001 (Sequoia)	Cal 63.7-101	Sequoia
Pantagruella	PI 551633	CFRA 267.001				SO 319	Senga 1021
Parker	PI 637924	CFRA 1015.002	Yes	CFRA 1774.001 (Douglas)	CFRA 332.001 (CA 71.98-605 Parker parent)	Douglas	Cal 71.98-605
Pavlovtchanka	PI 616859	CFRA 1599.001
Pegasus	PI 616922	CFRA 1670.001	Yes	CFRA 155.003 (Red Gauntlet)	CFRA 142.001 (Gorella)	Redgauntlet	Gorella
Pelican	PI 637960	CFRA 1844.001	Synonymous with CFRA 1846.001 (Strawberry Festival)			LA 8311	FL 82-1556P
Perle de Prague	PI 551408	CFRA 28.001	No - Synonymous with TTT CFRA 125.001 (Auchincruive Climax)
Pinnacle	PI 637957	CFRA 1833.001	Yes	CFRA 2168.001 (Laguna)		Laguna	ORUS 1267-250
Pocahontas	PI 551477	CFRA 136.001	Yes		CFRA 158.001 (Midland)	Tennessee Shipper	Midland
Podnyaya Zagorya	PI 551594	CFRA 289.001	No - Synonymous with TTT CFRA 288.001 (Lester)
Precosana	PI 551627	CFRA 410.001	Yes	CFRA 1783.001 (Regina)		Regina	Senga 1260
Prelude	PI 551488	CFRA 152.001	Yes	CFRA 6.001 (Titan)		Titan	NC 2967
Primella	PI 551422	CFRA 116.001	Yes	CFRA 142.001 (Gorella)		Gorella	Macherauch's Fruhernte
Primetime	PI 616681	CFRA 1374.001				MDUS 4377	Earliglow
Prisvyata	PI 617025	CFRA 1795.001	Synonymous with CFRA 23.001 (Allstar) and CFRA 1791.001 (Lambada)
Profusion	PI 551563	CFRA 188.001	Synonymous with CFRA 189.001 (Klondike)
Protem	PI 551840	CFRA 509.001				Glenheart	Cheyenne 2
Puget Beauty	PI 551506	CFRA 86.001	Yes		CFRA 183.001 (Sparkle)	ORUS 1765	Sparkle
Puget Reliance	PI 664321	CFRA 1475.001	Yes			BC 77-2-72	WSU 1945
Quinalt	PI 551846	CFRA 515.002	Yes		CFRA 86.001 (Puget Beauty)	WSU 901	Puget Beauty
Rabunda	PI 551624	CFRA 258.001	Yes	CFRA 155.003 (Red Gauntlet)		Redgauntlet	Repita
Radiance	PI 551902	CFRA 1004.001				Montana
Rainier	PI 551505	CFRA 500.001	Yes		CFRA 403.001 (Columbia)	WSU 685	Columbia
Rannyaya Plotnaya	PI 616588	CFRA 1206.001				Persikovaya	VIR228613
Raritan	PI 551595	CFRA 224.001	Yes	CFRA 240.001 (Redglow)	CFRA 15.001 (Jerseybelle)	Redglow	Jerseybelle
Red Cross	PI 551906	CFRA 579.001	Yes			Ettersburg 216	Trebla
Red Gauntlet	PI 551530	CFRA 155.003	Yes		CFRA 125.001 (Auchincruive Climax)	NJ 1051	Auchincruive Climax
Red Giant	PI 551755	CFRA 396.001	Synonymous with CFRA 394.011 (Cesena) and CFRA 397.001 (Dana)			Red Rich	Midland
Red Shore (Krasny Bereg)	PI 616858	CFRA 1598.001
Redchief	PI 551433	CFRA 114.001	Yes		CFRA 228.001 (Surecrop)	NC 1768	Surecrop
Redcoat	PI 551596	CFRA 225.001	Synonymous with CFRA 255.003 (Elista)			Sparkle	Valentine 1941
Redcrest	PI 551859	CFRA 529.001	Yes	CFRA 79.001 (Linn)	CFRA 81.001 (Totem)	Linn	Totem
Redgem	PI 552271	CFRA 978.001	Yes	CFRA 83.001 (Benton)		Benton	ORUS 3596
Redglow	PI 551609	CFRA 240.001	Yes	CFRA 118.001 (Fairland)		Fairland	Tennessee Shipper
Redstar	PI 551401	CFRA 10.001	Yes		CFRA 138.001 (Fairfax)	Chesapeake	Fairfax
Regina	PI 617013	CFRA 1783.001	Yes		CFRA 260.001 (Deutsch Evern)	Amerikanischer Samling II	Deutsch Evern
Reiko	PI 616627	CFRA 1292.002	Yes		CFRA 162.001 (Harunoka)	Fukuba	Harunoka
Repita	PI 551768	CFRA 412.001				Ada Herzberg	Auchincruive Climax
Revada	PI 551625	CFRA 259.001	Yes	CFRA 125.001 (Auchincruive Climax)		Auchincruive Climax	Ada Herzberg
Roman	PI 666630	CFRA 2148.001
Rosanne	PI 551560	CFRA 184.001	Yes			NC 3140	NC 3140
Royal Sovereign	PI 551615	CFRA 247.001	Synonymous with CFRA 248.001 (Litessa)			King of the Earlies	Laxton's Noble
Rubin	PI 551555	CFRA 178.001					Deutsch Evern
Sitka hybrid S1	PI 616779	CFRA 1497.001				Sitka
Saladin	PI 551635	CFRA 269.001				61AP60	MDUS 2650
Salinas	PI 551661	CFRA 297.004				Cal 37.2-11	Cal 42.17-18
Sans Rival	PI 551804	CFRA 400.001				Madame Poincare	General de Castelnau
Santana	PI 666601	CFRA 1473.001				Cal 72.309-601	Cal 72.359-605
Savio	PI 551758	CFRA 399.001	Yes		CFRA 639.001 (MDUS 3816)	Tardiva di Romagna	MDUS 3816
Scarlet	PI 551597	CFRA 226.003	No - Synonymous with TTT CFRA 246.002 (Cambridge Favorite)
Scotland	PI 616596	CFRA 1215.001	Synonymous with CFRA 1205.001 (Yuzhanka) and CFRA 1216.001 (Vystavochnaya)			Guardian	V6747R-6
Scott	PI 551416	CFRA 22.001	Yes		CFRA 303.002 (Tioga)	Sunrise	Tioga
Seascape	PI 660779	CFRA 2050.001	Yes	CFRA 466.001 (Selva)	CFRA 1774.001 (Douglas)	Selva	Douglas
Selekta	PI 551873	CFRA 533.002	Yes	CFRA 444.001 (Earlibelle)		Earlibelle	Torrey
Selkirk	PI 616592	CFRA 1211.001	Yes	CFRA 444.001 (Earlibelle)	CFRA 287.001 (Holiday)	Earlibelle	Holiday
Selva	PI 551814	CFRA 466.001	Yes	CFRA 328.001 (CA 70.3-117 day neutral)	CFRA 332.001 (CA 71.98-605 Parker parent)	Cal 70.3-117	Cal 71.98-605
Selva x Del Norte 92006 D	PI 616848	CFRA 1588.001	Yes	CFRA 466.001 (Selva)		Selva	Del Norte
Selva x LCM-19 92009 D	PI 616849	CFRA 1589.001	Yes	CFRA 466.001 (Selva)		Selva	LCM 19
Selva x X-11 92012 I	PI 616850	CFRA 1590.001				Selva	X-11
Seneca	PI 616559	CFRA 1168.001	Yes		CFRA 287.001 (Holiday)	NY 1261	Holiday
Senga Sengana	PI 264680	CFRA 257.001	Yes			Markee	Sieger
Sentinel	PI 551430	CFRA 153.001	Synonymous with CFRA 154.001 (Stoplight)			Titan	NC 2967
September Sweet	PI 616920	CFRA 1667.001	No - Synonymous with TTT CFRA 515.002 (Quinalt)
Sequoia	PI 551409	CFRA 29.001	Yes		CFRA 310.003 (CA 51S1-1 Sequioa parent)	Cal 52.16-15	Cal 51s1-1
Settler	PI 616593	CFRA 1212.001	Yes	CFRA 25.001 (Guardian)	CFRA 287.001 (Holiday)	Guardian	Holiday
Shasta	PI 551663	CFRA 299.001	Yes			Cal 177.21	Cal 67.5
Shizutakara	PI 641186	CFRA 1293.001	Yes			Kurume 103	Hokowase
Shortcake	PI 616919	CFRA 1666.001					Ogallala
Shuksan	PI 551493	CFRA 80.001	Yes		CFRA 403.001 (Columbia)	WSU 685	Columbia
Shūko	PI 616628	CFRA 1295.004	Yes	CFRA 1293.001 (Shizutakara)	CFRA 1276.001 (Haruyoi)	Shizutakara	Haruyoi
Sierra	PI 551664	CFRA 179.001	No - Synonymous with TTT CFRA 125.001 (Auchincruive Climax)			Nich Ohmer	Cal 177.21
Siletz	PI 551608	CFRA 239.001	Yes			ORUS 2012	ORUS 1816
Sitka	PI 616777	CFRA 1495.001	Synonymous with CFRA 441.001 (Sitka Hybrid) and CFRA 1493.001 (F. x ananassa Bay View KHCW 96-25-02)
Sitka D x Radiance	PI 551473	CFRA 62.001				Sitka D	Radiance
Sitka D x Red Rich	PI 551472	CFRA 60.001				Sitka D	Red Rich
Sitka hybrid	PI 551795	CFRA 441.001	Synonymous with CFRA 1493.001 (F. x ananassa Bay View KHCW 96-25-02) and CFRA 1495.001 (Sitka)			Sitka
Sivetta	PI 551561	CFRA 185.001	Yes	CFRA 155.003 (Red Gauntlet)	CFRA 142.001 (Gorella)	Redgauntlet	Gorella
Skwentna	PI 616781	CFRA 1499.001				Sitka
Sokusei 3	PI 641187	CFRA 1294.001	Synonymous with CFRA 1274.001 (Aiberry) and CFRA 1301.001 (Touhoku 14)
Solana	PI 551665	CFRA 413.004				Cal 177-19	Cal 103-22
Solprins	PI 552266	CFRA 973.001	Yes		CFRA 160.001 (Belrubi)	Glima	Belrubi
Sonjana	PI 551619	CFRA 252.001				Holstein	Sonja Horstmann
Soquel	PI 666602	CFRA 1474.001	Yes	CFRA 1248.001 (Cruz)	CFRA 68.001 (Aiko)	Cruz	Aiko
Spadeka	PI 616507	CFRA 1010.001
Sparkle	PI 551559	CFRA 183.001	Yes	CFRA 2152.001 (Aberdeen - Netherlands)	CFRA 138.001 (Fairfax)	Fairfax	Aberdeen
Sparkle Supreme	PI 664446	CFRA 2097.001	Yes	CFRA 183.001 (Sparkle)		Sport of Sparkle
St. Williams	PI 616595	CFRA 1214.001				Guardsman	V6747R-6
Stelemaster	PI 551614	CFRA 245.001	Yes	CFRA 118.001 (Fairland)	CFRA 409.001 (MD-683)	Fairland	MD 683
Stolo	PI 664369	CFRA 1976.001	Yes	CFRA 1475.001 (Puget Reliance)		Puget Reliance	Whonnock
Stoplight	PI 551808	CFRA 154.001	Synonymous with CFRA 153.001 (Sentinel)			6-5908	142-5909
Stoplight seedling	PI 551604	CFRA 235.001				Stoplight
Strawberry Festival	PI 664337	CFRA 1846.001	Synonymous with CFRA 1844.001 (Pelican)			Rosa Linda	Oso Grande
Streamliner	PI 551871	CFRA 543.002	Synonymous with CFRA 129.001 (Deet)
Sumas	PI 551831	CFRA 499.001	Yes	CFRA 90.001 (Cheam)	CFRA 149.001 (Tioga)	Cheam	Tioga
Sumner	PI 551404	CFRA 19.002	Yes		CFRA 6.001 (Titan)	MDUS 2856	Titan
Sunrise	PI 551482	CFRA 141.001	No - Synonymous with TTT CFRA 142.001 (Gorella)			US 4152	Stelemaster
Superbe remontant Delbard	PI 551556	CFRA 180.001
Surecrop	PI 551598	CFRA 228.001	Yes	CFRA 118.001 (Fairland)		Fairland	MDUS 1972
Susitna	PI 657861	CFRA 1953.001
Suwannee	PI 551438	CFRA 126.001	Yes			Missionary	Howard 17
Sweet Bliss	PI 660761	CFRA 1981.001				ORUS 1735-1	B753
Sweet Charlie	PI 664317	CFRA 1314.001	Yes		CFRA 1949.001 (Pajaro)	FL 80-456	Pajaro
Sweet Sunrise	PI 664910	CFRA 2118.001	Yes	CFRA 1475.001 (Puget Reliance)		Puget Reliance	B754
Symphony	PI 664323	CFRA 1483.001	Yes		CFRA 287.001 (Holiday)	Rhapsody	Holiday
Tabea	PI 657843	CFRA 1900.001	Yes	CFRA 1971.001 (Mieze Schindler)		Mieze Schindler
Tago	PI 551599	CFRA 229.001	Yes	CFRA 142.001 (Gorella)	CFRA 2155.001 (Talisman - Netherlands)	Gorella	Talisman
Tahoe	PI 551666	CFRA 302.002				Cal 144.21	Cal 143.32
Taiwan Farmer	PI 551861	CFRA 532.001	Synonymous with CFRA 460.001 (To-Wan)
Talisman - Netherlands	PI 666637	CFRA 2155.001	Yes	CFRA 125.001 (Auchincruive Climax)		NJ 1051	Auchincruive Climax
Talkeetna	PI 616782	CFRA 1500.001				Sitka
Tamella	PI 551411	CFRA 12.001	Yes	CFRA 142.001 (Gorella)	CFRA 2155.001 (Talisman - Netherlands)	Gorella	Talisman
Tamella - Netherlands	PI 666638	CFRA 2156.001	Yes	CFRA 142.001 (Gorella)	CFRA 2155.001 (Talisman - Netherlands)	Gorella	Talisman
Tangi	PI 551481	CFRA 140.001				LA 59-2012	LA 59-138
Tango	PI 616925	CFRA 1673.001	Yes		CFRA 466.001 (Selva)	Rapella	Selva
Tantallon	PI 551629	CFRA 263.001	Synonymous with CFRA 268.001 (Troubadour)			61AP60	MDUS 2650
Tarpan	PI 666629	CFRA 2147.001
Temple	PI 551558	CFRA 182.001	Yes	CFRA 2152.001 (Aberdeen - Netherlands)	CFRA 138.001 (Fairfax)	Aberdeen	Fairfax
Temptation	PI 666632	CFRA 2150.001
Tenira	PI 551621	CFRA 254.001	Yes	CFRA 155.003 (Red Gauntlet)	CFRA 142.001 (Gorella)	Redgauntlet	Gorella
Tennessee Beauty	PI 551427	CFRA 131.001				Missionary	Howard 17
Terunoka	PI 616629	CFRA 1296.001	Synonymous with CFRA 1297.001 (Touhoku 1)			Donner	Hokowase
Tillamook	PI 651547	CFRA 1819.001	Yes	CFRA 2167.001 (Cuesta)	CFRA 1475.001 (Puget Reliance)	Cuesta	Puget Reliance
Tillikum	PI 551832	CFRA 501.001	Yes	CFRA 81.001 (Totem)	CFRA 322.002 (CA 65.65-601 Brighton par.)	Totem	CA 65.65-601
Tioga	PI 551548	CFRA 149.001	Yes	CFRA 309.002 (CA 42.8-16 Tioga parent)	CFRA 296.001 (Lassen)	CA 42.8-16	Lassen
Tioga	PI 551667	CFRA 303.002	Yes	CFRA 309.002 (CA 42.8-16 Tioga parent)	CFRA 296.001 (Lassen)	CA 42.8-16	Lassen
Titan	PI 551398	CFRA 6.001	Yes		CFRA 121.001 (Albritton)	NC 1767	Albritton
Tochiotome	PI 617008	CFRA 1777.001				Kurume49	Tochinomine
Tonami	PI 616633	CFRA 1305.001	No - Synonymous with TTT CFRA 162.001 (Harunoka)
Tonami-zairai-shikinari	PI 616631	CFRA 1303.001
Toots	PI 552270	CFRA 977.001
Toro	PI 616607	CFRA 1249.001	Yes		CFRA 29.001 (Sequoia)	Cal 638.45	Sequoia
Totem	PI 551501	CFRA 81.001	Yes	CFRA 78.001 (Northwest)	CFRA 86.001 (Puget Beauty)	Northwest	Puget Beauty
Totem x CL-5 92015 T	PI 616851	CFRA 1591.001				Totem	CL-5 92015 T
Touhoku 1	PI 641188	CFRA 1297.001	Synonymous with CFRA 1296.001 (Terunoka)
Touhoku 10	PI 616630	CFRA 1299.001	Synonymous with CFRA 1300.001 (Touhoku 13)
Touhoku 13	PI 641190	CFRA 1300.001	Synonymous with CFRA 1299.001 (Touhoku 10)
Touhoku 14	PI 641191	CFRA 1301.001	Synonymous with CFRA 1274.001 (Aiberry) and CFRA 1294.001 (Sokusei 3)
Touhoku 15	PI 641192	CFRA 1302.001
Touhoku 5	PI 641189	CFRA 1298.001	No - Synonymous with TTT CFRA 1246.001 (Fresno)
To-Wan	PI 551810	CFRA 460.001	Synonymous with CFRA 532.001 (Taiwan Farmer)
Toyonoka	PI 616632	CFRA 1304.001				Harunoka	Himiko
Tribute	PI 551953	CFRA 662.001	Yes			EB 18	MDUS 4258
Tristar	PI 551954	CFRA 663.001				EB 18	MDUS 4258
Troubadour	PI 551634	CFRA 268.001	Synonymous with CFRA 263.001 (Tantallon)			61AM68	MDUS 2650
Trumpeter	PI 551955	CFRA 664.001				Burgundy	SYS 3672179
Tufts	PI 551491	CFRA 231.001	Yes		CFRA 149.001 (Tioga)	CA 46.5-1	Tioga
Tyee	PI 551601	CFRA 232.001	Yes	CFRA 81.001 (Totem)	CFRA 84.001 (Olympus)	Totem	Olympus
US 4375	PI 551956	CFRA 665.001
US 4387	PI 551957	CFRA 666.001
US 4809	PI 637938	CFRA 1807.002				Earliglow	SG-26
US-159	PI 616579	CFRA 1191.001				LA 7525-A	US 78-1760 AN
US-292	PI 616578	CFRA 1190.001	Yes	CFRA 133.001 (ArKing)		ArKing	LA 883
US-438	PI 616580	CFRA 1192.001	Yes		CFRA 1189.001 (US-70)	MSUS 56	US-70
US-70	PI 616577	CFRA 1189.001	Yes			FL 76-802	LA 2556
Vale	PI 551763	CFRA 407.001				ORUS 2012	ORUS 2100
Valley Red	PI 655969	CFRA 1975.001	Yes	CFRA 1315.001 (Anaheim)	CFRA 1475.001 (Puget Reliance)	Anaheim	Puget Reliance
Vantage	PI 551606	CFRA 237.001	Yes	CFRA 149.001 (Tioga)		Tioga	Veestar
Variegated Strawberry	PI 552292	CFRA 999.001
Veegem	PI 552264	CFRA 971.002				Valentine 1941	Fulton
Veeglow	PI 552265	CFRA 972.002	Yes	CFRA 240.001 (Redglow)	CFRA 234.001 (Vibrant)	Vibrant	Redglow
Veestar	PI 551638	CFRA 272.001	Synonymous with CFRA 112.001 (Pai Yu), CFRA 113.001 (Orland), CFRA 163.001 (Kaoling), CFRA 271.001 (Fou Chu), CFRA 199.001 (Kurume), and CFRA 1284.005 (Miyazaki)			Valentine 1941	Sparkle
Venta	PI 616861	CFRA 1601.001	Yes	CFRA 257.001 (Senga Sengana)		Senga Sengana	Festivalnaja
Venta	PI 616860	CFRA 1600.001	Yes	CFRA 257.001 (Senga Sengana)		Senga Sengana	Festivalnaja
Vermilion	PI 551405	CFRA 20.001	Yes	CFRA 10.001 (Redstar)		Redstar	Pathfinder
Vesper	PI 551602	CFRA 233.001	Yes		CFRA 15.001 (Jerseybelle)	Utah Shipper	Jerseybelle
Vibrant	PI 551603	CFRA 234.001	Yes	CFRA 183.001 (Sparkle)		Sparkle	Valentine 1941
Vicomtesse Hericart de Thury	PI 551620	CFRA 253.001	Synonymous with CFRA 384.002 (White Carolina)			Keens Seedling	Elton
Victorian Nameless	PI 551772	CFRA 417.001
Vystavochnaya	PI 616597	CFRA 1216.001	Synonymous with CFRA 1205.001 (Yuzhanka) and CFRA 1215.001 (Scotland)
Weisse Anasa	PI 270464	CFRA 123.001	Synonymous with CFRA 1477.001 (His Excellency)
White Carolina	PI 551681	CFRA 384.002	Synonymous with CFRA 253.001 (Vicomtesse Hericart de Thury)
White D	PI 616511	CFRA 1027.001
Wiltguard	PI 551669	CFRA 305.003				Cal 39.117-4	Cal 39.96-18
Winona	PI 664322	CFRA 1482.001				Earliglow	MNUS 52
Yachiyo	PI 551557	CFRA 181.001	No - Synonymous with TTT CFRA 166.001 (Cardinal)			Lassen	America (Marshal Japan)
Yakumo	PI 641193	CFRA 1308.001
Yamagata 2	PI 616635	CFRA 1307.002	No - Synonymous with TTT CFRA 162.001 (Harunoka)
Yamato-shikinari	PI 616634	CFRA 1306.003
Yolo	PI 677226	CFRA 1017.002				Hecker	Cal 71.98-605
Yuzhanka	PI 616587	CFRA 1205.001	Synonymous with CFRA 1215.001 (Scotland) and CFRA 1216.001 (Vystavochnaya)
Zefyr	PI 551800	CFRA 447.001	Synonymous with CFRA 446.001 (Dania), CFRA 449.001 (British Sovereign), and CFRA 1289.001 (Nagoya-oomi)			Valentine 1941	Dybdahl

## Sheet: Supplementary_Table_S4
Supplementary Table S4. The haplotypes present for the FaRCa1 locus. Haplotypes with identical sequences were arbitrarily named except those that have been previously identified. The haplotype named FaRCa1 is the previously identified resistant haplotype (Salinas et al., 2019).
					Chromosome	Fvb6-3	Fvb6-3	Fvb6-3	Fvb6-3	Fvb6-3	Fvb6-3
					Position	16125585	16272488	16477428	16623416	16782305	17065536
Name	Accession	Local_num	Population	Accession Chromosome	Haplotype Name	AX-123366305	AX-166515647	AX-166507391	AX-123362433	AX-123367365	AX-166509931
Aberdeen - Netherlands	PI 666634	CFRA 2152.001	New England U.S.	CFRA_2152_001_C1	H3	A	T	A	A	G	T
Aberdeen - Netherlands	PI 666634	CFRA 2152.001	New England U.S.	CFRA_2152_001_C2	H4	A	T	A	A	G	TATA
Aberdeen - New Jersey	PI 551630	CFRA 401.001	New England U.S.	CFRA_407_001_C1	H3	A	T	A	A	G	T
Aberdeen - New Jersey	PI 551630	CFRA 401.001	New England U.S.	CFRA_407_001_C2	H3	A	T	A	A	G	T
Acadia	PI 551607	CFRA 238.001	Eastern Canada	CFRA_244_001_C1	H3	A	T	A	A	G	T
Acadia	PI 551607	CFRA 238.001	Eastern Canada	CFRA_244_001_C2	H9	G	C	A	C	A	T
Addie	PI 552260	CFRA 967.001	Western Europe	CFRA_975_001_C1	H9	G	C	A	C	A	T
Addie	PI 552260	CFRA 967.001	Western Europe	CFRA_975_001_C2	FaRCa1	G	C	G	C	A	T
Aiberry	PI 641175	CFRA 1274.001	Asia	CFRA_1274_001_C1	FaRCa1	G	C	G	C	A	T
Aiberry	PI 641175	CFRA 1274.001	Asia	CFRA_1274_001_C2	FaRCa1	G	C	G	C	A	T
Aiko	PI 551489	CFRA 68.001	California, U.S.	CFRA_81_001_C1	H3	A	T	A	A	G	T
Aiko	PI 551489	CFRA 68.001	California, U.S.	CFRA_81_001_C2	H9	G	C	A	C	A	T
Akashi 005	PI 641171	CFRA 1269.001	Asia	CFRA_1269_001_C1	H4	A	T	A	A	G	TATA
Akashi 005	PI 641171	CFRA 1269.001	Asia	CFRA_1269_001_C2	H9	G	C	A	C	A	T
Alaska Pioneer	PI 551796	CFRA 442.001	Alaska, U.S.	CFRA_449_001_C1	FaRCa1	G	C	G	C	A	T
Alaska Pioneer	PI 551796	CFRA 442.001	Alaska, U.S.	CFRA_449_001_C2	H3	A	T	A	A	G	T
Albritton	PI 551435	CFRA 121.001	Southeastern U.S.	CFRA_121_001_C1	H4	A	T	A	A	G	TATA
Albritton	PI 551435	CFRA 121.001	Southeastern U.S.	CFRA_121_001_C2	H3	A	T	A	A	G	T
Aliso	PI 551657	CFRA 150.001	California, U.S.	CFRA_150_001_C1	H3	A	T	A	A	G	T
Aliso	PI 551657	CFRA 150.001	California, U.S.	CFRA_150_001_C2	H4	A	T	A	A	G	TATA
Allstar	PI 551406	CFRA 23.001	Mid Atlantic U.S.	CFRA_23_001_C1	FaRCa1	G	C	G	C	A	T
Allstar	PI 551406	CFRA 23.001	Mid Atlantic U.S.	CFRA_23_001_C2	H3	A	T	A	A	G	T
Ambrosia Late	PI 551418	CFRA 30.001	Midwest U.S.	CFRA_307_001_C1	FaRCa1	G	C	G	C	A	T
Ambrosia Late	PI 551418	CFRA 30.001	Midwest U.S.	CFRA_307_001_C2	H13	G	C	G	C	A	TATA
Anaheim	PI 670234	CFRA 1315.001	California, U.S.	CFRA_1315_001_C1	H3	A	T	A	A	G	T
Anaheim	PI 670234	CFRA 1315.001	California, U.S.	CFRA_1315_001_C2	H4	A	T	A	A	G	TATA
Annapolis	PI 552257	CFRA 964.001	Eastern Canada	CFRA_972_002_C1	H3	A	T	A	A	G	T
Annapolis	PI 552257	CFRA 964.001	Eastern Canada	CFRA_972_002_C2	H4	A	T	A	A	G	TATA
Apollo	PI 551439	CFRA 127.001	Southeastern U.S.	CFRA_127_001_C1	H3	A	T	A	A	G	T
Apollo	PI 551439	CFRA 127.001	Southeastern U.S.	CFRA_127_001_C2	H13	G	C	G	C	A	TATA
Appelever	PI 551510	CFRA 91.001	Western Europe	CFRA_944_001_C1	H13	G	C	G	C	A	TATA
Appelever	PI 551510	CFRA 91.001	Western Europe	CFRA_944_001_C2	H9	G	C	A	C	A	T
Aprikose	PI 664362	CFRA 1968.001	Western Europe	CFRA_1968_001_C1	FaRCa1	G	C	G	C	A	T
Aprikose	PI 664362	CFRA 1968.001	Western Europe	CFRA_1968_001_C2	FaRCa1	G	C	G	C	A	T
Aptos	PI 616761	CFRA 1471.001	California, U.S.	CFRA_1471_001_C1	H3	A	T	A	A	G	T
Aptos	PI 616761	CFRA 1471.001	California, U.S.	CFRA_1471_001_C2	H3	A	T	A	A	G	T
ArKing	PI 551529	CFRA 133.001	Southeastern U.S.	CFRA_133_001_C1	H4	A	T	A	A	G	TATA
ArKing	PI 551529	CFRA 133.001	Southeastern U.S.	CFRA_133_001_C2	FaRCa1	G	C	G	C	A	T
Armore	PI 551543	CFRA 170.001	Midwest U.S.	CFRA_170_001_C1	H3	A	T	A	A	G	T
Armore	PI 551543	CFRA 170.001	Midwest U.S.	CFRA_170_001_C2	H3	A	T	A	A	G	T
Arnika	PI 617012	CFRA 1782.001	Mid Atlantic U.S.	CFRA_1782_001_C1	H3	A	T	A	A	G	T
Arnika	PI 617012	CFRA 1782.001	Mid Atlantic U.S.	CFRA_1782_001_C2	FaRCa1	G	C	G	C	A	T
Aromel	PI 551541	CFRA 168.001	Western Europe	CFRA_168_001_C1	H3	A	T	A	A	G	T
Aromel	PI 551541	CFRA 168.001	Western Europe	CFRA_168_001_C2	H4	A	T	A	A	G	TATA
Atlas	PI 551535	CFRA 161.001	Southeastern U.S.	CFRA_161_001_C1	H3	A	T	A	A	G	T
Atlas	PI 551535	CFRA 161.001	Southeastern U.S.	CFRA_161_001_C2	H3	A	T	A	A	G	T
Auchincruive Climax	PI 551437	CFRA 125.001	Western Europe	CFRA_125_001_C1	H13	G	C	G	C	A	TATA
Auchincruive Climax	PI 551437	CFRA 125.001	Western Europe	CFRA_125_001_C2	H3	A	T	A	A	G	T
Badgerbelle	PI 551399	CFRA 7.001	Midwest U.S.	CFRA_82_001_C1	FaRCa1	G	C	G	C	A	T
Badgerbelle	PI 551399	CFRA 7.001	Midwest U.S.	CFRA_82_001_C2	H3	A	T	A	A	G	T
Badgerglo	PI 551636	CFRA 270.001	Midwest U.S.	CFRA_288_001_C1	H3	A	T	A	A	G	T
Badgerglo	PI 551636	CFRA 270.001	Midwest U.S.	CFRA_288_001_C2	H10	G	C	A	C	A	TATA
BC 840104A x Chandler 92002 D	PI 616847	CFRA 1587.001	Northwest U.S.	CFRA_1587_001_C1	FaRCa1	G	C	G	C	A	T
BC 840104A x Chandler 92002 D	PI 616847	CFRA 1587.001	Northwest U.S.	CFRA_1587_001_C2	H4	A	T	A	A	G	TATA
Beaver	PI 551487	CFRA 148.001	Midwest U.S.	CFRA_148_001_C1	H3	A	T	A	A	G	T
Beaver	PI 551487	CFRA 148.001	Midwest U.S.	CFRA_148_001_C2	H3	A	T	A	A	G	T
Beaver Belle	PI 551839	CFRA 508.001	Western Canada	CFRA_526_002_C1	H3	A	T	A	A	G	T
Beaver Belle	PI 551839	CFRA 508.001	Western Canada	CFRA_526_002_C2	FaRCa1	G	C	G	C	A	T
Beaver Early	PI 551838	CFRA 507.001	Western Canada	CFRA_516_002_C1	H3	A	T	A	A	G	T
Beaver Early	PI 551838	CFRA 507.001	Western Canada	CFRA_516_002_C2	H3	A	T	A	A	G	T
Beaver Ruby	PI 551837	CFRA 944.001	Western Canada	CFRA_971_002_C1	H3	A	T	A	A	G	T
Beaver Ruby	PI 551837	CFRA 944.001	Western Canada	CFRA_971_002_C2	H9	G	C	A	C	A	T
Beaver Sweet	PI 551836	CFRA 505.001	Western Canada	CFRA_515_002_C1	H4	A	T	A	A	G	TATA
Beaver Sweet	PI 551836	CFRA 505.001	Western Canada	CFRA_515_002_C2	FaRCa1	G	C	G	C	A	T
Belrubi	PI 551534	CFRA 160.001	Western Europe	CFRA_160_001_C1	H3	A	T	A	A	G	T
Belrubi	PI 551534	CFRA 160.001	Western Europe	CFRA_160_001_C2	FaRCa1	G	C	G	C	A	T
Benihime 022	PI 641174	CFRA 1272.001	Asia	CFRA_1272_001_C1	H3	A	T	A	A	G	T
Benihime 022	PI 641174	CFRA 1272.001	Asia	CFRA_1272_001_C2	H3	A	T	A	A	G	T
Benisuzume 025	PI 641172	CFRA 1270.001	Asia	CFRA_1270_001_C1	H10	G	C	A	C	A	TATA
Benisuzume 025	PI 641172	CFRA 1270.001	Asia	CFRA_1270_001_C2	H3	A	T	A	A	G	T
Benizuru	PI 551533	CFRA 159.002	Asia	CFRA_159_002_C1	H9	G	C	A	C	A	T
Benizuru	PI 551533	CFRA 159.002	Asia	CFRA_159_002_C2	H10	G	C	A	C	A	TATA
Benton	PI 551503	CFRA 83.001	Northwest U.S.	CFRA_939_001_C1	H3	A	T	A	A	G	T
Benton	PI 551503	CFRA 83.001	Northwest U.S.	CFRA_939_001_C2	H3	A	T	A	A	G	T
Berkeley	PI 551478	CFRA 137.001	California, U.S.	CFRA_137_001_C1	H13	G	C	G	C	A	TATA
Berkeley	PI 551478	CFRA 137.001	California, U.S.	CFRA_137_001_C2	FaRCa1	G	C	G	C	A	T
Big Joe	PI 551440	CFRA 128.001	New England U.S.	CFRA_128_001_C1	H3	A	T	A	A	G	T
Big Joe	PI 551440	CFRA 128.001	New England U.S.	CFRA_128_001_C2	H13	G	C	G	C	A	TATA
Bish	PI 664340	CFRA 1879.001	Southeastern U.S.	CFRA_1879_001_C1	H4	A	T	A	A	G	TATA
Bish	PI 664340	CFRA 1879.001	Southeastern U.S.	CFRA_1879_001_C2	FaRCa1	G	C	G	C	A	T
Blakemore	PI 551421	CFRA 115.002	Mid Atlantic U.S.	CFRA_115_002_C1	FaRCa1	G	C	G	C	A	T
Blakemore	PI 551421	CFRA 115.002	Mid Atlantic U.S.	CFRA_115_002_C2	H13	G	C	G	C	A	TATA
Blomidon	PI 551914	CFRA 617.001	Eastern Canada	CFRA_625_001_C1	H3	A	T	A	A	G	T
Blomidon	PI 551914	CFRA 617.001	Eastern Canada	CFRA_625_001_C2	H15	G	T	A	A	G	T
Bogota	PI 551915	CFRA 618.001	Western Europe	CFRA_626_001_C1	H3	A	T	A	A	G	T
Bogota	PI 551915	CFRA 618.001	Western Europe	CFRA_626_001_C2	H4	A	T	A	A	G	TATA
Bolero	PI 616921	CFRA 1668.001	Western Europe	CFRA_1668_001_C1	H3	A	T	A	A	G	T
Bolero	PI 616921	CFRA 1668.001	Western Europe	CFRA_1668_001_C2	H3	A	T	A	A	G	T
Bountiful	PI 551855	CFRA 526.002	Northwest U.S.	CFRA_533_002_C1	H3	A	T	A	A	G	T
Bountiful	PI 551855	CFRA 526.002	Northwest U.S.	CFRA_533_002_C2	H4	A	T	A	A	G	TATA
Bounty	PI 551425	CFRA 122.001	Eastern Canada	CFRA_122_001_C1	H4	A	T	A	A	G	TATA
Bounty	PI 551425	CFRA 122.001	Eastern Canada	CFRA_122_001_C2	FaRCa1	G	C	G	C	A	T
Brighton	PI 551494	CFRA 73.001	California, U.S.	CFRA_83_001_C1	H3	A	T	A	A	G	T
Brighton	PI 551494	CFRA 73.001	California, U.S.	CFRA_83_001_C2	H4	A	T	A	A	G	TATA
British Sovereign	PI 551802	CFRA 449.001	Western Canada	CFRA_496_001_C1	FaRCa1	G	C	G	C	A	T
British Sovereign	PI 551802	CFRA 449.001	Western Canada	CFRA_496_001_C2	FaRCa1	G	C	G	C	A	T
Brunswick	PI 664341	CFRA 1880.001	New England U.S.	CFRA_1880_001_C1	FaRCa1	G	C	G	C	A	T
Brunswick	PI 664341	CFRA 1880.001	New England U.S.	CFRA_1880_001_C2	H10	G	C	A	C	A	TATA
CA 37.20-45 Cruz parent	PI 551670	CFRA 306.002	California, U.S.	CFRA_310_003_C1	FaRCa1	G	C	G	C	A	T
CA 37.20-45 Cruz parent	PI 551670	CFRA 306.002	California, U.S.	CFRA_310_003_C2	H3	A	T	A	A	G	T
CA 39.117-4	PI 551672	CFRA 308.001	California, U.S.	CFRA_313_001_C1	H3	A	T	A	A	G	T
CA 39.117-4	PI 551672	CFRA 308.001	California, U.S.	CFRA_313_001_C2	H3	A	T	A	A	G	T
CA 39.82-19	PI 551671	CFRA 307.001	California, U.S.	CFRA_311_001_C1	H3	A	T	A	A	G	T
CA 39.82-19	PI 551671	CFRA 307.001	California, U.S.	CFRA_311_001_C2	H3	A	T	A	A	G	T
CA 42.8-16 Tioga parent	PI 551673	CFRA 309.002	California, U.S.	CFRA_314_002_C1	FaRCa1	G	C	G	C	A	T
CA 42.8-16 Tioga parent	PI 551673	CFRA 309.002	California, U.S.	CFRA_314_002_C2	H13	G	C	G	C	A	TATA
CA 51S1-1 Sequioa parent	PI 551674	CFRA 310.002	California, U.S.	CFRA_316_001_C1	H13	G	C	G	C	A	TATA
CA 51S1-1 Sequioa parent	PI 551674	CFRA 310.002	California, U.S.	CFRA_316_001_C2	FaRCa1	G	C	G	C	A	T
CA 51S1-1 Sequioa parent	PI 551674	CFRA 310.002	California, U.S.	CFRA_320_001_C1	FaRCa1	G	C	G	C	A	T
CA 51S1-1 Sequioa parent	PI 551674	CFRA 310.002	California, U.S.	CFRA_320_001_C2	H3	A	T	A	A	G	T
CA 55.23-1 subtropical (ananassa x chil)	PI 551682	CFRA 311.001	California, U.S.	CFRA_321_001_C1	H3	A	T	A	A	G	T
CA 55.23-1 subtropical (ananassa x chil)	PI 551682	CFRA 311.001	California, U.S.	CFRA_321_001_C2	H13	G	C	G	C	A	TATA
CA 59.39-1 Rockhill 2nd BC	PI 551675	CFRA 313.001	California, U.S.	CFRA_322_002_C1	H3	A	T	A	A	G	T
CA 59.39-1 Rockhill 2nd BC	PI 551675	CFRA 313.001	California, U.S.	CFRA_322_002_C2	H3	A	T	A	A	G	T
CA 61S16-6 verticillium res.	PI 551676	CFRA 314.002	California, U.S.	CFRA_326_001_C1	FaRCa1	G	C	G	C	A	T
CA 61S16-6 verticillium res.	PI 551676	CFRA 314.002	California, U.S.	CFRA_326_001_C2	H3	A	T	A	A	G	T
CA 61S18-30 verticillium res.	PI 551678	CFRA 316.001	California, U.S.	CFRA_327_001_C1	FaRCa1	G	C	G	C	A	T
CA 61S18-30 verticillium res.	PI 551678	CFRA 316.001	California, U.S.	CFRA_327_001_C2	H3	A	T	A	A	G	T
CA 64.28-18	PI 551716	CFRA 320.001	California, U.S.	CFRA_328_001_C1	H3	A	T	A	A	G	T
CA 64.28-18	PI 551716	CFRA 320.001	California, U.S.	CFRA_328_001_C2	FaRCa1	G	C	G	C	A	T
CA 64.28-18 8x	PI 551717	CFRA 321.001	California, U.S.	CFRA_329_001_C1	H3	A	T	A	A	G	T
CA 64.28-18 8x	PI 551717	CFRA 321.001	California, U.S.	CFRA_329_001_C2	H4	A	T	A	A	G	TATA
CA 65.65-601 Brighton par.	PI 551718	CFRA 322.002	California, U.S.	CFRA_330_001_C1	H3	A	T	A	A	G	T
CA 65.65-601 Brighton par.	PI 551718	CFRA 322.002	California, U.S.	CFRA_330_001_C2	FaRCa1	G	C	G	C	A	T
CA 69.19-12 day neutral	PI 551689	CFRA 326.001	California, U.S.	CFRA_331_001_C1	FaRCa1	G	C	G	C	A	T
CA 69.19-12 day neutral	PI 551689	CFRA 326.001	California, U.S.	CFRA_331_001_C2	H3	A	T	A	A	G	T
CA 69.72-101 day neutral	PI 551690	CFRA 327.001	California, U.S.	CFRA_332_001_C1	H4	A	T	A	A	G	TATA
CA 69.72-101 day neutral	PI 551690	CFRA 327.001	California, U.S.	CFRA_332_001_C2	FaRCa1	G	C	G	C	A	T
CA 70.27-103 day neutral	PI 551692	CFRA 331.001	California, U.S.	CFRA_383_003_C1	H3	A	T	A	A	G	T
CA 70.27-103 day neutral	PI 551692	CFRA 331.001	California, U.S.	CFRA_383_003_C2	H3	A	T	A	A	G	T
CA 70.3-117 day neutral	PI 551719	CFRA 328.001	California, U.S.	CFRA_335_001_C1	FaRCa1	G	C	G	C	A	T
CA 70.3-117 day neutral	PI 551719	CFRA 328.001	California, U.S.	CFRA_335_001_C2	FaRCa1	G	C	G	C	A	T
CA 70.3-121 day neutral	PI 551720	CFRA 329.001	California, U.S.	CFRA_336_004_C1	FaRCa1	G	C	G	C	A	T
CA 70.3-121 day neutral	PI 551720	CFRA 329.001	California, U.S.	CFRA_336_004_C2	FaRCa1	G	C	G	C	A	T
CA 70.8-101 day neutral	PI 551691	CFRA 330.001	California, U.S.	CFRA_382_001_C1	H9	G	C	A	C	A	T
CA 70.8-101 day neutral	PI 551691	CFRA 330.001	California, U.S.	CFRA_382_001_C2	FaRCa1	G	C	G	C	A	T
CA 71.98-605 Parker parent	PI 551679	CFRA 332.001	California, U.S.	CFRA_384_002_C1	H10	G	C	A	C	A	TATA
CA 71.98-605 Parker parent	PI 551679	CFRA 332.001	California, U.S.	CFRA_384_002_C2	FaRCa1	G	C	G	C	A	T
CA 77.56-101	PI 551693	CFRA 335.001	California, U.S.	CFRA_394_001_C1	FaRCa1	G	C	G	C	A	T
CA 77.56-101	PI 551693	CFRA 335.001	California, U.S.	CFRA_394_001_C2	H4	A	T	A	A	G	TATA
CA 77.84-103	PI 551694	CFRA 336.004	California, U.S.	CFRA_396_001_C1	H3	A	T	A	A	G	T
CA 77.84-103	PI 551694	CFRA 336.004	California, U.S.	CFRA_396_001_C2	H13	G	C	G	C	A	TATA
Cabot	PI 664339	CFRA 1876.001	Eastern Canada	CFRA_1876_001_C1	H3	A	T	A	A	G	T
Cabot	PI 664339	CFRA 1876.001	Eastern Canada	CFRA_1876_001_C2	H4	A	T	A	A	G	TATA
Califour	PI 551903	CFRA 570.001	California, U.S.	CFRA_619_001_C1	H9	G	C	A	C	A	T
Califour	PI 551903	CFRA 570.001	California, U.S.	CFRA_619_001_C2	H3	A	T	A	A	G	T
Calypso	PI 616923	CFRA 1671.001	Western Europe	CFRA_1671_001_C1	H3	A	T	A	A	G	T
Calypso	PI 616923	CFRA 1671.001	Western Europe	CFRA_1671_001_C2	H3	A	T	A	A	G	T
Camarosa	PI 670238	CFRA 2164.001	California, U.S.	CFRA_2164_001_C1	H3	A	T	A	A	G	T
Camarosa	PI 670238	CFRA 2164.001	California, U.S.	CFRA_2164_001_C2	H3	A	T	A	A	G	T
Cambridge Favorite	PI 616500	CFRA 246.002	Western Europe	CFRA_252_001_C1	H13	G	C	G	C	A	TATA
Cambridge Favorite	PI 616500	CFRA 246.002	Western Europe	CFRA_252_001_C2	H14	G	C	G	C	G	T
Cambridge Late Pine	PI 551847	CFRA 516.002	Western Europe	CFRA_532_001_C1	H3	A	T	A	A	G	T
Cambridge Late Pine	PI 551847	CFRA 516.002	Western Europe	CFRA_532_001_C2	H3	A	T	A	A	G	T
Cambridge Rearguard	PI 551771	CFRA 416.001	Western Europe	CFRA_444_001_C1	H4	A	T	A	A	G	TATA
Cambridge Rearguard	PI 551771	CFRA 416.001	Western Europe	CFRA_444_001_C2	FaRCa1	G	C	G	C	A	T
Campbell	PI 551680	CFRA 383.003	California, U.S.	CFRA_398_001_C1	H9	G	C	A	C	A	T
Campbell	PI 551680	CFRA 383.003	California, U.S.	CFRA_398_001_C2	H3	A	T	A	A	G	T
Canoga	PI 551916	CFRA 619.001	New England U.S.	CFRA_627_001_C1	H3	A	T	A	A	G	T
Canoga	PI 551916	CFRA 619.001	New England U.S.	CFRA_627_001_C2	H15	G	T	A	A	G	T
Capitola	PI 670239	CFRA 2165.001	California, U.S.	CFRA_2165_001_C1	FaRCa1	G	C	G	C	A	T
Capitola	PI 670239	CFRA 2165.001	California, U.S.	CFRA_2165_001_C2	H3	A	T	A	A	G	T
Cardinal	PI 551540	CFRA 166.001	Southeastern U.S.	CFRA_166_001_C1	H3	A	T	A	A	G	T
Cardinal	PI 551540	CFRA 166.001	Southeastern U.S.	CFRA_166_001_C2	H3	A	T	A	A	G	T
Carlsbad	PI 670240	CFRA 2166.001	California, U.S.	CFRA_2166_001_C1	H3	A	T	A	A	G	T
Carlsbad	PI 670240	CFRA 2166.001	California, U.S.	CFRA_2166_001_C2	FaRCa1	G	C	G	C	A	T
Carmine	PI 641085	CFRA 1847.001	Southeastern U.S.	CFRA_1847_001_C1	H3	A	T	A	A	G	T
Carmine	PI 641085	CFRA 1847.001	Southeastern U.S.	CFRA_1847_001_C2	FaRCa1	G	C	G	C	A	T
Cascade	PI 551759	CFRA 402.001	Northwest U.S.	CFRA_409_001_C1	H3	A	T	A	A	G	T
Cascade	PI 551759	CFRA 402.001	Northwest U.S.	CFRA_409_001_C2	H4	A	T	A	A	G	TATA
Catskill	PI 551395	CFRA 3.001	New England U.S.	CFRA_306_002_C1	FaRCa1	G	C	G	C	A	T
Catskill	PI 551395	CFRA 3.001	New England U.S.	CFRA_306_002_C2	H4	A	T	A	A	G	TATA
Cavalier	PI 551417	CFRA 27.001	Eastern Canada	CFRA_287_001_C1	H10	G	C	A	C	A	TATA
Cavalier	PI 551417	CFRA 27.001	Eastern Canada	CFRA_287_001_C2	H3	A	T	A	A	G	T
Cavendish	PI 616560	CFRA 1169.001	Eastern Canada	CFRA_1169_001_C1	H10	G	C	A	C	A	TATA
Cavendish	PI 616560	CFRA 1169.001	Eastern Canada	CFRA_1169_001_C2	H3	A	T	A	A	G	T
Cesena	PI 551754	CFRA 394.001	Western Europe	CFRA_4_001_C1	H3	A	T	A	A	G	T
Cesena	PI 551754	CFRA 394.001	Western Europe	CFRA_4_001_C2	H3	A	T	A	A	G	T
Chandler	PI 660777	CFRA 2048.001	California, U.S.	CFRA_2048_001_C1	H3	A	T	A	A	G	T
Chandler	PI 660777	CFRA 2048.001	California, U.S.	CFRA_2048_001_C2	H4	A	T	A	A	G	TATA
Charm	PI 664911	CFRA 2119.001	Northwest U.S.	CFRA_2119_001_C1	H3	A	T	A	A	G	T
Charm	PI 664911	CFRA 2119.001	Northwest U.S.	CFRA_2119_001_C2	H3	A	T	A	A	G	T
Cheam	PI 551509	CFRA 90.001	Western Canada	CFRA_943_001_C1	H3	A	T	A	A	G	T
Cheam	PI 551509	CFRA 90.001	Western Canada	CFRA_943_001_C2	H9	G	C	A	C	A	T
Clancy	PI 664342	CFRA 1881.001	New England U.S.	CFRA_1881_001_C1	H9	G	C	A	C	A	T
Clancy	PI 664342	CFRA 1881.001	New England U.S.	CFRA_1881_001_C2	FaRCa1	G	C	G	C	A	T
Clare	PI 616584	CFRA 1201.001	Midwest U.S.	CFRA_1201_001_C1	H3	A	T	A	A	G	T
Clare	PI 616584	CFRA 1201.001	Midwest U.S.	CFRA_1201_001_C2	H3	A	T	A	A	G	T
Clark	PI 551960	CFRA 631.001	Northwest U.S.	CFRA_639_001_C1	FaRCa1	G	C	G	C	A	T
Clark	PI 551960	CFRA 631.001	Northwest U.S.	CFRA_639_001_C2	FaRCa1	G	C	G	C	A	T
Clonderg	PI 551770	CFRA 415.001	Western Europe	CFRA_442_001_C1	FaRCa1	G	C	G	C	A	T
Clonderg	PI 551770	CFRA 415.001	Western Europe	CFRA_442_001_C2	H13	G	C	G	C	A	TATA
Columbia	PI 551760	CFRA 403.001	Northwest U.S.	CFRA_410_001_C1	FaRCa1	G	C	G	C	A	T
Columbia	PI 551760	CFRA 403.001	Northwest U.S.	CFRA_410_001_C2	H13	G	C	G	C	A	TATA
Comet	PI 551402	CFRA 11.001	Southeastern U.S.	CFRA_11_001_C1	H3	A	T	A	A	G	T
Comet	PI 551402	CFRA 11.001	Southeastern U.S.	CFRA_11_001_C2	H4	A	T	A	A	G	TATA
Conrad	PI 551432	CFRA 111.001	Mid Atlantic U.S.	CFRA_111_001_C1	FaRCa1	G	C	G	C	A	T
Conrad	PI 551432	CFRA 111.001	Mid Atlantic U.S.	CFRA_111_001_C2	FaRCa1	G	C	G	C	A	T
Cornwallis	PI 552258	CFRA 965.001	Eastern Canada	CFRA_973_001_C1	FaRCa1	G	C	G	C	A	T
Cornwallis	PI 552258	CFRA 965.001	Eastern Canada	CFRA_973_001_C2	FaRCa1	G	C	G	C	A	T
Cruz	PI 616606	CFRA 1248.001	California, U.S.	CFRA_1248_001_C1	H3	A	T	A	A	G	T
Cruz	PI 616606	CFRA 1248.001	California, U.S.	CFRA_1248_001_C2	H3	A	T	A	A	G	T
Cuesta	PI 670241	CFRA 2167.001	California, U.S.	CFRA_2167_001_C1	H3	A	T	A	A	G	T
Cuesta	PI 670241	CFRA 2167.001	California, U.S.	CFRA_2167_001_C2	H3	A	T	A	A	G	T
Cyclone	PI 551412	CFRA 13.001	Midwest U.S.	CFRA_13_001_C1	H3	A	T	A	A	G	T
Cyclone	PI 551412	CFRA 13.001	Midwest U.S.	CFRA_13_001_C2	H4	A	T	A	A	G	TATA
Dabreak	PI 551584	CFRA 211.001	Southeastern U.S.	CFRA_211_001_C1	H3	A	T	A	A	G	T
Dabreak	PI 551584	CFRA 211.001	Southeastern U.S.	CFRA_211_001_C2	H13	G	C	G	C	A	TATA
Dana	PI 551756	CFRA 397.001	Western Europe	CFRA_401_001_C1	H3	A	T	A	A	G	T
Dana	PI 551756	CFRA 397.001	Western Europe	CFRA_401_001_C2	FaRCa1	G	C	G	C	A	T
Dania	PI551799	CFRA 446.001	Western Europe	CFRA_465_003_C1	H4	A	T	A	A	G	TATA
Dania	PI551799	CFRA 446.001	Western Europe	CFRA_465_003_C2	FaRCa1	G	C	G	C	A	T
Darrow	PI 551485	CFRA 144.001	Mid Atlantic U.S.	CFRA_144_001_C1	FaRCa1	G	C	G	C	A	T
Darrow	PI 551485	CFRA 144.001	Mid Atlantic U.S.	CFRA_144_001_C2	FaRCa1	G	C	G	C	A	T
Deet	PI 551441	CFRA 129.001	Midwest U.S.	CFRA_129_001_C1	H3	A	T	A	A	G	T
Deet	PI 551441	CFRA 129.001	Midwest U.S.	CFRA_129_001_C2	H3	A	T	A	A	G	T
Delite	PI 551585	CFRA 212.001	Midwest U.S.	CFRA_212_001_C1	H3	A	T	A	A	G	T
Delite	PI 551585	CFRA 212.001	Midwest U.S.	CFRA_212_001_C2	H4	A	T	A	A	G	TATA
Delmarvel	PI 616589	CFRA 1207.001	Mid Atlantic U.S.	CFRA_1207_001_C1	H3	A	T	A	A	G	T
Delmarvel	PI 616589	CFRA 1207.001	Mid Atlantic U.S.	CFRA_1207_001_C2	H3	A	T	A	A	G	T
Deutsch Evern	PI 551626	CFRA 260.001	Western Europe	CFRA_267_001_C1	FaRCa1	G	C	G	C	A	T
Deutsch Evern	PI 551626	CFRA 260.001	Western Europe	CFRA_267_001_C2	FaRCa1	G	C	G	C	A	T
Deutschland	PI 551566	CFRA 191.003	Western Europe	CFRA_191_003_C1	H9	G	C	A	C	A	T
Deutschland	PI 551566	CFRA 191.003	Western Europe	CFRA_191_003_C2	FaRCa1	G	C	G	C	A	T
Diamante	PI 684681	CFRA 2299.001	California, U.S.	CFRA_2299_001_C1	H3	A	T	A	A	G	T
Diamante	PI 684681	CFRA 2299.001	California, U.S.	CFRA_2299_001_C2	H3	A	T	A	A	G	T
Direktor Paul Wallbaum	PI 551436	CFRA 124.001	Western Europe	CFRA_124_001_C1	FaRCa1	G	C	G	C	A	T
Direktor Paul Wallbaum	PI 551436	CFRA 124.001	Western Europe	CFRA_124_001_C2	H9	G	C	A	C	A	T
Domanil	PI 551610	CFRA 241.001	Western Europe	CFRA_248_001_C1	FaRCa1	G	C	G	C	A	T
Domanil	PI 551610	CFRA 241.001	Western Europe	CFRA_248_001_C2	FaRCa1	G	C	G	C	A	T
Don	PI 616616	CFRA 1263.001	Western Europe	CFRA_1263_001_C1	H3	A	T	A	A	G	T
Don	PI 616616	CFRA 1263.001	Western Europe	CFRA_1263_001_C2	FaRCa1	G	C	G	C	A	T
Donner	PI 551565	CFRA 190.001	California, U.S.	CFRA_190_001_C1	H3	A	T	A	A	G	T
Donner	PI 551565	CFRA 190.001	California, U.S.	CFRA_190_001_C2	H3	A	T	A	A	G	T
Douglas	PI 551492	CFRA 1774.001	California, U.S.	CFRA_1774_001_C1	H3	A	T	A	A	G	T
Douglas	PI 551492	CFRA 1774.001	California, U.S.	CFRA_1774_001_C2	H3	A	T	A	A	G	T
Dover	PI 551917	CFRA 623.001	Southeastern U.S.	CFRA_629_001_C1	H10	G	C	A	C	A	TATA
Dover	PI 551917	CFRA 623.001	Southeastern U.S.	CFRA_629_001_C2	FaRCa1	G	C	G	C	A	T
Dunlap	PI 551828	CFRA 494.001	Midwest U.S.	CFRA_501_001_C1	H3	A	T	A	A	G	T
Dunlap	PI 551828	CFRA 494.001	Midwest U.S.	CFRA_501_001_C2	FaRCa1	G	C	G	C	A	T
Earlibelle	PI 551797	CFRA 444.001	Southeastern U.S.	CFRA_459_001_C1	FaRCa1	G	C	G	C	A	T
Earlibelle	PI 551797	CFRA 444.001	Southeastern U.S.	CFRA_459_001_C2	H9	G	C	A	C	A	T
Earlidawn	PI 551613	CFRA 244.001	Mid Atlantic U.S.	CFRA_25_001_C1	H3	A	T	A	A	G	T
Earlidawn	PI 551613	CFRA 244.001	Mid Atlantic U.S.	CFRA_25_001_C2	FaRCa1	G	C	G	C	A	T
Earliglow	PI 551394	CFRA 1.001	Mid Atlantic U.S.	CFRA_1_001_C1	H3	A	T	A	A	G	T
Earliglow	PI 551394	CFRA 1.001	Mid Atlantic U.S.	CFRA_1_001_C2	H9	G	C	A	C	A	T
EarliMiss	PI 551862	CFRA 534.001	Southeastern U.S.	CFRA_617_001_C1	H3	A	T	A	A	G	T
EarliMiss	PI 551862	CFRA 534.001	Southeastern U.S.	CFRA_617_001_C2	H4	A	T	A	A	G	TATA
Early Midway	PI 551544	CFRA 171.001	Mid Atlantic U.S.	CFRA_171_001_C1	H3	A	T	A	A	G	T
Early Midway	PI 551544	CFRA 171.001	Mid Atlantic U.S.	CFRA_171_001_C2	H13	G	C	G	C	A	TATA
Eastern Pine	PI 616930	CFRA 1679.001	Western Europe	CFRA_1679_001_C1	H9	G	C	A	C	A	T
Eastern Pine	PI 616930	CFRA 1679.001	Western Europe	CFRA_1679_001_C2	FaRCa1	G	C	G	C	A	T
Eater	PI 651551	CFRA 1878.001	Southeastern U.S.	CFRA_1878_001_C1	H3	A	T	A	A	G	T
Eater	PI 651551	CFRA 1878.001	Southeastern U.S.	CFRA_1878_001_C2	FaRCa1	G	C	G	C	A	T
EB 457	PI 551923	CFRA 629.001	Mid Atlantic U.S.	CFRA_638_001_C1	H3	A	T	A	A	G	T
EB 457	PI 551923	CFRA 629.001	Mid Atlantic U.S.	CFRA_638_001_C2	H4	A	T	A	A	G	TATA
EB 461	PI 551920	CFRA 626.001	Mid Atlantic U.S.	CFRA_634_001_C1	FaRCa1	G	C	G	C	A	T
EB 461	PI 551920	CFRA 626.001	Mid Atlantic U.S.	CFRA_634_001_C2	H3	A	T	A	A	G	T
Elista	PI 551622	CFRA 255.003	Western Europe	CFRA_26_001_C1	H3	A	T	A	A	G	T
Elista	PI 551622	CFRA 255.003	Western Europe	CFRA_26_001_C2	FaRCa1	G	C	G	C	A	T
Elsanta	PI 551579	CFRA 498.001	Western Europe	CFRA_508_001_C1	FaRCa1	G	C	G	C	A	T
Elsanta	PI 551579	CFRA 498.001	Western Europe	CFRA_508_001_C2	H9	G	C	A	C	A	T
Elvira	PI 551809	CFRA 459.001	Western Europe	CFRA_497_003_C1	H9	G	C	A	C	A	T
Elvira	PI 551809	CFRA 459.001	Western Europe	CFRA_497_003_C2	FaRCa1	G	C	G	C	A	T
Emily	PI 616854	CFRA 1594.001	Western Europe	CFRA_1594_001_C1	H9	G	C	A	C	A	T
Emily	PI 616854	CFRA 1594.001	Western Europe	CFRA_1594_001_C2	H3	A	T	A	A	G	T
Empire	PI 551569	CFRA 194.001	New England U.S.	CFRA_194_001_C1	H3	A	T	A	A	G	T
Empire	PI 551569	CFRA 194.001	New England U.S.	CFRA_194_001_C2	H4	A	T	A	A	G	TATA
Eros	PI 616924	CFRA 1672.001	Western Europe	CFRA_1672_001_C1	H3	A	T	A	A	G	T
Eros	PI 616924	CFRA 1672.001	Western Europe	CFRA_1672_001_C2	H1	A	C	A	C	A	T
Ettersburg 121	PI 551904	CFRA 382.001	California, U.S.	CFRA_397_001_C1	H13	G	C	G	C	A	TATA
Ettersburg 121	PI 551904	CFRA 382.001	California, U.S.	CFRA_397_001_C2	H3	A	T	A	A	G	T
Evangeline	PI 664343	CFRA 1882.001	Eastern Canada	CFRA_1882_001_C1	FaRCa1	G	C	G	C	A	T
Evangeline	PI 664343	CFRA 1882.001	Eastern Canada	CFRA_1882_001_C2	H13	G	C	G	C	A	TATA
Everbearing 185	PI 551918	CFRA 624.001	Mid Atlantic U.S.	CFRA_631_001_C1	H9	G	C	A	C	A	T
Everbearing 185	PI 551918	CFRA 624.001	Mid Atlantic U.S.	CFRA_631_001_C2	FaRCa1	G	C	G	C	A	T
Everbearing 372	PI 551919	CFRA 625.001	Mid Atlantic U.S.	CFRA_633_001_C1	H3	A	T	A	A	G	T
Everbearing 372	PI 551919	CFRA 625.001	Mid Atlantic U.S.	CFRA_633_001_C2	H13	G	C	G	C	A	TATA
Everbearing 401	PI 551921	CFRA 627.001	Mid Atlantic U.S.	CFRA_636_001_C1	H3	A	T	A	A	G	T
Everbearing 401	PI 551921	CFRA 627.001	Mid Atlantic U.S.	CFRA_636_001_C2	H4	A	T	A	A	G	TATA
Everbearing 417	PI 551922	CFRA 628.001	Mid Atlantic U.S.	CFRA_637_001_C1	H3	A	T	A	A	G	T
Everbearing 417	PI 551922	CFRA 628.001	Mid Atlantic U.S.	CFRA_637_001_C2	FaRCa1	G	C	G	C	A	T
Eversweet	PI 664445	CFRA 2096.001	Midwest U.S.	CFRA_2096_001_C1	H3	A	T	A	A	G	T
Eversweet	PI 664445	CFRA 2096.001	Midwest U.S.	CFRA_2096_001_C2	FaRCa1	G	C	G	C	A	T
Evita	PI 664331	CFRA 1663.001	Western Europe	CFRA_1663_001_C1	H4	A	T	A	A	G	TATA
Evita	PI 664331	CFRA 1663.001	Western Europe	CFRA_1663_001_C2	H3	A	T	A	A	G	T
F. x ananasa escape AS-03-036	PI 641087	CFRA 1837.001	Asia	CFRA_1837_001_C1	FaRCa1	G	C	G	C	A	T
F. x ananasa escape AS-03-036	PI 641087	CFRA 1837.001	Asia	CFRA_1837_001_C2	FaRCa1	G	C	G	C	A	T
F. x ananasa escape AS-03-038	PI 641088	CFRA 1838.001	Asia	CFRA_1838_001_C1	FaRCa1	G	C	G	C	A	T
F. x ananasa escape AS-03-038	PI 641088	CFRA 1838.001	Asia	CFRA_1838_001_C2	H3	A	T	A	A	G	T
F. x ananassa Bay View KHCW 96-25-02	PI 616775	CFRA 1493.001	Alaska, U.S.	CFRA_1493_001_C1	H9	G	C	A	C	A	T
F. x ananassa Bay View KHCW 96-25-02	PI 616775	CFRA 1493.001	Alaska, U.S.	CFRA_1493_001_C2	H9	G	C	A	C	A	T
F. x ananassa 86.51.10	PI 616615	CFRA 1262.001	Western Europe	CFRA_1262_001_C1	H3	A	T	A	A	G	T
F. x ananassa 86.51.10	PI 616615	CFRA 1262.001	Western Europe	CFRA_1262_001_C2	H3	A	T	A	A	G	T
F. x ananassa 86.75.6	PI 616617	CFRA 1264.001	Western Europe	CFRA_1264_001_C1	H3	A	T	A	A	G	T
F. x ananassa 86.75.6	PI 616617	CFRA 1264.001	Western Europe	CFRA_1264_001_C2	H3	A	T	A	A	G	T
F. x ananassa 90537-3	PI 637936	CFRA 1805.001	Western Europe	CFRA_1805_001_C1	H3	A	T	A	A	G	T
F. x ananassa 90537-3	PI 637936	CFRA 1805.001	Western Europe	CFRA_1805_001_C2	FaRCa1	G	C	G	C	A	T
F. x ananassa escape AS-03-039	PI 641089	CFRA 1839.001	Asia	CFRA_1839_001_C1	H14	G	C	G	C	G	T
F. x ananassa escape AS-03-039	PI 641089	CFRA 1839.001	Asia	CFRA_1839_001_C2	H3	A	T	A	A	G	T
F. x ananassa Girdwood KHCW 96-28-01	PI 616776	CFRA 1494.001	Alaska, U.S.	CFRA_1494_001_C1	FaRCa1	G	C	G	C	A	T
F. x ananassa Girdwood KHCW 96-28-01	PI 616776	CFRA 1494.001	Alaska, U.S.	CFRA_1494_001_C2	H9	G	C	A	C	A	T
F. x ananassa HVSC-122	PI 637941	CFRA 1810.001	Asia	CFRA_1810_001_C1	FaRCa1	G	C	G	C	A	T
F. x ananassa HVSC-122	PI 637941	CFRA 1810.001	Asia	CFRA_1810_001_C2	FaRCa1	G	C	G	C	A	T
F. x ananassa NC 98-22-4	PI 616974	CFRA 1741.001	Southeastern U.S.	CFRA_1741_001_C1	H9	G	C	A	C	A	T
F. x ananassa NC 98-22-4	PI 616974	CFRA 1741.001	Southeastern U.S.	CFRA_1741_001_C2	H10	G	C	A	C	A	TATA
F. x ananassa NC 98-3-1	PI 616942	CFRA 1709.001	Southeastern U.S.	CFRA_1709_001_C1	H9	G	C	A	C	A	T
F. x ananassa NC 98-3-1	PI 616942	CFRA 1709.001	Southeastern U.S.	CFRA_1709_001_C2	H9	G	C	A	C	A	T
F. x ananassa NF-19	PI 616647	CFRA 1328.001	Southeastern U.S.	CFRA_1328_001_C1	H4	A	T	A	A	G	TATA
F. x ananassa NF-19	PI 616647	CFRA 1328.001	Southeastern U.S.	CFRA_1328_001_C2	H8	G	C	A	A	G	T
F. x ananassa NF-21	PI 616644	CFRA 1325.001	Southeastern U.S.	CFRA_1325_001_C1	H3	A	T	A	A	G	T
F. x ananassa NF-21	PI 616644	CFRA 1325.001	Southeastern U.S.	CFRA_1325_001_C2	H3	A	T	A	A	G	T
F. x ananassa NF-25	PI 616646	CFRA 1327.001	Southeastern U.S.	CFRA_1327_001_C1	H3	A	T	A	A	G	T
F. x ananassa NF-25	PI 616646	CFRA 1327.001	Southeastern U.S.	CFRA_1327_001_C2	H9	G	C	A	C	A	T
F. x ananassa NF-29	PI 616645	CFRA 1326.001	Southeastern U.S.	CFRA_1326_001_C1	H3	A	T	A	A	G	T
F. x ananassa NF-29	PI 616645	CFRA 1326.001	Southeastern U.S.	CFRA_1326_001_C2	H3	A	T	A	A	G	T
F. x ananassa NFAA	PI 616643	CFRA 1324.001	Southeastern U.S.	CFRA_1324_001_C1	H15	G	T	A	A	G	T
F. x ananassa NFAA	PI 616643	CFRA 1324.001	Southeastern U.S.	CFRA_1324_001_C2	H3	A	T	A	A	G	T
F. x ananassa NJ 8826-11	PI 616640	CFRA 1321.001	New England U.S.	CFRA_1321_001_C1	H3	A	T	A	A	G	T
F. x ananassa NJ 8826-11	PI 616640	CFRA 1321.001	New England U.S.	CFRA_1321_001_C2	H15	G	T	A	A	G	T
F. x ananassa T-2	PI 616641	CFRA 1322.001	Southeastern U.S.	CFRA_1322_001_C1	H15	G	T	A	A	G	T
F. x ananassa T-2	PI 616641	CFRA 1322.001	Southeastern U.S.	CFRA_1322_001_C2	H13	G	C	G	C	A	TATA
F. x ananassa T-3	PI 616642	CFRA 1323.001	Southeastern U.S.	CFRA_1323_001_C1	FaRCa1	G	C	G	C	A	T
F. x ananassa T-3	PI 616642	CFRA 1323.001	Southeastern U.S.	CFRA_1323_001_C2	H13	G	C	G	C	A	TATA
Fairfax	PI 551479	CFRA 138.001	Mid Atlantic U.S.	CFRA_138_001_C1	H3	A	T	A	A	G	T
Fairfax	PI 551479	CFRA 138.001	Mid Atlantic U.S.	CFRA_138_001_C2	H3	A	T	A	A	G	T
Fairland	PI 551423	CFRA 118.001	Mid Atlantic U.S.	CFRA_118_001_C1	H3	A	T	A	A	G	T
Fairland	PI 551423	CFRA 118.001	Mid Atlantic U.S.	CFRA_118_001_C2	H4	A	T	A	A	G	TATA
Favette	PI 552259	CFRA 966.001	Western Europe	CFRA_974_001_C1	H4	A	T	A	A	G	TATA
Favette	PI 552259	CFRA 966.001	Western Europe	CFRA_974_001_C2	FaRCa1	G	C	G	C	A	T
Fern	PI 637930	CFRA 1665.006	California, U.S.	CFRA_1665_006_C1	H4	A	T	A	A	G	TATA
Fern	PI 637930	CFRA 1665.006	California, U.S.	CFRA_1665_006_C2	FaRCa1	G	C	G	C	A	T
Firecracker	PI 617006	CFRA 1773.001	Northwest U.S.	CFRA_1773_001_C1	H3	A	T	A	A	G	T
Firecracker	PI 617006	CFRA 1773.001	Northwest U.S.	CFRA_1773_001_C2	H16	G	T	A	C	A	T
Flamenco	PI 664334	CFRA 1796.001	Western Europe	CFRA_1796_001_C1	H3	A	T	A	A	G	T
Flamenco	PI 664334	CFRA 1796.001	Western Europe	CFRA_1796_001_C2	H3	A	T	A	A	G	T
Flavorfest	PI 675459	CFRA 2210.001	Mid Atlantic U.S.	CFRA_2210_001_C1	H3	A	T	A	A	G	T
Flavorfest	PI 675459	CFRA 2210.001	Mid Atlantic U.S.	CFRA_2210_001_C2	H4	A	T	A	A	G	TATA
Fletcher	PI 551484	CFRA 143.001	New England U.S.	CFRA_143_001_C1	H10	G	C	A	C	A	TATA
Fletcher	PI 551484	CFRA 143.001	New England U.S.	CFRA_143_001_C2	FaRCa1	G	C	G	C	A	T
Florida 70-D-34	PI 551925	CFRA 633.001	Southeastern U.S.	CFRA_64_001_C1	FaRCa1	G	C	G	C	A	T
Florida 70-D-34	PI 551925	CFRA 633.001	Southeastern U.S.	CFRA_64_001_C2	FaRCa1	G	C	G	C	A	T
Florida Belle	PI 551396	CFRA 4.001	Southeastern U.S.	CFRA_405_003_C1	H4	A	T	A	A	G	TATA
Florida Belle	PI 551396	CFRA 4.001	Southeastern U.S.	CFRA_405_003_C2	H3	A	T	A	A	G	T
Florida Ninety	PI 551403	CFRA 18.001	Southeastern U.S.	CFRA_18_001_C1	FaRCa1	G	C	G	C	A	T
Florida Ninety	PI 551403	CFRA 18.001	Southeastern U.S.	CFRA_18_001_C2	FaRCa1	G	C	G	C	A	T
Fort Laramie	PI 551429	CFRA 134.001	Northwest U.S.	CFRA_134_001_C1	FaRCa1	G	C	G	C	A	T
Fort Laramie	PI 551429	CFRA 134.001	Northwest U.S.	CFRA_134_001_C2	H3	A	T	A	A	G	T
Fortune	PI 551570	CFRA 195.001	New England U.S.	CFRA_195_001_C1	H3	A	T	A	A	G	T
Fortune	PI 551570	CFRA 195.001	New England U.S.	CFRA_195_001_C2	FaRCa1	G	C	G	C	A	T
Fou Chu	PI 551637	CFRA 271.001	Asia	CFRA_289_001_C1	H4	A	T	A	A	G	TATA
Fou Chu	PI 551637	CFRA 271.001	Asia	CFRA_289_001_C2	H9	G	C	A	C	A	T
Francesco	PI 551757	CFRA 398.001	Western Europe	CFRA_402_001_C1	H13	G	C	G	C	A	TATA
Francesco	PI 551757	CFRA 398.001	Western Europe	CFRA_402_001_C2	H3	A	T	A	A	G	T
Fratina	PI 617015	CFRA 1785.001	Mid Atlantic U.S.	CFRA_1785_001_C1	FaRCa1	G	C	G	C	A	T
Fratina	PI 617015	CFRA 1785.001	Mid Atlantic U.S.	CFRA_1785_001_C2	FaRCa1	G	C	G	C	A	T
Fredrk 9	PI 612493	CFRA 1695.001	Eastern Canada	CFRA_1695_001_C1	FaRCa1	G	C	G	C	A	T
Fredrk 9	PI 612493	CFRA 1695.001	Eastern Canada	CFRA_1695_001_C2	H9	G	C	A	C	A	T
Freja	PI 551628	CFRA 262.001	Western Europe	CFRA_268_001_C1	H3	A	T	A	A	G	T
Freja	PI 551628	CFRA 262.001	Western Europe	CFRA_268_001_C2	H3	A	T	A	A	G	T
Fresca	PI 664440	CFRA 2091.001	New England U.S.	CFRA_2091_001_C1	H3	A	T	A	A	G	T
Fresca	PI 664440	CFRA 2091.001	New England U.S.	CFRA_2091_001_C2	H3	A	T	A	A	G	T
Fresno	PI 551659	CFRA 1246.001	California, U.S.	CFRA_1246_001_C1	FaRCa1	G	C	G	C	A	T
Fresno	PI 551659	CFRA 1246.001	California, U.S.	CFRA_1246_001_C2	H4	A	T	A	A	G	TATA
Fujisaki 068	PI 616614	CFRA 1261.001	Asia	CFRA_1261_001_C1	H20	G	T	G	C	A	TATA
Fujisaki 068	PI 616614	CFRA 1261.001	Asia	CFRA_1261_001_C2	H3	A	T	A	A	G	T
Fukuba	PI 231088	CFRA 167.001	Asia	CFRA_167_001_C1	H3	A	T	A	A	G	T
Fukuba	PI 231088	CFRA 167.001	Asia	CFRA_167_001_C2	H4	A	T	A	A	G	TATA
Gaja	PI 617016	CFRA 1786.001	Mid Atlantic U.S.	CFRA_1786_001_C1	H4	A	T	A	A	G	TATA
Gaja	PI 617016	CFRA 1786.001	Mid Atlantic U.S.	CFRA_1786_001_C2	H3	A	T	A	A	G	T
Garnet	PI 551486	CFRA 147.001	New England U.S.	CFRA_147_001_C1	H3	A	T	A	A	G	T
Garnet	PI 551486	CFRA 147.001	New England U.S.	CFRA_147_001_C2	FaRCa1	G	C	G	C	A	T
Gaviota	PI 684682	CFRA 2300.001	California, U.S.	CFRA_2300_001_C1	H3	A	T	A	A	G	T
Gaviota	PI 684682	CFRA 2300.001	California, U.S.	CFRA_2300_001_C2	H3	A	T	A	A	G	T
Geneva	PI 551586	CFRA 213.001	New England U.S.	CFRA_213_001_C1	FaRCa1	G	C	G	C	A	T
Geneva	PI 551586	CFRA 213.001	New England U.S.	CFRA_213_001_C2	FaRCa1	G	C	G	C	A	T
Gigana	PI 551773	CFRA 418.001	Western Europe	CFRA_447_001_C1	H3	A	T	A	A	G	T
Gigana	PI 551773	CFRA 418.001	Western Europe	CFRA_447_001_C2	FaRCa1	G	C	G	C	A	T
Gilbert	PI 551587	CFRA 214.001	Midwest U.S.	CFRA_214_001_C1	H3	A	T	A	A	G	T
Gilbert	PI 551587	CFRA 214.001	Midwest U.S.	CFRA_214_001_C2	FaRCa1	G	C	G	C	A	T
Glooscap	PI 551580	CFRA 206.001	Eastern Canada	CFRA_206_001_C1	H4	A	T	A	A	G	TATA
Glooscap	PI 551580	CFRA 206.001	Eastern Canada	CFRA_206_001_C2	FaRCa1	G	C	G	C	A	T
Gorella	PI 551483	CFRA 142.001	Western Europe	CFRA_142_001_C1	H3	A	T	A	A	G	T
Gorella	PI 551483	CFRA 142.001	Western Europe	CFRA_142_001_C2	H10	G	C	A	C	A	TATA
Governor Simcoe	PI 616594	CFRA 1213.001	Eastern Canada	CFRA_1213_001_C1	H3	A	T	A	A	G	T
Governor Simcoe	PI 616594	CFRA 1213.001	Eastern Canada	CFRA_1213_001_C2	H10	G	C	A	C	A	TATA
Grandee	PI 551567	CFRA 192.001	Western Europe	CFRA_192_001_C1	H13	G	C	G	C	A	TATA
Grandee	PI 551567	CFRA 192.001	Western Europe	CFRA_192_001_C2	H3	A	T	A	A	G	T
Grenadier	PI 551605	CFRA 236.001	Eastern Canada	CFRA_240_001_C1	H3	A	T	A	A	G	T
Grenadier	PI 551605	CFRA 236.001	Eastern Canada	CFRA_240_001_C2	H10	G	C	A	C	A	TATA
Guardian	PI 551407	CFRA 25.001	Mid Atlantic U.S.	CFRA_255_003_C1	H9	G	C	A	C	A	T
Guardian	PI 551407	CFRA 25.001	Mid Atlantic U.S.	CFRA_255_003_C2	H9	G	C	A	C	A	T
Harunoka	PI 551536	CFRA 162.001	Asia	CFRA_162_001_C1	H10	G	C	A	C	A	TATA
Harunoka	PI 551536	CFRA 162.001	Asia	CFRA_162_001_C2	H3	A	T	A	A	G	T
Haruyoi	PI 616621	CFRA 1276.001	Asia	CFRA_1276_001_C1	H3	A	T	A	A	G	T
Haruyoi	PI 616621	CFRA 1276.001	Asia	CFRA_1276_001_C2	FaRCa1	G	C	G	C	A	T
Hayazaki	PI 641176	CFRA 1277.001	Asia	CFRA_1277_001_C1	FaRCa1	G	C	G	C	A	T
Hayazaki	PI 641176	CFRA 1277.001	Asia	CFRA_1277_001_C2	H13	G	C	G	C	A	TATA
Headliner	PI 551652	CFRA 634.001	Southeastern U.S.	CFRA_640_001_C1	H3	A	T	A	A	G	T
Headliner	PI 551652	CFRA 634.001	Southeastern U.S.	CFRA_640_001_C2	H4	A	T	A	A	G	TATA
Hecker	PI 551490	CFRA 1775.001	California, U.S.	CFRA_1775_001_C1	H3	A	T	A	A	G	T
Hecker	PI 551490	CFRA 1775.001	California, U.S.	CFRA_1775_001_C2	FaRCa1	G	C	G	C	A	T
Herzbergs Triumph	PI 664363	CFRA 1969.001	Western Europe	CFRA_1969_001_C1	H9	G	C	A	C	A	T
Herzbergs Triumph	PI 664363	CFRA 1969.001	Western Europe	CFRA_1969_001_C2	FaRCa1	G	C	G	C	A	T
Himiko	PI 551863	CFRA 465.003	Asia	CFRA_499_001_C1	H3	A	T	A	A	G	T
Himiko	PI 551863	CFRA 465.003	Asia	CFRA_499_001_C2	H3	A	T	A	A	G	T
His Excellency	PI 616763	CFRA 1477.001	California, U.S.	CFRA_1477_001_C1	H5	A	T	A	C	A	T
His Excellency	PI 616763	CFRA 1477.001	California, U.S.	CFRA_1477_001_C2	H14	G	C	G	C	G	T
Hogyoku	PI 616622	CFRA 1278.002	Asia	CFRA_1278_002_C1	H3	A	T	A	A	G	T
Hogyoku	PI 616622	CFRA 1278.002	Asia	CFRA_1278_002_C2	FaRCa1	G	C	G	C	A	T
Holiday	PI 551653	CFRA 287.001	New England U.S.	CFRA_297_004_C1	FaRCa1	G	C	G	C	A	T
Holiday	PI 551653	CFRA 287.001	New England U.S.	CFRA_297_004_C2	FaRCa1	G	C	G	C	A	T
Honeoye	PI 551588	CFRA 215.001	New England U.S.	CFRA_215_001_C1	H9	G	C	A	C	A	T
Honeoye	PI 551588	CFRA 215.001	New England U.S.	CFRA_215_001_C2	FaRCa1	G	C	G	C	A	T
Hood	PI 551502	CFRA 82.001	Northwest U.S.	CFRA_91_001_C1	H3	A	T	A	A	G	T
Hood	PI 551502	CFRA 82.001	Northwest U.S.	CFRA_91_001_C2	H3	A	T	A	A	G	T
Howard 17	PI 551593	CFRA 221.001	New England U.S.	CFRA_221_001_C1	H3	A	T	A	A	G	T
Howard 17	PI 551593	CFRA 221.001	New England U.S.	CFRA_221_001_C2	H4	A	T	A	A	G	TATA
Hsing Yu	PI 551872	CFRA 200.001	Asia	CFRA_200_001_C1	H9	G	C	A	C	A	T
Hsing Yu	PI 551872	CFRA 200.001	Asia	CFRA_200_001_C2	H14	G	C	G	C	G	T
Idea	PI 664316	CFRA 1267.001	Western Europe	CFRA_1267_001_C1	H4	A	T	A	A	G	TATA
Idea	PI 664316	CFRA 1267.001	Western Europe	CFRA_1267_001_C2	FaRCa1	G	C	G	C	A	T
Idil	PI 552262	CFRA 969.001	Eastern Canada	CFRA_976_001_C1	H9	G	C	A	C	A	T
Idil	PI 552262	CFRA 969.001	Eastern Canada	CFRA_976_001_C2	FaRCa1	G	C	G	C	A	T
IL 90-6-17	PI 664333	CFRA 1704.001	Midwest U.S.	CFRA_1704_001_C1	H3	A	T	A	A	G	T
IL 90-6-17	PI 664333	CFRA 1704.001	Midwest U.S.	CFRA_1704_001_C2	H3	A	T	A	A	G	T
Independence	PI 616998	CFRA 1765.001	Northwest U.S.	CFRA_1765_001_C1	H9	G	C	A	C	A	T
Independence	PI 616998	CFRA 1765.001	Northwest U.S.	CFRA_1765_001_C2	H13	G	C	G	C	A	TATA
Induka	PI 666635	CFRA 2153.001	Western Europe	CFRA_2153_001_C1	H3	A	T	A	A	G	T
Induka	PI 666635	CFRA 2153.001	Western Europe	CFRA_2153_001_C2	FaRCa1	G	C	G	C	A	T
Irvine	PI 660762	CFRA 1982.001	California, U.S.	CFRA_1982_001_C1	H3	A	T	A	A	G	T
Irvine	PI 660762	CFRA 1982.001	California, U.S.	CFRA_1982_001_C2	H4	A	T	A	A	G	TATA
Istochnik	PI 617017	CFRA 1787.001	Eastern Europe	CFRA_1787_001_C1	H3	A	T	A	A	G	T
Istochnik	PI 617017	CFRA 1787.001	Eastern Europe	CFRA_1787_001_C2	H9	G	C	A	C	A	T
Itasca	PI 664344	CFRA 1883.001	Midwest U.S.	CFRA_1883_001_C1	H9	G	C	A	C	A	T
Itasca	PI 664344	CFRA 1883.001	Midwest U.S.	CFRA_1883_001_C2	H3	A	T	A	A	G	T
Jaune	PI 617018	CFRA 1788.001	Eastern Europe	CFRA_1788_001_C1	H3	A	T	A	A	G	T
Jaune	PI 617018	CFRA 1788.001	Eastern Europe	CFRA_1788_001_C2	FaRCa1	G	C	G	C	A	T
Jerseybelle	PI 551414	CFRA 15.001	New England U.S.	CFRA_15_001_C1	H3	A	T	A	A	G	T
Jerseybelle	PI 551414	CFRA 15.001	New England U.S.	CFRA_15_001_C2	H3	A	T	A	A	G	T
Jewel	PI 551927	CFRA 636.001	New England U.S.	CFRA_641_001_C1	H15	G	T	A	A	G	T
Jewel	PI 551927	CFRA 636.001	New England U.S.	CFRA_641_001_C2	H10	G	C	A	C	A	TATA
Jonsok	PI 617019	CFRA 1789.001	Mid Atlantic U.S.	CFRA_1789_001_C1	FaRCa1	G	C	G	C	A	T
Jonsok	PI 617019	CFRA 1789.001	Mid Atlantic U.S.	CFRA_1789_001_C2	H9	G	C	A	C	A	T
Jucunda	PI 551623	CFRA 256.002	Western Europe	CFRA_260_001_C1	FaRCa1	G	C	G	C	A	T
Jucunda	PI 551623	CFRA 256.002	Western Europe	CFRA_260_001_C2	FaRCa1	G	C	G	C	A	T
Jurica	PI 551618	CFRA 250.002	Western Europe	CFRA_256_002_C1	H9	G	C	A	C	A	T
Jurica	PI 551618	CFRA 250.002	Western Europe	CFRA_256_002_C2	FaRCa1	G	C	G	C	A	T
K1	PI 616778	CFRA 1496.001	Alaska, U.S.	CFRA_1496_001_C1	FaRCa1	G	C	G	C	A	T
K1	PI 616778	CFRA 1496.001	Alaska, U.S.	CFRA_1496_001_C2	H13	G	C	G	C	A	TATA
Kagayaki	PI 641177	CFRA 1279.001	Asia	CFRA_1279_001_C1	FaRCa1	G	C	G	C	A	T
Kagayaki	PI 641177	CFRA 1279.001	Asia	CFRA_1279_001_C2	H3	A	T	A	A	G	T
Kaho	PI 641180	CFRA 1282.001	Asia	CFRA_1282_001_C1	H3	A	T	A	A	G	T
Kaho	PI 641180	CFRA 1282.001	Asia	CFRA_1282_001_C2	H4	A	T	A	A	G	TATA
Kaiser's Samling	PI 270471	CFRA 17.001	Western Europe	CFRA_17_001_C1	FaRCa1	G	C	G	C	A	T
Kaiser's Samling	PI 270471	CFRA 17.001	Western Europe	CFRA_17_001_C2	H10	G	C	A	C	A	TATA
Kama	PI 617020	CFRA 1790.001	Western Europe	CFRA_1790_001_C1	H9	G	C	A	C	A	T
Kama	PI 617020	CFRA 1790.001	Western Europe	CFRA_1790_001_C2	H13	G	C	G	C	A	TATA
Kaoling	PI 551537	CFRA 163.001	Asia	CFRA_163_001_C1	H14	G	C	G	C	G	T
Kaoling	PI 551537	CFRA 163.001	Asia	CFRA_163_001_C2	H3	A	T	A	A	G	T
Kent	PI 551589	CFRA 216.001	Eastern Canada	CFRA_216_001_C1	H3	A	T	A	A	G	T
Kent	PI 551589	CFRA 216.001	Eastern Canada	CFRA_216_001_C2	H10	G	C	A	C	A	TATA
Kikyou 5	PI 641179	CFRA 1281.001	Asia	CFRA_1281_001_C1	H3	A	T	A	A	G	T
Kikyou 5	PI 641179	CFRA 1281.001	Asia	CFRA_1281_001_C2	FaRCa1	G	C	G	C	A	T
Klondike	PI 551564	CFRA 189.001	Southeastern U.S.	CFRA_189_001_C1	H9	G	C	A	C	A	T
Klondike	PI 551564	CFRA 189.001	Southeastern U.S.	CFRA_189_001_C2	H3	A	T	A	A	G	T
Klonmore	PI 664330	CFRA 1602.001	Southeastern U.S.	CFRA_1602_001_C1	H17	G	T	A	C	A	TATA
Klonmore	PI 664330	CFRA 1602.001	Southeastern U.S.	CFRA_1602_001_C2	FaRCa1	G	C	G	C	A	T
Komsomalka	PI 551590	CFRA 217.001	Eastern Europe	CFRA_217_001_C1	FaRCa1	G	C	G	C	A	T
Komsomalka	PI 551590	CFRA 217.001	Eastern Europe	CFRA_217_001_C2	H13	G	C	G	C	A	TATA
Koralovaya	PI 551424	CFRA 120.001	Eastern Europe	CFRA_120_001_C1	FaRCa1	G	C	G	C	A	T
Koralovaya	PI 551424	CFRA 120.001	Eastern Europe	CFRA_120_001_C2	H4	A	T	A	A	G	TATA
Koro 103	PI 641170	CFRA 1268.001	Asia	CFRA_1268_001_C1	H3	A	T	A	A	G	T
Koro 103	PI 641170	CFRA 1268.001	Asia	CFRA_1268_001_C2	H3	A	T	A	A	G	T
Korona	PI 551581	CFRA 496.001	Western Europe	CFRA_505_001_C1	H3	A	T	A	A	G	T
Korona	PI 551581	CFRA 496.001	Western Europe	CFRA_505_001_C2	H3	A	T	A	A	G	T
Korona - Netherlands	PI 666636	CFRA 2154.001	Western Europe	CFRA_2154_001_C1	H3	A	T	A	A	G	T
Korona - Netherlands	PI 666636	CFRA 2154.001	Western Europe	CFRA_2154_001_C2	FaRCa1	G	C	G	C	A	T
Kunowase	PI 641178	CFRA 1280.001	Asia	CFRA_1280_001_C1	H9	G	C	A	C	A	T
Kunowase	PI 641178	CFRA 1280.001	Asia	CFRA_1280_001_C2	H3	A	T	A	A	G	T
Kurume	PI 551574	CFRA 199.001	Asia	CFRA_199_001_C1	H14	G	C	G	C	G	T
Kurume	PI 551574	CFRA 199.001	Asia	CFRA_199_001_C2	H3	A	T	A	A	G	T
Kurume 103	PI 551415	CFRA 16.001	Asia	CFRA_16_001_C1	H4	A	T	A	A	G	TATA
Kurume 103	PI 551415	CFRA 16.001	Asia	CFRA_16_001_C2	FaRCa1	G	C	G	C	A	T
Laguna	PI 670242	CFRA 2168.001	California, U.S.	CFRA_2168_001_C1	H3	A	T	A	A	G	T
Laguna	PI 670242	CFRA 2168.001	California, U.S.	CFRA_2168_001_C2	H3	A	T	A	A	G	T
Lambada	PI 617021	CFRA 1791.001	Western Europe	CFRA_1791_001_C1	H3	A	T	A	A	G	T
Lambada	PI 617021	CFRA 1791.001	Western Europe	CFRA_1791_001_C2	FaRCa1	G	C	G	C	A	T
L'Amour	PI 664345	CFRA 1884.001	New England U.S.	CFRA_1884_001_C1	FaRCa1	G	C	G	C	A	T
L'Amour	PI 664345	CFRA 1884.001	New England U.S.	CFRA_1884_001_C2	H10	G	C	A	C	A	TATA
Lassen	PI 551660	CFRA 296.001	California, U.S.	CFRA_302_002_C1	FaRCa1	G	C	G	C	A	T
Lassen	PI 551660	CFRA 296.001	California, U.S.	CFRA_302_002_C2	H3	A	T	A	A	G	T
Latecross	PI 616764	CFRA 1478.001	California, U.S.	CFRA_1478_001_C1	H3	A	T	A	A	G	T
Latecross	PI 616764	CFRA 1478.001	California, U.S.	CFRA_1478_001_C2	FaRCa1	G	C	G	C	A	T
Lateglow	PI 551830	CFRA 497.003	Mid Atlantic U.S.	CFRA_507_001_C1	FaRCa1	G	C	G	C	A	T
Lateglow	PI 551830	CFRA 497.003	Mid Atlantic U.S.	CFRA_507_001_C2	FaRCa1	G	C	G	C	A	T
Latestar	PI 616680	CFRA 1373.001	Mid Atlantic U.S.	CFRA_1373_001_C1	FaRCa1	G	C	G	C	A	T
Latestar	PI 616680	CFRA 1373.001	Mid Atlantic U.S.	CFRA_1373_001_C2	H3	A	T	A	A	G	T
Lavril	PI 617022	CFRA 1792.001	Mid Atlantic U.S.	CFRA_1792_001_C1	H4	A	T	A	A	G	TATA
Lavril	PI 617022	CFRA 1792.001	Mid Atlantic U.S.	CFRA_1792_001_C2	H3	A	T	A	A	G	T
Lester	PI 616501	CFRA 288.001	Mid Atlantic U.S.	CFRA_299_001_C1	FaRCa1	G	C	G	C	A	T
Lester	PI 616501	CFRA 288.001	Mid Atlantic U.S.	CFRA_299_001_C2	H4	A	T	A	A	G	TATA
Liberation D'Orleans	PI 551476	CFRA 64.001	Western Europe	CFRA_645_001_C1	FaRCa1	G	C	G	C	A	T
Liberation D'Orleans	PI 551476	CFRA 64.001	Western Europe	CFRA_645_001_C2	FaRCa1	G	C	G	C	A	T
Lihama	PI 617023	CFRA 1793.001	Western Europe	CFRA_1793_001_C1	FaRCa1	G	C	G	C	A	T
Lihama	PI 617023	CFRA 1793.001	Western Europe	CFRA_1793_001_C2	FaRCa1	G	C	G	C	A	T
Linda	PI 616618	CFRA 1265.001	Western Europe	CFRA_1265_001_C1	H3	A	T	A	A	G	T
Linda	PI 616618	CFRA 1265.001	Western Europe	CFRA_1265_001_C2	H3	A	T	A	A	G	T
Linn	PI 551500	CFRA 79.001	Northwest U.S.	CFRA_86_001_C1	FaRCa1	G	C	G	C	A	T
Linn	PI 551500	CFRA 79.001	Northwest U.S.	CFRA_86_001_C2	H4	A	T	A	A	G	TATA
Litessa	PI 551616	CFRA 248.001	Western Europe	CFRA_254_001_C1	H3	A	T	A	A	G	T
Litessa	PI 551616	CFRA 248.001	Western Europe	CFRA_254_001_C2	H3	A	T	A	A	G	T
Loran	PI 666631	CFRA 2149.001	California, U.S.	CFRA_2149_001_C1	H4	A	T	A	A	G	TATA
Loran	PI 666631	CFRA 2149.001	California, U.S.	CFRA_2149_001_C2	FaRCa1	G	C	G	C	A	T
Louise	PI 551575	CFRA 201.001	Eastern Canada	CFRA_201_001_C1	H9	G	C	A	C	A	T
Louise	PI 551575	CFRA 201.001	Eastern Canada	CFRA_201_001_C2	H13	G	C	G	C	A	TATA
Lupton	PI 551761	CFRA 405.003	New England U.S.	CFRA_412_001_C1	H19	G	T	G	C	A	T
Lupton	PI 551761	CFRA 405.003	New England U.S.	CFRA_412_001_C2	H9	G	C	A	C	A	T
Lvovskaya Rannaya	PI 617024	CFRA 1794.001	Eastern Europe	CFRA_1794_001_C1	H4	A	T	A	A	G	TATA
Lvovskaya Rannaya	PI 617024	CFRA 1794.001	Eastern Europe	CFRA_1794_001_C2	FaRCa1	G	C	G	C	A	T
Madame Moutot	PI 551632	CFRA 266.005	Western Europe	CFRA_270_001_C1	H3	A	T	A	A	G	T
Madame Moutot	PI 551632	CFRA 266.005	Western Europe	CFRA_270_001_C2	H9	G	C	A	C	A	T
Mara des Bois	PI 687353	CFRA 2317.001	Western Europe	CFRA_235_001_C1	H3	A	T	A	A	G	T
Mara des Bois	PI 687353	CFRA 2317.001	Western Europe	CFRA_235_001_C2	FaRCa1	G	C	G	C	A	T
Mars	PI 551950	CFRA 659.001	Midwest U.S.	CFRA_666_001_C1	H9	G	C	A	C	A	T
Mars	PI 551950	CFRA 659.001	Midwest U.S.	CFRA_666_001_C2	H9	G	C	A	C	A	T
Marshall	PI 691745	CFRA 511.001	New England U.S.	CFRA_528_001_C1	H4	A	T	A	A	G	TATA
Marshall	PI 691745	CFRA 511.001	New England U.S.	CFRA_528_001_C2	FaRCa1	G	C	G	C	A	T
Marshall - sakuma	PI 684677	CFRA 1195.001	Mid Atlantic U.S.	CFRA_1195_001_C1	H9	G	C	A	C	A	T
Marshall - sakuma	PI 684677	CFRA 1195.001	Mid Atlantic U.S.	CFRA_1195_001_C2	H3	A	T	A	A	G	T
Marshall (Bainbridge)	PI 551842	CFRA 511.002	New England U.S.	CFRA_529_001_C1	H3	A	T	A	A	G	T
Marshall (Bainbridge)	PI 551842	CFRA 511.002	New England U.S.	CFRA_529_001_C2	H9	G	C	A	C	A	T
Marshall (Japan)	PI 231090	CFRA 186.001	Asia	CFRA_186_001_C1	FaRCa1	G	C	G	C	A	T
Marshall (Japan)	PI 231090	CFRA 186.001	Asia	CFRA_186_001_C2	FaRCa1	G	C	G	C	A	T
Marsyalakaya	PI 551591	CFRA 219.001	Eastern Europe	CFRA_219_001_C1	H5	A	T	A	C	A	T
Marsyalakaya	PI 551591	CFRA 219.001	Eastern Europe	CFRA_219_001_C2	FaRCa1	G	C	G	C	A	T
Marys Peak	PI 682649	CFRA 2296.001	Northwest U.S.	CFRA_2296_001_C1	H3	A	T	A	A	G	T
Marys Peak	PI 682649	CFRA 2296.001	Northwest U.S.	CFRA_2296_001_C2	H3	A	T	A	A	G	T
Massey	PI 551431	CFRA 26.001	Mid Atlantic U.S.	CFRA_266_005_C1	FaRCa1	G	C	G	C	A	T
Massey	PI 551431	CFRA 26.001	Mid Atlantic U.S.	CFRA_266_005_C2	FaRCa1	G	C	G	C	A	T
Matared	PI 616780	CFRA 1498.001	Alaska, U.S.	CFRA_1498_001_C1	FaRCa1	G	C	G	C	A	T
Matared	PI 616780	CFRA 1498.001	Alaska, U.S.	CFRA_1498_001_C2	H3	A	T	A	A	G	T
MD-683	PI 551766	CFRA 409.001	Mid Atlantic U.S.	CFRA_416_001_C1	H3	A	T	A	A	G	T
MD-683	PI 551766	CFRA 409.001	Mid Atlantic U.S.	CFRA_416_001_C2	FaRCa1	G	C	G	C	A	T
MDUS 3022	PI 551798	CFRA 445.001	Mid Atlantic U.S.	CFRA_460_001_C1	H3	A	T	A	A	G	T
MDUS 3022	PI 551798	CFRA 445.001	Mid Atlantic U.S.	CFRA_460_001_C2	H3	A	T	A	A	G	T
MDUS 3184	PI 551928	CFRA 637.001	Mid Atlantic U.S.	CFRA_642_001_C1	H3	A	T	A	A	G	T
MDUS 3184	PI 551928	CFRA 637.001	Mid Atlantic U.S.	CFRA_642_001_C2	H4	A	T	A	A	G	TATA
MDUS 3316	PI 551929	CFRA 638.001	Mid Atlantic U.S.	CFRA_643_001_C1	H3	A	T	A	A	G	T
MDUS 3316	PI 551929	CFRA 638.001	Mid Atlantic U.S.	CFRA_643_001_C2	H15	G	T	A	A	G	T
MDUS 3816	PI 551930	CFRA 639.001	Mid Atlantic U.S.	CFRA_644_001_C1	H13	G	C	G	C	A	TATA
MDUS 3816	PI 551930	CFRA 639.001	Mid Atlantic U.S.	CFRA_644_001_C2	H15	G	T	A	A	G	T
MDUS 3839	PI 551931	CFRA 640.001	Mid Atlantic U.S.	CFRA_646_001_C1	H3	A	T	A	A	G	T
MDUS 3839	PI 551931	CFRA 640.001	Mid Atlantic U.S.	CFRA_646_001_C2	H15	G	T	A	A	G	T
MDUS 4234	PI 551932	CFRA 641.001	Mid Atlantic U.S.	CFRA_647_001_C1	H3	A	T	A	A	G	T
MDUS 4234	PI 551932	CFRA 641.001	Mid Atlantic U.S.	CFRA_647_001_C2	FaRCa1	G	C	G	C	A	T
MDUS 4258 (has white chimera)	PI 551933	CFRA 642.001	Mid Atlantic U.S.	CFRA_648_001_C1	FaRCa1	G	C	G	C	A	T
MDUS 4258 (has white chimera)	PI 551933	CFRA 642.001	Mid Atlantic U.S.	CFRA_648_001_C2	FaRCa1	G	C	G	C	A	T
MDUS 4355	PI 551934	CFRA 643.001	Mid Atlantic U.S.	CFRA_649_001_C1	H16	G	T	A	C	A	T
MDUS 4355	PI 551934	CFRA 643.001	Mid Atlantic U.S.	CFRA_649_001_C2	H4	A	T	A	A	G	TATA
MDUS 4380	PI 551935	CFRA 644.001	Mid Atlantic U.S.	CFRA_650_001_C1	FaRCa1	G	C	G	C	A	T
MDUS 4380	PI 551935	CFRA 644.001	Mid Atlantic U.S.	CFRA_650_001_C2	H10	G	C	A	C	A	TATA
MDUS 4587	PI 551936	CFRA 645.001	Mid Atlantic U.S.	CFRA_652_001_C1	H3	A	T	A	A	G	T
MDUS 4587	PI 551936	CFRA 645.001	Mid Atlantic U.S.	CFRA_652_001_C2	H3	A	T	A	A	G	T
MDUS 4588	PI 551937	CFRA 646.001	Mid Atlantic U.S.	CFRA_653_001_C1	H3	A	T	A	A	G	T
MDUS 4588	PI 551937	CFRA 646.001	Mid Atlantic U.S.	CFRA_653_001_C2	H4	A	T	A	A	G	TATA
MDUS 4609	PI 551938	CFRA 647.001	Mid Atlantic U.S.	CFRA_654_001_C1	H3	A	T	A	A	G	T
MDUS 4609	PI 551938	CFRA 647.001	Mid Atlantic U.S.	CFRA_654_001_C2	FaRCa1	G	C	G	C	A	T
MDUS 4645	PI 551939	CFRA 648.001	Mid Atlantic U.S.	CFRA_655_001_C1	H9	G	C	A	C	A	T
MDUS 4645	PI 551939	CFRA 648.001	Mid Atlantic U.S.	CFRA_655_001_C2	H15	G	T	A	A	G	T
MDUS 4774	PI 551940	CFRA 649.001	Mid Atlantic U.S.	CFRA_656_001_C1	H10	G	C	A	C	A	TATA
MDUS 4774	PI 551940	CFRA 649.001	Mid Atlantic U.S.	CFRA_656_001_C2	H3	A	T	A	A	G	T
MDUS 4987	PI 551941	CFRA 650.001	Mid Atlantic U.S.	CFRA_657_001_C1	H4	A	T	A	A	G	TATA
MDUS 4987	PI 551941	CFRA 650.001	Mid Atlantic U.S.	CFRA_657_001_C2	H15	G	T	A	A	G	T
MDUS 5012	PI 551943	CFRA 652.001	Mid Atlantic U.S.	CFRA_658_001_C1	H10	G	C	A	C	A	TATA
MDUS 5012	PI 551943	CFRA 652.001	Mid Atlantic U.S.	CFRA_658_001_C2	H3	A	T	A	A	G	T
MDUS 5097	PI 551944	CFRA 653.001	Mid Atlantic U.S.	CFRA_659_001_C1	H10	G	C	A	C	A	TATA
MDUS 5097	PI 551944	CFRA 653.001	Mid Atlantic U.S.	CFRA_659_001_C2	H3	A	T	A	A	G	T
MDUS 5120	PI 551945	CFRA 654.001	Mid Atlantic U.S.	CFRA_660_001_C1	H3	A	T	A	A	G	T
MDUS 5120	PI 551945	CFRA 654.001	Mid Atlantic U.S.	CFRA_660_001_C2	H4	A	T	A	A	G	TATA
MDUS 5130	PI 551946	CFRA 655.001	Mid Atlantic U.S.	CFRA_662_001_C1	FaRCa1	G	C	G	C	A	T
MDUS 5130	PI 551946	CFRA 655.001	Mid Atlantic U.S.	CFRA_662_001_C2	H15	G	T	A	A	G	T
MDUS 5136	PI 551947	CFRA 656.001	Mid Atlantic U.S.	CFRA_663_001_C1	H10	G	C	A	C	A	TATA
MDUS 5136	PI 551947	CFRA 656.001	Mid Atlantic U.S.	CFRA_663_001_C2	FaRCa1	G	C	G	C	A	T
MDUS 5189	PI 551948	CFRA 657.001	Mid Atlantic U.S.	CFRA_664_001_C1	H10	G	C	A	C	A	TATA
MDUS 5189	PI 551948	CFRA 657.001	Mid Atlantic U.S.	CFRA_664_001_C2	H3	A	T	A	A	G	T
MDUS 5368 R19	PI 616590	CFRA 1208.001	Mid Atlantic U.S.	CFRA_1208_001_C1	H4	A	T	A	A	G	TATA
MDUS 5368 R19	PI 616590	CFRA 1208.001	Mid Atlantic U.S.	CFRA_1208_001_C2	FaRCa1	G	C	G	C	A	T
MDUS 5406	PI 551949	CFRA 658.001	Mid Atlantic U.S.	CFRA_665_001_C1	FaRCa1	G	C	G	C	A	T
MDUS 5406	PI 551949	CFRA 658.001	Mid Atlantic U.S.	CFRA_665_001_C2	FaRCa1	G	C	G	C	A	T
Melcher 86-17	PI 616582	CFRA 1196.001	Southeastern U.S.	CFRA_1196_001_C1	FaRCa1	G	C	G	C	A	T
Melcher 86-17	PI 616582	CFRA 1196.001	Southeastern U.S.	CFRA_1196_001_C2	H3	A	T	A	A	G	T
Melody	PI 616853	CFRA 1593.001	Western Europe	CFRA_1593_001_C1	H3	A	T	A	A	G	T
Melody	PI 616853	CFRA 1593.001	Western Europe	CFRA_1593_001_C2	H20	G	T	G	C	A	TATA
Merrimack	PI 551562	CFRA 187.001	New England U.S.	CFRA_187_001_C1	FaRCa1	G	C	G	C	A	T
Merrimack	PI 551562	CFRA 187.001	New England U.S.	CFRA_187_001_C2	FaRCa1	G	C	G	C	A	T
Mesabi	PI 616936	CFRA 1687.001	Midwest U.S.	CFRA_1687_001_C1	FaRCa1	G	C	G	C	A	T
Mesabi	PI 616936	CFRA 1687.001	Midwest U.S.	CFRA_1687_001_C2	H13	G	C	G	C	A	TATA
Micmac	PI 551400	CFRA 9.001	Eastern Canada	CFRA_942_001_C1	H3	A	T	A	A	G	T
Micmac	PI 551400	CFRA 9.001	Eastern Canada	CFRA_942_001_C2	H9	G	C	A	C	A	T
Midland	PI 551532	CFRA 158.001	Mid Atlantic U.S.	CFRA_158_001_C1	FaRCa1	G	C	G	C	A	T
Midland	PI 551532	CFRA 158.001	Mid Atlantic U.S.	CFRA_158_001_C2	H3	A	T	A	A	G	T
Midway	PI 551538	CFRA 164.001	Mid Atlantic U.S.	CFRA_164_001_C1	H3	A	T	A	A	G	T
Midway	PI 551538	CFRA 164.001	Mid Atlantic U.S.	CFRA_164_001_C2	H13	G	C	G	C	A	TATA
Mieze Schindler	PI 664365	CFRA 1971.001	Western Europe	CFRA_1971_001_C1	H10	G	C	A	C	A	TATA
Mieze Schindler	PI 664365	CFRA 1971.001	Western Europe	CFRA_1971_001_C2	H9	G	C	A	C	A	T
Mimek	PI 551801	CFRA 448.001	Western Europe	CFRA_494_001_C1	H3	A	T	A	A	G	T
Mimek	PI 551801	CFRA 448.001	Western Europe	CFRA_494_001_C2	H9	G	C	A	C	A	T
Mira	PI 664338	CFRA 1875.001	Eastern Canada	CFRA_1875_001_C1	H9	G	C	A	C	A	T
Mira	PI 664338	CFRA 1875.001	Eastern Canada	CFRA_1875_001_C2	H4	A	T	A	A	G	TATA
Mishino	PI 641181	CFRA 1283.001	Asia	CFRA_1283_001_C1	H3	A	T	A	A	G	T
Mishino	PI 641181	CFRA 1283.001	Asia	CFRA_1283_001_C2	H3	A	T	A	A	G	T
Missionary hybrid	PI 616871	CFRA 1613.001	Southeastern U.S.	CFRA_1613_001_C1	H18	G	T	G	A	A	T
Missionary hybrid	PI 616871	CFRA 1613.001	Southeastern U.S.	CFRA_1613_001_C2	H3	A	T	A	A	G	T
Miyazaki	PI 616623	CFRA 1284.005	Asia	CFRA_1284_005_C1	H14	G	C	G	C	G	T
Miyazaki	PI 616623	CFRA 1284.005	Asia	CFRA_1284_005_C2	H3	A	T	A	A	G	T
Mohawk	PI 616598	CFRA 1217.001	Mid Atlantic U.S.	CFRA_1217_001_C1	H3	A	T	A	A	G	T
Mohawk	PI 616598	CFRA 1217.001	Mid Atlantic U.S.	CFRA_1217_001_C2	H3	A	T	A	A	G	T
Mollala	PI 551762	CFRA 406.001	Northwest U.S.	CFRA_413_004_C1	FaRCa1	G	C	G	C	A	T
Mollala	PI 551762	CFRA 406.001	Northwest U.S.	CFRA_413_004_C2	FaRCa1	G	C	G	C	A	T
Morioka 17	PI 551428	CFRA 132.001	Asia	CFRA_132_001_C1	H4	A	T	A	A	G	TATA
Morioka 17	PI 551428	CFRA 132.001	Asia	CFRA_132_001_C2	H3	A	T	A	A	G	T
Morioka 18	PI 641182	CFRA 1285.001	Asia	CFRA_1285_001_C1	H3	A	T	A	A	G	T
Morioka 18	PI 641182	CFRA 1285.001	Asia	CFRA_1285_001_C2	FaRCa1	G	C	G	C	A	T
Morioka 20	PI 616624	CFRA 1287.001	Asia	CFRA_1287_001_C1	H9	G	C	A	C	A	T
Morioka 20	PI 616624	CFRA 1287.001	Asia	CFRA_1287_001_C2	H3	A	T	A	A	G	T
Morioka 22	PI 641183	CFRA 1286.001	Asia	CFRA_1286_001_C1	H3	A	T	A	A	G	T
Morioka 22	PI 641183	CFRA 1286.001	Asia	CFRA_1286_001_C2	H9	G	C	A	C	A	T
Mrak	PI 684676	CFRA 1021.002	California, U.S.	CFRA_1021_002_C1	H3	A	T	A	A	G	T
Mrak	PI 684676	CFRA 1021.002	California, U.S.	CFRA_1021_002_C2	FaRCa1	G	C	G	C	A	T
MSU_75	PI686943	CFRA 2302.001	Midwest U.S.	CFRA_231_001_C1	H4	A	T	A	A	G	TATA
MSU_75	PI686943	CFRA 2302.001	Midwest U.S.	CFRA_231_001_C2	FaRCa1	G	C	G	C	A	T
MSU_76	PI686944	CFRA 2303.001	Midwest U.S.	CFRA_2317_001_C1	FaRCa1	G	C	G	C	A	T
MSU_76	PI686944	CFRA 2303.001	Midwest U.S.	CFRA_2317_001_C2	H13	G	C	G	C	A	TATA
MSU_77	PI686945	CFRA 2304.001	Midwest U.S.	CFRA_232_001_C1	H6	A	T	A	C	A	TATA
MSU_77	PI686945	CFRA 2304.001	Midwest U.S.	CFRA_232_001_C2	H3	A	T	A	A	G	T
MSU_79	PI686946	CFRA 2305.001	Midwest U.S.	CFRA_233_001_C1	H3	A	T	A	A	G	T
MSU_79	PI686946	CFRA 2305.001	Midwest U.S.	CFRA_233_001_C2	FaRCa1	G	C	G	C	A	T
Muir	PI 664332	CFRA 1675.001	California, U.S.	CFRA_1675_001_C1	H3	A	T	A	A	G	T
Muir	PI 664332	CFRA 1675.001	California, U.S.	CFRA_1675_001_C2	H4	A	T	A	A	G	TATA
Nagasaki Queen	PI 616625	CFRA 1288.001	Asia	CFRA_1288_001_C1	FaRCa1	G	C	G	C	A	T
Nagasaki Queen	PI 616625	CFRA 1288.001	Asia	CFRA_1288_001_C2	H13	G	C	G	C	A	TATA
Nagoya-oomi	PI 641184	CFRA 1289.001	Asia	CFRA_1289_001_C1	H3	A	T	A	A	G	T
Nagoya-oomi	PI 641184	CFRA 1289.001	Asia	CFRA_1289_001_C2	FaRCa1	G	C	G	C	A	T
Narcissa	PI 551434	CFRA 119.001	Mid Atlantic U.S.	CFRA_119_001_C1	H3	A	T	A	A	G	T
Narcissa	PI 551434	CFRA 119.001	Mid Atlantic U.S.	CFRA_119_001_C2	H3	A	T	A	A	G	T
NC 3892 MI	PI 551951	CFRA 660.001	Southeastern U.S.	CFRA_68_001_C1	H3	A	T	A	A	G	T
NC 3892 MI	PI 551951	CFRA 660.001	Southeastern U.S.	CFRA_68_001_C2	FaRCa1	G	C	G	C	A	T
Nike	PI 616619	CFRA 1266.001	Western Europe	CFRA_1266_001_C1	FaRCa1	G	C	G	C	A	T
Nike	PI 616619	CFRA 1266.001	Western Europe	CFRA_1266_001_C2	H3	A	T	A	A	G	T
Nisga'a	PI 664370	CFRA 1977.001	Western Canada	CFRA_1977_001_C1	H3	A	T	A	A	G	T
Nisga'a	PI 664370	CFRA 1977.001	Western Canada	CFRA_1977_001_C2	H13	G	C	G	C	A	TATA
Northeaster	PI 616918	CFRA 1664.003	Mid Atlantic U.S.	CFRA_1664_003_C1	H15	G	T	A	A	G	T
Northeaster	PI 616918	CFRA 1664.003	Mid Atlantic U.S.	CFRA_1664_003_C2	H4	A	T	A	A	G	TATA
Northland	PI 551592	CFRA 220.001	Midwest U.S.	CFRA_220_001_C1	H5	A	T	A	C	A	T
Northland	PI 551592	CFRA 220.001	Midwest U.S.	CFRA_220_001_C2	FaRCa1	G	C	G	C	A	T
Northwest	PI 551499	CFRA 78.001	Northwest U.S.	CFRA_84_001_C1	H3	A	T	A	A	G	T
Northwest	PI 551499	CFRA 78.001	Northwest U.S.	CFRA_84_001_C2	H4	A	T	A	A	G	TATA
NW 90054-37	PI 641196	CFRA 1822.001	Northwest U.S.	CFRA_1822_001_C1	H2	A	C	G	C	A	T
NW 90054-37	PI 641196	CFRA 1822.001	Northwest U.S.	CFRA_1822_001_C2	H3	A	T	A	A	G	T
Nyohou	PI 616626	CFRA 1290.003	Asia	CFRA_1290_003_C1	H3	A	T	A	A	G	T
Nyohou	PI 616626	CFRA 1290.003	Asia	CFRA_1290_003_C2	H9	G	C	A	C	A	T
Oberschliessen	PI 551631	CFRA 265.002	Western Europe	CFRA_27_001_C1	H10	G	C	A	C	A	TATA
Oberschliessen	PI 551631	CFRA 265.002	Western Europe	CFRA_27_001_C2	H3	A	T	A	A	G	T
Ogallala	PI 551539	CFRA 165.001	Northwest U.S.	CFRA_165_001_C1	H3	A	T	A	A	G	T
Ogallala	PI 551539	CFRA 165.001	Northwest U.S.	CFRA_165_001_C2	H3	A	T	A	A	G	T
Okitsu 15	PI 641173	CFRA 1271.001	Asia	CFRA_1271_001_C1	H4	A	T	A	A	G	TATA
Okitsu 15	PI 641173	CFRA 1271.001	Asia	CFRA_1271_001_C2	H3	A	T	A	A	G	T
Olympus	PI 551504	CFRA 84.001	Northwest U.S.	CFRA_940_001_C1	H8	G	C	A	A	G	T
Olympus	PI 551504	CFRA 84.001	Northwest U.S.	CFRA_940_001_C2	H3	A	T	A	A	G	T
Ooishi-shikinari 2	PI 641185	CFRA 1291.001	Asia	CFRA_1291_001_C1	H13	G	C	G	C	A	TATA
Ooishi-shikinari 2	PI 641185	CFRA 1291.001	Asia	CFRA_1291_001_C2	FaRCa1	G	C	G	C	A	T
Orland	PI 551420	CFRA 113.001	New England U.S.	CFRA_113_001_C1	H14	G	C	G	C	G	T
Orland	PI 551420	CFRA 113.001	New England U.S.	CFRA_113_001_C2	H3	A	T	A	A	G	T
ORUS 1083-135	PI 616591	CFRA 1210.001	Northwest U.S.	CFRA_1210_001_C1	H4	A	T	A	A	G	TATA
ORUS 1083-135	PI 616591	CFRA 1210.001	Northwest U.S.	CFRA_1210_001_C2	FaRCa1	G	C	G	C	A	T
ORUS 1239R-21	PI 651549	CFRA 1821.001	Northwest U.S.	CFRA_1821_001_C1	H4	A	T	A	A	G	TATA
ORUS 1239R-21	PI 651549	CFRA 1821.001	Northwest U.S.	CFRA_1821_001_C2	FaRCa1	G	C	G	C	A	T
ORUS 1267-236	PI 651548	CFRA 1820.001	Northwest U.S.	CFRA_1820_001_C1	H3	A	T	A	A	G	T
ORUS 1267-236	PI 651548	CFRA 1820.001	Northwest U.S.	CFRA_1820_001_C2	H4	A	T	A	A	G	TATA
ORUS 1359-1	PI 552272	CFRA 979.001	Northwest U.S.	CFRA_2305_001_C1	FaRCa1	G	C	G	C	A	T
ORUS 1359-1	PI 552272	CFRA 979.001	Northwest U.S.	CFRA_2305_001_C2	H9	G	C	A	C	A	T
ORUS 1384-3	PI 552267	CFRA 974.001	Northwest U.S.	CFRA_999_001_C1	H13	G	C	G	C	A	TATA
ORUS 1384-3	PI 552267	CFRA 974.001	Northwest U.S.	CFRA_999_001_C2	H9	G	C	A	C	A	T
ORUS 1391-1	PI 552268	CFRA 975.001	Northwest U.S.	CFRA_446_001_C1	H3	A	T	A	A	G	T
ORUS 1391-1	PI 552268	CFRA 975.001	Northwest U.S.	CFRA_446_001_C2	FaRCa1	G	C	G	C	A	T
ORUS 1407-76	PI 552269	CFRA 976.001	Northwest U.S.	CFRA_2302_001_C1	H9	G	C	A	C	A	T
ORUS 1407-76	PI 552269	CFRA 976.001	Northwest U.S.	CFRA_2302_001_C2	H3	A	T	A	A	G	T
ORUS 2427-1	PI 670236	CFRA 2162.001	Northwest U.S.	CFRA_2162_001_C1	FaRCa1	G	C	G	C	A	T
ORUS 2427-1	PI 670236	CFRA 2162.001	Northwest U.S.	CFRA_2162_001_C2	FaRCa1	G	C	G	C	A	T
ORUS 3727 ORUSM 264	PI 552235	CFRA 940.001	Northwest U.S.	CFRA_965_001_C1	H3	A	T	A	A	G	T
ORUS 3727 ORUSM 264	PI 552235	CFRA 940.001	Northwest U.S.	CFRA_965_001_C2	H4	A	T	A	A	G	TATA
ORUS 3727 ORUSM 265	PI 552236	CFRA 941.001	Northwest U.S.	CFRA_966_001_C1	H4	A	T	A	A	G	TATA
ORUS 3727 ORUSM 265	PI 552236	CFRA 941.001	Northwest U.S.	CFRA_966_001_C2	FaRCa1	G	C	G	C	A	T
ORUS 4357 ORUSM 202	PI 551856	CFRA 527.001	Northwest U.S.	CFRA_534_001_C1	H3	A	T	A	A	G	T
ORUS 4357 ORUSM 202	PI 551856	CFRA 527.001	Northwest U.S.	CFRA_534_001_C2	H3	A	T	A	A	G	T
ORUS 4474 ORUSM 152	PI 552237	CFRA 942.001	Northwest U.S.	CFRA_967_001_C1	FaRCa1	G	C	G	C	A	T
ORUS 4474 ORUSM 152	PI 552237	CFRA 942.001	Northwest U.S.	CFRA_967_001_C2	FaRCa1	G	C	G	C	A	T
ORUS 4816 ORUSM 173	PI 551858	CFRA 530.001	Northwest U.S.	CFRA_579_001_C1	FaRCa1	G	C	G	C	A	T
ORUS 4816 ORUSM 173	PI 551858	CFRA 530.001	Northwest U.S.	CFRA_579_001_C2	H3	A	T	A	A	G	T
ORUS 4817 ORUSM 926	PI 551857	CFRA 528.001	Northwest U.S.	CFRA_543_002_C1	H3	A	T	A	A	G	T
ORUS 4817 ORUSM 926	PI 551857	CFRA 528.001	Northwest U.S.	CFRA_543_002_C2	H3	A	T	A	A	G	T
ORUS 4916 UCM 731	PI 552238	CFRA 943.001	Northwest U.S.	CFRA_969_001_C1	FaRCa1	G	C	G	C	A	T
ORUS 4916 UCM 731	PI 552238	CFRA 943.001	Northwest U.S.	CFRA_969_001_C2	H3	A	T	A	A	G	T
ORUS 740-7	PI 552234	CFRA 939.001	Northwest U.S.	CFRA_964_001_C1	H9	G	C	A	C	A	T
ORUS 740-7	PI 552234	CFRA 939.001	Northwest U.S.	CFRA_964_001_C2	H3	A	T	A	A	G	T
Oso Grande	PI 660778	CFRA 2049.001	California, U.S.	CFRA_2049_001_C1	H3	A	T	A	A	G	T
Oso Grande	PI 660778	CFRA 2049.001	California, U.S.	CFRA_2049_001_C2	H3	A	T	A	A	G	T
Ourown	PI 551480	CFRA 139.001	Midwest U.S.	CFRA_139_001_C1	H3	A	T	A	A	G	T
Ourown	PI 551480	CFRA 139.001	Midwest U.S.	CFRA_139_001_C2	FaRCa1	G	C	G	C	A	T
Ovation	PI 634800	CFRA 1818.001	Mid Atlantic U.S.	CFRA_1818_001_C1	FaRCa1	G	C	G	C	A	T
Ovation	PI 634800	CFRA 1818.001	Mid Atlantic U.S.	CFRA_1818_001_C2	FaRCa1	G	C	G	C	A	T
Ozark Beauty	PI 551545	CFRA 172.002	Southeastern U.S.	CFRA_172_002_C1	FaRCa1	G	C	G	C	A	T
Ozark Beauty	PI 551545	CFRA 172.002	Southeastern U.S.	CFRA_172_002_C2	H3	A	T	A	A	G	T
Pai Yu	PI 551419	CFRA 112.001	Asia	CFRA_112_001_C1	H3	A	T	A	A	G	T
Pai Yu	PI 551419	CFRA 112.001	Asia	CFRA_112_001_C2	H14	G	C	G	C	G	T
Pajaro	PI 657857	CFRA 1949.001	California, U.S.	CFRA_1949_001_C1	H3	A	T	A	A	G	T
Pajaro	PI 657857	CFRA 1949.001	California, U.S.	CFRA_1949_001_C2	H4	A	T	A	A	G	TATA
Pantagruella	PI 551633	CFRA 267.001	Western Europe	CFRA_271_001_C1	H3	A	T	A	A	G	T
Pantagruella	PI 551633	CFRA 267.001	Western Europe	CFRA_271_001_C2	H14	G	C	G	C	G	T
Parker	PI 637924	CFRA 1015.002	California, U.S.	CFRA_1015_002_C1	H3	A	T	A	A	G	T
Parker	PI 637924	CFRA 1015.002	California, U.S.	CFRA_1015_002_C2	H3	A	T	A	A	G	T
Pavlovtchanka	PI 616859	CFRA 1599.001	Eastern Europe	CFRA_1599_001_C1	FaRCa1	G	C	G	C	A	T
Pavlovtchanka	PI 616859	CFRA 1599.001	Eastern Europe	CFRA_1599_001_C2	FaRCa1	G	C	G	C	A	T
Pegasus	PI 616922	CFRA 1670.001	Western Europe	CFRA_1670_001_C1	H4	A	T	A	A	G	TATA
Pegasus	PI 616922	CFRA 1670.001	Western Europe	CFRA_1670_001_C2	H3	A	T	A	A	G	T
Pelican	PI 637960	CFRA 1844.001	Mid Atlantic U.S.	CFRA_1844_001_C1	H3	A	T	A	A	G	T
Pelican	PI 637960	CFRA 1844.001	Mid Atlantic U.S.	CFRA_1844_001_C2	FaRCa1	G	C	G	C	A	T
Perle de Prague	PI 551408	CFRA 28.001	Western Europe	CFRA_296_001_C1	H13	G	C	G	C	A	TATA
Perle de Prague	PI 551408	CFRA 28.001	Western Europe	CFRA_296_001_C2	H3	A	T	A	A	G	T
Pinnacle	PI 637957	CFRA 1833.001	Northwest U.S.	CFRA_1833_001_C1	H3	A	T	A	A	G	T
Pinnacle	PI 637957	CFRA 1833.001	Northwest U.S.	CFRA_1833_001_C2	H3	A	T	A	A	G	T
Pocahontas	PI 551477	CFRA 136.001	Mid Atlantic U.S.	CFRA_136_001_C1	H3	A	T	A	A	G	T
Pocahontas	PI 551477	CFRA 136.001	Mid Atlantic U.S.	CFRA_136_001_C2	H10	G	C	A	C	A	TATA
Podnyaya Zagorya	PI 551594	CFRA 289.001	Eastern Europe	CFRA_3_001_C1	H3	A	T	A	A	G	T
Podnyaya Zagorya	PI 551594	CFRA 289.001	Eastern Europe	CFRA_3_001_C2	FaRCa1	G	C	G	C	A	T
Precosana	PI 551627	CFRA 410.001	Western Europe	CFRA_417_001_C1	H19	G	T	G	C	A	T
Precosana	PI 551627	CFRA 410.001	Western Europe	CFRA_417_001_C2	H3	A	T	A	A	G	T
Prelude	PI 551488	CFRA 152.001	Southeastern U.S.	CFRA_152_001_C1	H4	A	T	A	A	G	TATA
Prelude	PI 551488	CFRA 152.001	Southeastern U.S.	CFRA_152_001_C2	H3	A	T	A	A	G	T
Primella	PI 551422	CFRA 116.001	Western Europe	CFRA_116_001_C1	H9	G	C	A	C	A	T
Primella	PI 551422	CFRA 116.001	Western Europe	CFRA_116_001_C2	FaRCa1	G	C	G	C	A	T
Primetime	PI 616681	CFRA 1374.001	Mid Atlantic U.S.	CFRA_1374_001_C1	FaRCa1	G	C	G	C	A	T
Primetime	PI 616681	CFRA 1374.001	Mid Atlantic U.S.	CFRA_1374_001_C2	H13	G	C	G	C	A	TATA
Prisvyata	PI 617025	CFRA 1795.001	Mid Atlantic U.S.	CFRA_1795_001_C1	FaRCa1	G	C	G	C	A	T
Prisvyata	PI 617025	CFRA 1795.001	Mid Atlantic U.S.	CFRA_1795_001_C2	H3	A	T	A	A	G	T
Profusion	PI 551563	CFRA 188.001	Western Europe	CFRA_188_001_C1	H3	A	T	A	A	G	T
Profusion	PI 551563	CFRA 188.001	Western Europe	CFRA_188_001_C2	H9	G	C	A	C	A	T
Protem	PI 551840	CFRA 509.001	Western Canada	CFRA_527_001_C1	H3	A	T	A	A	G	T
Protem	PI 551840	CFRA 509.001	Western Canada	CFRA_527_001_C2	H9	G	C	A	C	A	T
Puget Beauty	PI 551506	CFRA 86.001	Northwest U.S.	CFRA_941_001_C1	H3	A	T	A	A	G	T
Puget Beauty	PI 551506	CFRA 86.001	Northwest U.S.	CFRA_941_001_C2	H15	G	T	A	A	G	T
Puget Reliance	PI 664321	CFRA 1475.001	Northwest U.S.	CFRA_1475_001_C1	H3	A	T	A	A	G	T
Puget Reliance	PI 664321	CFRA 1475.001	Northwest U.S.	CFRA_1475_001_C2	FaRCa1	G	C	G	C	A	T
Quinalt	PI 551846	CFRA 515.002	Northwest U.S.	CFRA_530_001_C1	H3	A	T	A	A	G	T
Quinalt	PI 551846	CFRA 515.002	Northwest U.S.	CFRA_530_001_C2	H4	A	T	A	A	G	TATA
Rabunda	PI 551624	CFRA 258.001	Western Europe	CFRA_263_001_C1	H3	A	T	A	A	G	T
Rabunda	PI 551624	CFRA 258.001	Western Europe	CFRA_263_001_C2	H3	A	T	A	A	G	T
Radiance	PI 551902	CFRA 1004.001	Northwest U.S.	CFRA_1004_001_C1	H3	A	T	A	A	G	T
Radiance	PI 551902	CFRA 1004.001	Northwest U.S.	CFRA_1004_001_C2	H3	A	T	A	A	G	T
Rainier	PI 551505	CFRA 500.001	Northwest U.S.	CFRA_511_001_C1	FaRCa1	G	C	G	C	A	T
Rainier	PI 551505	CFRA 500.001	Northwest U.S.	CFRA_511_001_C2	H3	A	T	A	A	G	T
Rannyaya Plotnaya	PI 616588	CFRA 1206.001	Eastern Europe	CFRA_1206_001_C1	FaRCa1	G	C	G	C	A	T
Rannyaya Plotnaya	PI 616588	CFRA 1206.001	Eastern Europe	CFRA_1206_001_C2	H7	A	T	G	C	A	TATA
Raritan	PI 551595	CFRA 224.001	New England U.S.	CFRA_224_001_C1	H3	A	T	A	A	G	T
Raritan	PI 551595	CFRA 224.001	New England U.S.	CFRA_224_001_C2	H10	G	C	A	C	A	TATA
Red Cross	PI 551906	CFRA 579.001	California, U.S.	CFRA_62_001_C1	H9	G	C	A	C	A	T
Red Cross	PI 551906	CFRA 579.001	California, U.S.	CFRA_62_001_C2	H3	A	T	A	A	G	T
Red Gauntlet	PI 551530	CFRA 155.003	Western Europe	CFRA_155_003_C1	H3	A	T	A	A	G	T
Red Gauntlet	PI 551530	CFRA 155.003	Western Europe	CFRA_155_003_C2	H4	A	T	A	A	G	TATA
Red Giant	PI 551755	CFRA 396.001	Midwest U.S.	CFRA_400_001_C1	FaRCa1	G	C	G	C	A	T
Red Giant	PI 551755	CFRA 396.001	Midwest U.S.	CFRA_400_001_C2	H16	G	T	A	C	A	T
Red Shore (Krasny Bereg)	PI 616858	CFRA 1598.001	Eastern Europe	CFRA_1598_001_C1	H4	A	T	A	A	G	TATA
Red Shore (Krasny Bereg)	PI 616858	CFRA 1598.001	Eastern Europe	CFRA_1598_001_C2	FaRCa1	G	C	G	C	A	T
Redchief	PI 551433	CFRA 114.001	Mid Atlantic U.S.	CFRA_114_001_C1	H3	A	T	A	A	G	T
Redchief	PI 551433	CFRA 114.001	Mid Atlantic U.S.	CFRA_114_001_C2	FaRCa1	G	C	G	C	A	T
Redcoat	PI 551596	CFRA 225.001	Eastern Canada	CFRA_225_001_C1	H9	G	C	A	C	A	T
Redcoat	PI 551596	CFRA 225.001	Eastern Canada	CFRA_225_001_C2	H9	G	C	A	C	A	T
Redcrest	PI 551859	CFRA 529.001	Northwest U.S.	CFRA_570_001_C1	FaRCa1	G	C	G	C	A	T
Redcrest	PI 551859	CFRA 529.001	Northwest U.S.	CFRA_570_001_C2	H3	A	T	A	A	G	T
Redgem	PI 552271	CFRA 978.001	Northwest U.S.	CFRA_2304_001_C1	H8	G	C	A	A	G	T
Redgem	PI 552271	CFRA 978.001	Northwest U.S.	CFRA_2304_001_C2	H10	G	C	A	C	A	TATA
Redglow	PI 551609	CFRA 240.001	Mid Atlantic U.S.	CFRA_247_001_C1	FaRCa1	G	C	G	C	A	T
Redglow	PI 551609	CFRA 240.001	Mid Atlantic U.S.	CFRA_247_001_C2	FaRCa1	G	C	G	C	A	T
Redstar	PI 551401	CFRA 10.001	Mid Atlantic U.S.	CFRA_10_001_C1	H3	A	T	A	A	G	T
Redstar	PI 551401	CFRA 10.001	Mid Atlantic U.S.	CFRA_10_001_C2	FaRCa1	G	C	G	C	A	T
Regina	PI 617013	CFRA 1783.001	Western Europe	CFRA_1783_001_C1	FaRCa1	G	C	G	C	A	T
Regina	PI 617013	CFRA 1783.001	Western Europe	CFRA_1783_001_C2	FaRCa1	G	C	G	C	A	T
Reikou	PI 616627	CFRA 1292.002	Asia	CFRA_1292_002_C1	H9	G	C	A	C	A	T
Reikou	PI 616627	CFRA 1292.002	Asia	CFRA_1292_002_C2	H9	G	C	A	C	A	T
Repita	PI 551768	CFRA 412.001	Western Europe	CFRA_418_001_C1	FaRCa1	G	C	G	C	A	T
Repita	PI 551768	CFRA 412.001	Western Europe	CFRA_418_001_C2	FaRCa1	G	C	G	C	A	T
Revada	PI 551625	CFRA 259.001	Western Europe	CFRA_265_002_C1	FaRCa1	G	C	G	C	A	T
Revada	PI 551625	CFRA 259.001	Western Europe	CFRA_265_002_C2	H9	G	C	A	C	A	T
Roman	PI 666630	CFRA 2148.001	California, U.S.	CFRA_2148_001_C1	FaRCa1	G	C	G	C	A	T
Roman	PI 666630	CFRA 2148.001	California, U.S.	CFRA_2148_001_C2	FaRCa1	G	C	G	C	A	T
Rosanne	PI 551560	CFRA 184.001	Mid Atlantic U.S.	CFRA_184_001_C1	H3	A	T	A	A	G	T
Rosanne	PI 551560	CFRA 184.001	Mid Atlantic U.S.	CFRA_184_001_C2	H3	A	T	A	A	G	T
Royal Sovereign	PI 551615	CFRA 247.001	Western Europe	CFRA_253_001_C1	H13	G	C	G	C	A	TATA
Royal Sovereign	PI 551615	CFRA 247.001	Western Europe	CFRA_253_001_C2	H9	G	C	A	C	A	T
Rubin	PI 551555	CFRA 178.001	Western Europe	CFRA_178_001_C1	H10	G	C	A	C	A	TATA
Rubin	PI 551555	CFRA 178.001	Western Europe	CFRA_178_001_C2	H3	A	T	A	A	G	T
Sitka hybrid S1	PI 616779	CFRA 1497.001	Alaska, U.S.	CFRA_1497_001_C1	FaRCa1	G	C	G	C	A	T
Sitka hybrid S1	PI 616779	CFRA 1497.001	Alaska, U.S.	CFRA_1497_001_C2	H13	G	C	G	C	A	TATA
Saladin	PI 551635	CFRA 269.001	Western Europe	CFRA_28_001_C1	H3	A	T	A	A	G	T
Saladin	PI 551635	CFRA 269.001	Western Europe	CFRA_28_001_C2	H13	G	C	G	C	A	TATA
Salinas	PI 551661	CFRA 297.004	California, U.S.	CFRA_303_002_C1	H4	A	T	A	A	G	TATA
Salinas	PI 551661	CFRA 297.004	California, U.S.	CFRA_303_002_C2	FaRCa1	G	C	G	C	A	T
Sans Rival	PI 551804	CFRA 400.001	Western Europe	CFRA_406_001_C1	H3	A	T	A	A	G	T
Sans Rival	PI 551804	CFRA 400.001	Western Europe	CFRA_406_001_C2	H4	A	T	A	A	G	TATA
Santana	PI 666601	CFRA 1473.001	California, U.S.	CFRA_1473_001_C1	H3	A	T	A	A	G	T
Santana	PI 666601	CFRA 1473.001	California, U.S.	CFRA_1473_001_C2	H3	A	T	A	A	G	T
Savio	PI 551758	CFRA 399.001	Western Europe	CFRA_403_001_C1	H3	A	T	A	A	G	T
Savio	PI 551758	CFRA 399.001	Western Europe	CFRA_403_001_C2	H3	A	T	A	A	G	T
Scarlet	PI 551597	CFRA 226.003	Western Europe	CFRA_226_003_C1	FaRCa1	G	C	G	C	A	T
Scarlet	PI 551597	CFRA 226.003	Western Europe	CFRA_226_003_C2	FaRCa1	G	C	G	C	A	T
Scotland	PI 616596	CFRA 1215.001	Eastern Canada	CFRA_1215_001_C1	H13	G	C	G	C	A	TATA
Scotland	PI 616596	CFRA 1215.001	Eastern Canada	CFRA_1215_001_C2	FaRCa1	G	C	G	C	A	T
Scott	PI 551416	CFRA 22.001	Mid Atlantic U.S.	CFRA_22_001_C1	H3	A	T	A	A	G	T
Scott	PI 551416	CFRA 22.001	Mid Atlantic U.S.	CFRA_22_001_C2	H4	A	T	A	A	G	TATA
Seascape	PI 660779	CFRA 2050.001	California, U.S.	CFRA_2050_001_C1	H3	A	T	A	A	G	T
Seascape	PI 660779	CFRA 2050.001	California, U.S.	CFRA_2050_001_C2	H3	A	T	A	A	G	T
Selekta	PI 551873	CFRA 533.002	South Africa	CFRA_60_001_C1	FaRCa1	G	C	G	C	A	T
Selekta	PI 551873	CFRA 533.002	South Africa	CFRA_60_001_C2	FaRCa1	G	C	G	C	A	T
Selkirk	PI 616592	CFRA 1211.001	Eastern Canada	CFRA_1211_001_C1	FaRCa1	G	C	G	C	A	T
Selkirk	PI 616592	CFRA 1211.001	Eastern Canada	CFRA_1211_001_C2	H9	G	C	A	C	A	T
Selva	PI 551814	CFRA 466.001	California, U.S.	CFRA_500_001_C1	FaRCa1	G	C	G	C	A	T
Selva	PI 551814	CFRA 466.001	California, U.S.	CFRA_500_001_C2	H3	A	T	A	A	G	T
Selva x Del Norte 92006 D	PI 616848	CFRA 1588.001	Northwest U.S.	CFRA_1588_001_C1	H3	A	T	A	A	G	T
Selva x Del Norte 92006 D	PI 616848	CFRA 1588.001	Northwest U.S.	CFRA_1588_001_C2	FaRCa1	G	C	G	C	A	T
Selva x LCM-19 92009 D	PI 616849	CFRA 1589.001	Northwest U.S.	CFRA_1589_001_C1	H3	A	T	A	A	G	T
Selva x LCM-19 92009 D	PI 616849	CFRA 1589.001	Northwest U.S.	CFRA_1589_001_C2	FaRCa1	G	C	G	C	A	T
Selva x X-11 92012 I	PI 616850	CFRA 1590.001	Northwest U.S.	CFRA_1590_001_C1	FaRCa1	G	C	G	C	A	T
Selva x X-11 92012 I	PI 616850	CFRA 1590.001	Northwest U.S.	CFRA_1590_001_C2	H20	G	T	G	C	A	TATA
Seneca	PI 616559	CFRA 1168.001	New England U.S.	CFRA_1168_001_C1	H3	A	T	A	A	G	T
Seneca	PI 616559	CFRA 1168.001	New England U.S.	CFRA_1168_001_C2	H10	G	C	A	C	A	TATA
Senga Sengana	PI 264680	CFRA 257.001	Western Europe	CFRA_262_001_C1	H3	A	T	A	A	G	T
Senga Sengana	PI 264680	CFRA 257.001	Western Europe	CFRA_262_001_C2	FaRCa1	G	C	G	C	A	T
Sentinel	PI 551430	CFRA 153.001	Mid Atlantic U.S.	CFRA_153_001_C1	H10	G	C	A	C	A	TATA
Sentinel	PI 551430	CFRA 153.001	Mid Atlantic U.S.	CFRA_153_001_C2	H3	A	T	A	A	G	T
September Sweet	PI 616920	CFRA 1667.001	Mid Atlantic U.S.	CFRA_1667_001_C1	FaRCa1	G	C	G	C	A	T
September Sweet	PI 616920	CFRA 1667.001	Mid Atlantic U.S.	CFRA_1667_001_C2	H4	A	T	A	A	G	TATA
Sequoia	PI 551409	CFRA 29.001	California, U.S.	CFRA_30_001_C1	FaRCa1	G	C	G	C	A	T
Sequoia	PI 551409	CFRA 29.001	California, U.S.	CFRA_30_001_C2	H4	A	T	A	A	G	TATA
Settler	PI 616593	CFRA 1212.001	Eastern Canada	CFRA_1212_001_C1	FaRCa1	G	C	G	C	A	T
Settler	PI 616593	CFRA 1212.001	Eastern Canada	CFRA_1212_001_C2	H10	G	C	A	C	A	TATA
Shasta	PI 551663	CFRA 299.001	California, U.S.	CFRA_305_003_C1	H4	A	T	A	A	G	TATA
Shasta	PI 551663	CFRA 299.001	California, U.S.	CFRA_305_003_C2	FaRCa1	G	C	G	C	A	T
Shortcake	PI 616919	CFRA 1666.001	Midwest U.S.	CFRA_1666_001_C1	H3	A	T	A	A	G	T
Shortcake	PI 616919	CFRA 1666.001	Midwest U.S.	CFRA_1666_001_C2	H3	A	T	A	A	G	T
Shuksan	PI 551493	CFRA 80.001	Northwest U.S.	CFRA_9_001_C1	H3	A	T	A	A	G	T
Shuksan	PI 551493	CFRA 80.001	Northwest U.S.	CFRA_9_001_C2	H13	G	C	G	C	A	TATA
Sierra	PI 551664	CFRA 179.001	California, U.S.	CFRA_179_001_C1	FaRCa1	G	C	G	C	A	T
Sierra	PI 551664	CFRA 179.001	California, U.S.	CFRA_179_001_C2	H4	A	T	A	A	G	TATA
Siletz	PI 551608	CFRA 239.001	Northwest U.S.	CFRA_246_002_C1	FaRCa1	G	C	G	C	A	T
Siletz	PI 551608	CFRA 239.001	Northwest U.S.	CFRA_246_002_C2	FaRCa1	G	C	G	C	A	T
Sitka	PI 616777	CFRA 1495.001	Alaska, U.S.	CFRA_1495_001_C1	FaRCa1	G	C	G	C	A	T
Sitka	PI 616777	CFRA 1495.001	Alaska, U.S.	CFRA_1495_001_C2	H9	G	C	A	C	A	T
Sitka D x Radiance	PI 551473	CFRA 62.001	Alaska, U.S.	CFRA_628_001_C1	FaRCa1	G	C	G	C	A	T
Sitka D x Radiance	PI 551473	CFRA 62.001	Alaska, U.S.	CFRA_628_001_C2	H3	A	T	A	A	G	T
Sitka D x Red Rich	PI 551472	CFRA 60.001	Alaska, U.S.	CFRA_624_001_C1	H4	A	T	A	A	G	TATA
Sitka D x Red Rich	PI 551472	CFRA 60.001	Alaska, U.S.	CFRA_624_001_C2	FaRCa1	G	C	G	C	A	T
Sitka hybrid	PI 551795	CFRA 441.001	Alaska, U.S.	CFRA_448_001_C1	H9	G	C	A	C	A	T
Sitka hybrid	PI 551795	CFRA 441.001	Alaska, U.S.	CFRA_448_001_C2	H4	A	T	A	A	G	TATA
Sivetta	PI 551561	CFRA 185.001	Western Europe	CFRA_185_001_C1	H4	A	T	A	A	G	TATA
Sivetta	PI 551561	CFRA 185.001	Western Europe	CFRA_185_001_C2	H3	A	T	A	A	G	T
Sizutakara	PI 641186	CFRA 1293.001	Asia	CFRA_1293_001_C1	FaRCa1	G	C	G	C	A	T
Sizutakara	PI 641186	CFRA 1293.001	Asia	CFRA_1293_001_C2	FaRCa1	G	C	G	C	A	T
Skwentna	PI 616781	CFRA 1499.001	Alaska, U.S.	CFRA_1499_001_C1	FaRCa1	G	C	G	C	A	T
Skwentna	PI 616781	CFRA 1499.001	Alaska, U.S.	CFRA_1499_001_C2	H3	A	T	A	A	G	T
Sokusei 3	PI 641187	CFRA 1294.001	Asia	CFRA_1294_001_C1	FaRCa1	G	C	G	C	A	T
Sokusei 3	PI 641187	CFRA 1294.001	Asia	CFRA_1294_001_C2	FaRCa1	G	C	G	C	A	T
Solana	PI 551665	CFRA 413.004	California, U.S.	CFRA_441_001_C1	H9	G	C	A	C	A	T
Solana	PI 551665	CFRA 413.004	California, U.S.	CFRA_441_001_C2	FaRCa1	G	C	G	C	A	T
Solprins	PI 552266	CFRA 973.001	Western Europe	CFRA_979_001_C1	H3	A	T	A	A	G	T
Solprins	PI 552266	CFRA 973.001	Western Europe	CFRA_979_001_C2	H4	A	T	A	A	G	TATA
Sonjana	PI 551619	CFRA 252.001	Western Europe	CFRA_257_001_C1	H13	G	C	G	C	A	TATA
Sonjana	PI 551619	CFRA 252.001	Western Europe	CFRA_257_001_C2	FaRCa1	G	C	G	C	A	T
Soquel	PI 666602	CFRA 1474.001	California, U.S.	CFRA_1474_001_C1	H3	A	T	A	A	G	T
Soquel	PI 666602	CFRA 1474.001	California, U.S.	CFRA_1474_001_C2	H3	A	T	A	A	G	T
Spadeka	PI 616507	CFRA 1010.001	Western Europe	CFRA_1010_001_C1	FaRCa1	G	C	G	C	A	T
Spadeka	PI 616507	CFRA 1010.001	Western Europe	CFRA_1010_001_C2	H4	A	T	A	A	G	TATA
Sparkle	PI 551559	CFRA 183.001	New England U.S.	CFRA_183_001_C1	H3	A	T	A	A	G	T
Sparkle	PI 551559	CFRA 183.001	New England U.S.	CFRA_183_001_C2	H4	A	T	A	A	G	TATA
Sparkle Supreme	PI 664446	CFRA 2097.001	Midwest U.S.	CFRA_2097_001_C1	H3	A	T	A	A	G	T
Sparkle Supreme	PI 664446	CFRA 2097.001	Midwest U.S.	CFRA_2097_001_C2	H4	A	T	A	A	G	TATA
St. Williams	PI 616595	CFRA 1214.001	Eastern Canada	CFRA_1214_001_C1	H3	A	T	A	A	G	T
St. Williams	PI 616595	CFRA 1214.001	Eastern Canada	CFRA_1214_001_C2	H13	G	C	G	C	A	TATA
Stelemaster	PI551614	CFRA 245.001	Mid Atlantic U.S.	CFRA_250_002_C1	FaRCa1	G	C	G	C	A	T
Stelemaster	PI551614	CFRA 245.001	Mid Atlantic U.S.	CFRA_250_002_C2	FaRCa1	G	C	G	C	A	T
Stolo	PI 664369	CFRA 1976.001	Western Canada	CFRA_1976_001_C1	H3	A	T	A	A	G	T
Stolo	PI 664369	CFRA 1976.001	Western Canada	CFRA_1976_001_C2	H3	A	T	A	A	G	T
Stoplight	PI 551808	CFRA 154.001	Midwest U.S.	CFRA_154_001_C1	H9	G	C	A	C	A	T
Stoplight	PI 551808	CFRA 154.001	Midwest U.S.	CFRA_154_001_C2	H4	A	T	A	A	G	TATA
Stoplight seedling	PI 551604	CFRA 235.001	Midwest U.S.	CFRA_239_001_C1	H3	A	T	A	A	G	T
Stoplight seedling	PI 551604	CFRA 235.001	Midwest U.S.	CFRA_239_001_C2	H10	G	C	A	C	A	TATA
Strawberry Festival	PI 664337	CFRA 1846.001	Southeastern U.S.	CFRA_1846_001_C1	FaRCa1	G	C	G	C	A	T
Strawberry Festival	PI 664337	CFRA 1846.001	Southeastern U.S.	CFRA_1846_001_C2	H3	A	T	A	A	G	T
Streamliner	PI 551871	CFRA 543.002	Northwest U.S.	CFRA_618_001_C1	FaRCa1	G	C	G	C	A	T
Streamliner	PI 551871	CFRA 543.002	Northwest U.S.	CFRA_618_001_C2	H3	A	T	A	A	G	T
Sumas	PI 551831	CFRA 499.001	Western Canada	CFRA_509_001_C1	FaRCa1	G	C	G	C	A	T
Sumas	PI 551831	CFRA 499.001	Western Canada	CFRA_509_001_C2	FaRCa1	G	C	G	C	A	T
Sumner	PI 551404	CFRA 19.002	Southeastern U.S.	CFRA_19_002_C1	H3	A	T	A	A	G	T
Sumner	PI 551404	CFRA 19.002	Southeastern U.S.	CFRA_19_002_C2	H4	A	T	A	A	G	TATA
Sunrise	PI 551482	CFRA 141.001	Mid Atlantic U.S.	CFRA_141_001_C1	H3	A	T	A	A	G	T
Sunrise	PI 551482	CFRA 141.001	Mid Atlantic U.S.	CFRA_141_001_C2	H10	G	C	A	C	A	TATA
Superbe remontant Delbard	PI 551556	CFRA 180.001	Western Europe	CFRA_180_001_C1	FaRCa1	G	C	G	C	A	T
Superbe remontant Delbard	PI 551556	CFRA 180.001	Western Europe	CFRA_180_001_C2	H3	A	T	A	A	G	T
Surecrop	PI 551598	CFRA 228.001	Mid Atlantic U.S.	CFRA_228_001_C1	H4	A	T	A	A	G	TATA
Surecrop	PI 551598	CFRA 228.001	Mid Atlantic U.S.	CFRA_228_001_C2	FaRCa1	G	C	G	C	A	T
Susitna	PI 657861	CFRA 1953.001	Alaska, U.S.	CFRA_1953_001_C1	FaRCa1	G	C	G	C	A	T
Susitna	PI 657861	CFRA 1953.001	Alaska, U.S.	CFRA_1953_001_C2	FaRCa1	G	C	G	C	A	T
Suwannee	PI 551438	CFRA 126.001	Mid Atlantic U.S.	CFRA_126_001_C1	H3	A	T	A	A	G	T
Suwannee	PI 551438	CFRA 126.001	Mid Atlantic U.S.	CFRA_126_001_C2	H10	G	C	A	C	A	TATA
Sweet Bliss	PI 660761	CFRA 1981.001	Northwest U.S.	CFRA_1981_001_C1	H3	A	T	A	A	G	T
Sweet Bliss	PI 660761	CFRA 1981.001	Northwest U.S.	CFRA_1981_001_C2	H3	A	T	A	A	G	T
Sweet Charlie	PI 664317	CFRA 1314.001	Southeastern U.S.	CFRA_1314_001_C1	H3	A	T	A	A	G	T
Sweet Charlie	PI 664317	CFRA 1314.001	Southeastern U.S.	CFRA_1314_001_C2	FaRCa1	G	C	G	C	A	T
Sweet Sunrise	PI 664910	CFRA 2118.001	Northwest U.S.	CFRA_2118_001_C1	H3	A	T	A	A	G	T
Sweet Sunrise	PI 664910	CFRA 2118.001	Northwest U.S.	CFRA_2118_001_C2	H4	A	T	A	A	G	TATA
Symphony	PI 664323	CFRA 1483.001	Western Europe	CFRA_1483_001_C1	H10	G	C	A	C	A	TATA
Symphony	PI 664323	CFRA 1483.001	Western Europe	CFRA_1483_001_C2	H3	A	T	A	A	G	T
Syuukou	PI 616628	CFRA 1295.004	Asia	CFRA_1295_004_C1	H3	A	T	A	A	G	T
Syuukou	PI 616628	CFRA 1295.004	Asia	CFRA_1295_004_C2	FaRCa1	G	C	G	C	A	T
Tabea	PI 657843	CFRA 1900.001	Western Europe	CFRA_1900_001_C1	H3	A	T	A	A	G	T
Tabea	PI 657843	CFRA 1900.001	Western Europe	CFRA_1900_001_C2	H9	G	C	A	C	A	T
Tago	PI 551599	CFRA 229.001	Western Europe	CFRA_229_001_C1	H10	G	C	A	C	A	TATA
Tago	PI 551599	CFRA 229.001	Western Europe	CFRA_229_001_C2	H3	A	T	A	A	G	T
Tahoe	PI 551666	CFRA 302.002	California, U.S.	CFRA_308_001_C1	H3	A	T	A	A	G	T
Tahoe	PI 551666	CFRA 302.002	California, U.S.	CFRA_308_001_C2	H3	A	T	A	A	G	T
Taiwan Farmer	PI 551861	CFRA 532.001	Asia	CFRA_6_001_C1	H4	A	T	A	A	G	TATA
Taiwan Farmer	PI 551861	CFRA 532.001	Asia	CFRA_6_001_C2	FaRCa1	G	C	G	C	A	T
Talisman - Netherlands	PI 666637	CFRA 2155.001	Western Europe	CFRA_2155_001_C1	H3	A	T	A	A	G	T
Talisman - Netherlands	PI 666637	CFRA 2155.001	Western Europe	CFRA_2155_001_C2	H3	A	T	A	A	G	T
Talkeetna	PI 616782	CFRA 1500.001	Alaska, U.S.	CFRA_1500_001_C1	H19	G	T	G	C	A	T
Talkeetna	PI 616782	CFRA 1500.001	Alaska, U.S.	CFRA_1500_001_C2	H4	A	T	A	A	G	TATA
Tamella	PI 551411	CFRA 12.001	Western Europe	CFRA_12_001_C1	H9	G	C	A	C	A	T
Tamella	PI 551411	CFRA 12.001	Western Europe	CFRA_12_001_C2	H3	A	T	A	A	G	T
Tamella - Netherlands	PI 666638	CFRA 2156.001	Western Europe	CFRA_2156_001_C1	H3	A	T	A	A	G	T
Tamella - Netherlands	PI 666638	CFRA 2156.001	Western Europe	CFRA_2156_001_C2	H9	G	C	A	C	A	T
Tangi	PI 551481	CFRA 140.001	Southeastern U.S.	CFRA_140_001_C1	FaRCa1	G	C	G	C	A	T
Tangi	PI 551481	CFRA 140.001	Southeastern U.S.	CFRA_140_001_C2	H4	A	T	A	A	G	TATA
Tango	PI 616925	CFRA 1673.001	Western Europe	CFRA_1673_001_C1	H3	A	T	A	A	G	T
Tango	PI 616925	CFRA 1673.001	Western Europe	CFRA_1673_001_C2	H3	A	T	A	A	G	T
Tantallon	PI 551629	CFRA 263.001	Western Europe	CFRA_269_001_C1	H3	A	T	A	A	G	T
Tantallon	PI 551629	CFRA 263.001	Western Europe	CFRA_269_001_C2	H3	A	T	A	A	G	T
Tarpan	PI 666629	CFRA 2147.001	California, U.S.	CFRA_2147_001_C1	FaRCa1	G	C	G	C	A	T
Tarpan	PI 666629	CFRA 2147.001	California, U.S.	CFRA_2147_001_C2	H4	A	T	A	A	G	TATA
Temple	PI 551558	CFRA 182.001	Mid Atlantic U.S.	CFRA_182_001_C1	H3	A	T	A	A	G	T
Temple	PI 551558	CFRA 182.001	Mid Atlantic U.S.	CFRA_182_001_C2	H4	A	T	A	A	G	TATA
Temptation	PI 666632	CFRA 2150.001	California, U.S.	CFRA_2150_001_C1	H3	A	T	A	A	G	T
Temptation	PI 666632	CFRA 2150.001	California, U.S.	CFRA_2150_001_C2	H4	A	T	A	A	G	TATA
Tenira	PI 551621	CFRA 254.001	Western Europe	CFRA_259_001_C1	H13	G	C	G	C	A	TATA
Tenira	PI 551621	CFRA 254.001	Western Europe	CFRA_259_001_C2	FaRCa1	G	C	G	C	A	T
Tennessee Beauty	PI 551427	CFRA 131.001	Southeastern U.S.	CFRA_131_001_C1	FaRCa1	G	C	G	C	A	T
Tennessee Beauty	PI 551427	CFRA 131.001	Southeastern U.S.	CFRA_131_001_C2	FaRCa1	G	C	G	C	A	T
Terunoka	PI 616629	CFRA 1296.001	Asia	CFRA_1296_001_C1	H3	A	T	A	A	G	T
Terunoka	PI 616629	CFRA 1296.001	Asia	CFRA_1296_001_C2	H3	A	T	A	A	G	T
Tillamook	PI 651547	CFRA 1819.001	Northwest U.S.	CFRA_1819_001_C1	H3	A	T	A	A	G	T
Tillamook	PI 651547	CFRA 1819.001	Northwest U.S.	CFRA_1819_001_C2	H3	A	T	A	A	G	T
Tillikum	PI 551832	CFRA 501.001	Northwest U.S.	CFRA_511_002_C1	H3	A	T	A	A	G	T
Tillikum	PI 551832	CFRA 501.001	Northwest U.S.	CFRA_511_002_C2	FaRCa1	G	C	G	C	A	T
Tioga	PI 551548	CFRA 149.001	California, U.S.	CFRA_149_001_C1	H3	A	T	A	A	G	T
Tioga	PI 551548	CFRA 149.001	California, U.S.	CFRA_149_001_C2	H13	G	C	G	C	A	TATA
Tioga	PI 551667	CFRA 303.002	California, U.S.	CFRA_309_002_C1	FaRCa1	G	C	G	C	A	T
Tioga	PI 551667	CFRA 303.002	California, U.S.	CFRA_309_002_C2	H3	A	T	A	A	G	T
Titan	PI 551398	CFRA 6.001	Southeastern U.S.	CFRA_623_001_C1	H3	A	T	A	A	G	T
Titan	PI 551398	CFRA 6.001	Southeastern U.S.	CFRA_623_001_C2	FaRCa1	G	C	G	C	A	T
Tochiotome	PI 617008	CFRA 1777.001	Asia	CFRA_1777_001_C1	H3	A	T	A	A	G	T
Tochiotome	PI 617008	CFRA 1777.001	Asia	CFRA_1777_001_C2	H3	A	T	A	A	G	T
Tonami	PI 616633	CFRA 1305.001	Asia	CFRA_1305_001_C1	H10	G	C	A	C	A	TATA
Tonami	PI 616633	CFRA 1305.001	Asia	CFRA_1305_001_C2	H3	A	T	A	A	G	T
Tonami-zairai-shikinari	PI 616631	CFRA 1303.001	Asia	CFRA_1303_001_C1	H3	A	T	A	A	G	T
Tonami-zairai-shikinari	PI 616631	CFRA 1303.001	Asia	CFRA_1303_001_C2	H3	A	T	A	A	G	T
Toots	PI 552270	CFRA 977.001	Northwest U.S.	CFRA_2303_001_C1	H3	A	T	A	A	G	T
Toots	PI 552270	CFRA 977.001	Northwest U.S.	CFRA_2303_001_C2	FaRCa1	G	C	G	C	A	T
Toro	PI 616607	CFRA 1249.001	California, U.S.	CFRA_1249_001_C1	H3	A	T	A	A	G	T
Toro	PI 616607	CFRA 1249.001	California, U.S.	CFRA_1249_001_C2	H3	A	T	A	A	G	T
Totem	PI 551501	CFRA 81.001	Western Canada	CFRA_90_001_C1	H3	A	T	A	A	G	T
Totem	PI 551501	CFRA 81.001	Western Canada	CFRA_90_001_C2	H3	A	T	A	A	G	T
Totem x CL-5 92015 T	PI 616851	CFRA 1591.001	Northwest U.S.	CFRA_1591_001_C1	H13	G	C	G	C	A	TATA
Totem x CL-5 92015 T	PI 616851	CFRA 1591.001	Northwest U.S.	CFRA_1591_001_C2	FaRCa1	G	C	G	C	A	T
Touhoku 1	PI 641188	CFRA 1297.001	Asia	CFRA_1297_001_C1	H3	A	T	A	A	G	T
Touhoku 1	PI 641188	CFRA 1297.001	Asia	CFRA_1297_001_C2	H3	A	T	A	A	G	T
Touhoku 10	PI 616630	CFRA 1299.001	Asia	CFRA_1299_001_C1	H3	A	T	A	A	G	T
Touhoku 10	PI 616630	CFRA 1299.001	Asia	CFRA_1299_001_C2	FaRCa1	G	C	G	C	A	T
Touhoku 13	PI 641190	CFRA 1300.001	Asia	CFRA_1300_001_C1	FaRCa1	G	C	G	C	A	T
Touhoku 13	PI 641190	CFRA 1300.001	Asia	CFRA_1300_001_C2	H3	A	T	A	A	G	T
Touhoku 14	PI 641191	CFRA 1301.001	Asia	CFRA_1301_001_C1	FaRCa1	G	C	G	C	A	T
Touhoku 14	PI 641191	CFRA 1301.001	Asia	CFRA_1301_001_C2	FaRCa1	G	C	G	C	A	T
Touhoku 15	PI 641192	CFRA 1302.001	Asia	CFRA_1302_001_C1	H3	A	T	A	A	G	T
Touhoku 15	PI 641192	CFRA 1302.001	Asia	CFRA_1302_001_C2	H3	A	T	A	A	G	T
Touhoku 5	PI 641189	CFRA 1298.001	Asia	CFRA_1298_001_C1	H3	A	T	A	A	G	T
Touhoku 5	PI 641189	CFRA 1298.001	Asia	CFRA_1298_001_C2	H13	G	C	G	C	A	TATA
To-Wan	PI 551810	CFRA 460.001	Asia	CFRA_498_001_C1	H3	A	T	A	A	G	T
To-Wan	PI 551810	CFRA 460.001	Asia	CFRA_498_001_C2	H10	G	C	A	C	A	TATA
Toyonoka	PI 616632	CFRA 1304.001	Asia	CFRA_1304_001_C1	H3	A	T	A	A	G	T
Toyonoka	PI 616632	CFRA 1304.001	Asia	CFRA_1304_001_C2	H14	G	C	G	C	G	T
Tribute	PI 551953	CFRA 662.001	Mid Atlantic U.S.	CFRA_7_001_C1	H4	A	T	A	A	G	TATA
Tribute	PI 551953	CFRA 662.001	Mid Atlantic U.S.	CFRA_7_001_C2	FaRCa1	G	C	G	C	A	T
Tristar	PI 551954	CFRA 663.001	Mid Atlantic U.S.	CFRA_73_001_C1	H3	A	T	A	A	G	T
Tristar	PI 551954	CFRA 663.001	Mid Atlantic U.S.	CFRA_73_001_C2	FaRCa1	G	C	G	C	A	T
Troubadour	PI 551634	CFRA 268.001	Western Europe	CFRA_272_001_C1	H14	G	C	G	C	G	T
Troubadour	PI 551634	CFRA 268.001	Western Europe	CFRA_272_001_C2	H3	A	T	A	A	G	T
Trumpeter	PI 551955	CFRA 664.001	Midwest U.S.	CFRA_78_001_C1	H9	G	C	A	C	A	T
Trumpeter	PI 551955	CFRA 664.001	Midwest U.S.	CFRA_78_001_C2	H3	A	T	A	A	G	T
Tufts	PI 551491	CFRA 231.001	California, U.S.	CFRA_234_001_C1	H3	A	T	A	A	G	T
Tufts	PI 551491	CFRA 231.001	California, U.S.	CFRA_234_001_C2	FaRCa1	G	C	G	C	A	T
Tyee	PI 551601	CFRA 232.001	Western Canada	CFRA_236_001_C1	FaRCa1	G	C	G	C	A	T
Tyee	PI 551601	CFRA 232.001	Western Canada	CFRA_236_001_C2	H11	G	C	G	A	A	T
US 4375	PI 551956	CFRA 665.001	Mid Atlantic U.S.	CFRA_79_001_C1	H3	A	T	A	A	G	T
US 4375	PI 551956	CFRA 665.001	Mid Atlantic U.S.	CFRA_79_001_C2	H9	G	C	A	C	A	T
US 4387	PI 551957	CFRA 666.001	Mid Atlantic U.S.	CFRA_80_001_C1	H3	A	T	A	A	G	T
US 4387	PI 551957	CFRA 666.001	Mid Atlantic U.S.	CFRA_80_001_C2	H3	A	T	A	A	G	T
US 4809	PI 637938	CFRA 1807.002	Mid Atlantic U.S.	CFRA_1807_002_C1	H13	G	C	G	C	A	TATA
US 4809	PI 637938	CFRA 1807.002	Mid Atlantic U.S.	CFRA_1807_002_C2	H18	G	T	G	A	A	T
US-159	PI 616579	CFRA 1191.001	Southeastern U.S.	CFRA_1191_001_C1	FaRCa1	G	C	G	C	A	T
US-159	PI 616579	CFRA 1191.001	Southeastern U.S.	CFRA_1191_001_C2	H3	A	T	A	A	G	T
US-292	PI 616578	CFRA 1190.001	Southeastern U.S.	CFRA_1190_001_C1	H13	G	C	G	C	A	TATA
US-292	PI 616578	CFRA 1190.001	Southeastern U.S.	CFRA_1190_001_C2	H3	A	T	A	A	G	T
US-438	PI 616580	CFRA 1192.001	Southeastern U.S.	CFRA_1192_001_C1	FaRCa1	G	C	G	C	A	T
US-438	PI 616580	CFRA 1192.001	Southeastern U.S.	CFRA_1192_001_C2	FaRCa1	G	C	G	C	A	T
US-70	PI 616577	CFRA 1189.001	Southeastern U.S.	CFRA_1189_001_C1	FaRCa1	G	C	G	C	A	T
US-70	PI 616577	CFRA 1189.001	Southeastern U.S.	CFRA_1189_001_C2	FaRCa1	G	C	G	C	A	T
Vale	PI 551763	CFRA 407.001	Northwest U.S.	CFRA_415_001_C1	FaRCa1	G	C	G	C	A	T
Vale	PI 551763	CFRA 407.001	Northwest U.S.	CFRA_415_001_C2	H4	A	T	A	A	G	TATA
Valley Red	PI 655969	CFRA 1975.001	Northwest U.S.	CFRA_1975_001_C1	H4	A	T	A	A	G	TATA
Valley Red	PI 655969	CFRA 1975.001	Northwest U.S.	CFRA_1975_001_C2	FaRCa1	G	C	G	C	A	T
Vantage	PI 551606	CFRA 237.001	Eastern Canada	CFRA_241_001_C1	FaRCa1	G	C	G	C	A	T
Vantage	PI 551606	CFRA 237.001	Eastern Canada	CFRA_241_001_C2	H11	G	C	G	A	A	T
Variegated Strawberry	PI 552292	CFRA 999.001	Western Europe	CFRA_245_001_C1	H3	A	T	A	A	G	T
Variegated Strawberry	PI 552292	CFRA 999.001	Western Europe	CFRA_245_001_C2	H4	A	T	A	A	G	TATA
Veegem	PI 552264	CFRA 971.002	Eastern Canada	CFRA_977_001_C1	FaRCa1	G	C	G	C	A	T
Veegem	PI 552264	CFRA 971.002	Eastern Canada	CFRA_977_001_C2	H9	G	C	A	C	A	T
Veeglow	PI 552265	CFRA 972.002	Eastern Canada	CFRA_978_001_C1	H3	A	T	A	A	G	T
Veeglow	PI 552265	CFRA 972.002	Eastern Canada	CFRA_978_001_C2	H4	A	T	A	A	G	TATA
Veestar	PI 551638	CFRA 272.001	Eastern Canada	CFRA_29_001_C1	H3	A	T	A	A	G	T
Veestar	PI 551638	CFRA 272.001	Eastern Canada	CFRA_29_001_C2	H3	A	T	A	A	G	T
Venta	PI 616860	CFRA 1600.001	Eastern Europe	CFRA_1600_001_C1	H13	G	C	G	C	A	TATA
Venta	PI 616860	CFRA 1600.001	Eastern Europe	CFRA_1600_001_C2	FaRCa1	G	C	G	C	A	T
Venta	PI 616861	CFRA 1601.001	Eastern Europe	CFRA_1601_001_C1	H13	G	C	G	C	A	TATA
Venta	PI 616861	CFRA 1601.001	Eastern Europe	CFRA_1601_001_C2	FaRCa1	G	C	G	C	A	T
Vermilion	PI 551405	CFRA 20.001	Midwest U.S.	CFRA_20_001_C1	H3	A	T	A	A	G	T
Vermilion	PI 551405	CFRA 20.001	Midwest U.S.	CFRA_20_001_C2	H3	A	T	A	A	G	T
Vesper	PI 551602	CFRA 233.001	New England U.S.	CFRA_237_001_C1	H13	G	C	G	C	A	TATA
Vesper	PI 551602	CFRA 233.001	New England U.S.	CFRA_237_001_C2	FaRCa1	G	C	G	C	A	T
Vibrant	PI 551603	CFRA 234.001	Eastern Canada	CFRA_238_001_C1	H3	A	T	A	A	G	T
Vibrant	PI 551603	CFRA 234.001	Eastern Canada	CFRA_238_001_C2	H4	A	T	A	A	G	TATA
Vicomtesse Hericart de Thury	PI 551620	CFRA 253.001	Western Europe	CFRA_258_001_C1	FaRCa1	G	C	G	C	A	T
Vicomtesse Hericart de Thury	PI 551620	CFRA 253.001	Western Europe	CFRA_258_001_C2	H4	A	T	A	A	G	TATA
Victorian Nameless	PI 551772	CFRA 417.001	Western Europe	CFRA_445_001_C1	H9	G	C	A	C	A	T
Victorian Nameless	PI 551772	CFRA 417.001	Western Europe	CFRA_445_001_C2	H3	A	T	A	A	G	T
Vystavochnaya	PI 616597	CFRA 1216.001	Eastern Europe	CFRA_1216_001_C1	FaRCa1	G	C	G	C	A	T
Vystavochnaya	PI 616597	CFRA 1216.001	Eastern Europe	CFRA_1216_001_C2	H13	G	C	G	C	A	TATA
Weisse Anasa	PI 270464	CFRA 123.001	Western Europe	CFRA_123_001_C1	H5	A	T	A	C	A	T
Weisse Anasa	PI 270464	CFRA 123.001	Western Europe	CFRA_123_001_C2	H14	G	C	G	C	G	T
White Carolina	PI 551681	CFRA 384.002	Southeastern U.S.	CFRA_399_001_C1	FaRCa1	G	C	G	C	A	T
White Carolina	PI 551681	CFRA 384.002	Southeastern U.S.	CFRA_399_001_C2	H13	G	C	G	C	A	TATA
White D	PI 616511	CFRA 1027.001	Western Europe	CFRA_1027_001_C1	H3	A	T	A	A	G	T
White D	PI 616511	CFRA 1027.001	Western Europe	CFRA_1027_001_C2	H9	G	C	A	C	A	T
Wiltguard	PI 551669	CFRA 305.003	California, U.S.	CFRA_310_002_C1	H3	A	T	A	A	G	T
Wiltguard	PI 551669	CFRA 305.003	California, U.S.	CFRA_310_002_C2	FaRCa1	G	C	G	C	A	T
Winona	PI 664322	CFRA 1482.001	Midwest U.S.	CFRA_1482_001_C1	H3	A	T	A	A	G	T
Winona	PI 664322	CFRA 1482.001	Midwest U.S.	CFRA_1482_001_C2	FaRCa1	G	C	G	C	A	T
Yachiyo	PI 551557	CFRA 181.001	Asia	CFRA_181_001_C1	H3	A	T	A	A	G	T
Yachiyo	PI 551557	CFRA 181.001	Asia	CFRA_181_001_C2	H3	A	T	A	A	G	T
Yagumo	PI 641193	CFRA 1308.001	Asia	CFRA_1308_001_C1	H3	A	T	A	A	G	T
Yagumo	PI 641193	CFRA 1308.001	Asia	CFRA_1308_001_C2	H3	A	T	A	A	G	T
Yamagata 2	PI 616635	CFRA 1307.002	Asia	CFRA_1307_002_C1	H10	G	C	A	C	A	TATA
Yamagata 2	PI 616635	CFRA 1307.002	Asia	CFRA_1307_002_C2	H3	A	T	A	A	G	T
Yamato-shikinari	PI 616634	CFRA 1306.003	Asia	CFRA_1306_003_C1	H4	A	T	A	A	G	TATA
Yamato-shikinari	PI 616634	CFRA 1306.003	Asia	CFRA_1306_003_C2	H14	G	C	G	C	G	T
Yolo	PI 677226	CFRA 1017.002	California, U.S.	CFRA_1017_002_C1	FaRCa1	G	C	G	C	A	T
Yolo	PI 677226	CFRA 1017.002	California, U.S.	CFRA_1017_002_C2	H2	A	C	G	C	A	T
Yuzhanka	PI 616587	CFRA 1205.001	Eastern Europe	CFRA_1205_001_C1	FaRCa1	G	C	G	C	A	T
Yuzhanka	PI 616587	CFRA 1205.001	Eastern Europe	CFRA_1205_001_C2	H13	G	C	G	C	A	TATA
Zefyr	PI 551800	CFRA 447.001	Western Europe	CFRA_466_001_C1	H3	A	T	A	A	G	T
Zefyr	PI 551800	CFRA 447.001	Western Europe	CFRA_466_001_C2	H3	A	T	A	A	G	T

## Sheet: Supplementary_Table_S5
Supplementary Table S5. The haplotypes present for the FaRCg1 locus. Haplotypes with identical sequences were arbitrarily named except those that have been previously identified. The haplotype named FaRCg1 is the previously identified resistant haplotype (Anciro et al., 2018).
					Chromosome	Fvb6-3	Fvb6-3	Fvb6-3	Fvb6-3	Fvb6-3	Fvb6-3	Fvb6-3	Fvb6-3	Fvb6-3	Fvb6-3	Fvb6-3	Fvb6-3
					Position	10655752	10656223	10796839	10906377	11088324	11494187	11496413	11501643	11841529	11872157	11910560	12127962
Name	Accession	Local_num	Population	Accession Chromosome	Haplotype Name	AX-166515883	AX-166515882	AX-166526956	AX-166515871	AX-166509476	AX-123364927	AX-166515845	AX-166519280	AX-166510196	AX-166527320	AX-166507546	AX-123363853
Aberdeen - Netherlands	PI 666634	CFRA 2152.001	New England U.S.	CFRA_2152_001_C1	H19	A	G	A	C	A	T	G	G	C	G	T	C
Aberdeen - Netherlands	PI 666634	CFRA 2152.001	New England U.S.	CFRA_2152_001_C2	H19	A	G	A	C	A	T	G	G	C	G	T	C
Aberdeen - New Jersey	PI 551630	CFRA 401.001	New England U.S.	CFRA_407_001_C1	H19	A	G	A	C	A	T	G	G	C	G	T	C
Aberdeen - New Jersey	PI 551630	CFRA 401.001	New England U.S.	CFRA_407_001_C2	H19	A	G	A	C	A	T	G	G	C	G	T	C
Acadia	PI 551607	CFRA 238.001	Eastern Canada	CFRA_244_001_C1	H19	A	G	A	C	A	T	G	G	C	G	T	C
Acadia	PI 551607	CFRA 238.001	Eastern Canada	CFRA_244_001_C2	FaRCg1	C	G	T	C	A	A	G	G	A	T	T	A
Addie	PI 552260	CFRA 967.001	Western Europe	CFRA_975_001_C1	H19	A	G	A	C	A	T	G	G	C	G	T	C
Addie	PI 552260	CFRA 967.001	Western Europe	CFRA_975_001_C2	H19	A	G	A	C	A	T	G	G	C	G	T	C
Aiberry	PI 641175	CFRA 1274.001	Asia	CFRA_1274_001_C2	H8	A	A	T	T	A	T	A	GTA	C	T	C	A
Aiberry	PI 641175	CFRA 1274.001	Asia	CFRA_1274_001_C1	H34	A	G	T	C	AGA	T	G	G	C	T	T	A
Aiko	PI 551489	CFRA 68.001	California, U.S.	CFRA_81_001_C1	H19	A	G	A	C	A	T	G	G	C	G	T	C
Aiko	PI 551489	CFRA 68.001	California, U.S.	CFRA_81_001_C2	H19	A	G	A	C	A	T	G	G	C	G	T	C
Akashi 005	PI 641171	CFRA 1269.001	Asia	CFRA_1269_001_C1	H19	A	G	A	C	A	T	G	G	C	G	T	C
Akashi 005	PI 641171	CFRA 1269.001	Asia	CFRA_1269_001_C2	FaRCg1	C	G	T	C	A	A	G	G	A	T	T	A
Alaska Pioneer	PI 551796	CFRA 442.001	Alaska, U.S.	CFRA_449_001_C2	H19	A	G	A	C	A	T	G	G	C	G	T	C
Alaska Pioneer	PI 551796	CFRA 442.001	Alaska, U.S.	CFRA_449_001_C1	H40	A	G	T	C	A	T	G	G	C	T	C	A
Albritton	PI 551435	CFRA 121.001	Southeastern U.S.	CFRA_121_001_C2	H19	A	G	A	C	A	T	G	G	C	G	T	C
Albritton	PI 551435	CFRA 121.001	Southeastern U.S.	CFRA_121_001_C1	FaRCg1	C	G	T	C	A	A	G	G	A	T	T	A
Aliso	PI 551657	CFRA 150.001	California, U.S.	CFRA_150_001_C1	H19	A	G	A	C	A	T	G	G	C	G	T	C
Aliso	PI 551657	CFRA 150.001	California, U.S.	CFRA_150_001_C2	H19	A	G	A	C	A	T	G	G	C	G	T	C
Allstar	PI 551406	CFRA 23.001	Mid Atlantic U.S.	CFRA_23_001_C2	H7	A	A	T	T	AGA	T	A	GTA	C	T	C	C
Allstar	PI 551406	CFRA 23.001	Mid Atlantic U.S.	CFRA_23_001_C1	H26	A	G	T	C	A	A	G	G	C	T	T	A
Ambrosia Late	PI 551418	CFRA 30.001	Midwest U.S.	CFRA_307_001_C1	H19	A	G	A	C	A	T	G	G	C	G	T	C
Ambrosia Late	PI 551418	CFRA 30.001	Midwest U.S.	CFRA_307_001_C2	H19	A	G	A	C	A	T	G	G	C	G	T	C
Anaheim	PI 670234	CFRA 1315.001	California, U.S.	CFRA_1315_001_C1	H19	A	G	A	C	A	T	G	G	C	G	T	C
Anaheim	PI 670234	CFRA 1315.001	California, U.S.	CFRA_1315_001_C2	H19	A	G	A	C	A	T	G	G	C	G	T	C
Annapolis	PI 552257	CFRA 964.001	Eastern Canada	CFRA_972_002_C1	H19	A	G	A	C	A	T	G	G	C	G	T	C
Annapolis	PI 552257	CFRA 964.001	Eastern Canada	CFRA_972_002_C2	H19	A	G	A	C	A	T	G	G	C	G	T	C
Apollo	PI 551439	CFRA 127.001	Southeastern U.S.	CFRA_127_001_C1	H8	A	A	T	T	A	T	A	GTA	C	T	C	A
Apollo	PI 551439	CFRA 127.001	Southeastern U.S.	CFRA_127_001_C2	H19	A	G	A	C	A	T	G	G	C	G	T	C
Appelever	PI 551510	CFRA 91.001	Western Europe	CFRA_944_001_C2	H17	A	G	A	C	A	T	G	G	A	T	T	A
Appelever	PI 551510	CFRA 91.001	Western Europe	CFRA_944_001_C1	H41	A	G	T	C	A	T	G	G	C	T	T	A
Aprikose	PI 664362	CFRA 1968.001	Western Europe	CFRA_1968_001_C2	H8	A	A	T	T	A	T	A	GTA	C	T	C	A
Aprikose	PI 664362	CFRA 1968.001	Western Europe	CFRA_1968_001_C1	H34	A	G	T	C	AGA	T	G	G	C	T	T	A
Aptos	PI 616761	CFRA 1471.001	California, U.S.	CFRA_1471_001_C1	H19	A	G	A	C	A	T	G	G	C	G	T	C
Aptos	PI 616761	CFRA 1471.001	California, U.S.	CFRA_1471_001_C2	H19	A	G	A	C	A	T	G	G	C	G	T	C
ArKing	PI 551529	CFRA 133.001	Southeastern U.S.	CFRA_133_001_C1	H19	A	G	A	C	A	T	G	G	C	G	T	C
ArKing	PI 551529	CFRA 133.001	Southeastern U.S.	CFRA_133_001_C2	H19	A	G	A	C	A	T	G	G	C	G	T	C
Armore	PI 551543	CFRA 170.001	Midwest U.S.	CFRA_170_001_C1	H19	A	G	A	C	A	T	G	G	C	G	T	C
Armore	PI 551543	CFRA 170.001	Midwest U.S.	CFRA_170_001_C2	H19	A	G	A	C	A	T	G	G	C	G	T	C
Arnika	PI 617012	CFRA 1782.001	Mid Atlantic U.S.	CFRA_1782_001_C1	H19	A	G	A	C	A	T	G	G	C	G	T	C
Arnika	PI 617012	CFRA 1782.001	Mid Atlantic U.S.	CFRA_1782_001_C2	H41	A	G	T	C	A	T	G	G	C	T	T	A
Aromel	PI 551541	CFRA 168.001	Western Europe	CFRA_168_001_C1	H19	A	G	A	C	A	T	G	G	C	G	T	C
Aromel	PI 551541	CFRA 168.001	Western Europe	CFRA_168_001_C2	H19	A	G	A	C	A	T	G	G	C	G	T	C
Atlas	PI 551535	CFRA 161.001	Southeastern U.S.	CFRA_161_001_C2	H19	A	G	A	C	A	T	G	G	C	G	T	C
Atlas	PI 551535	CFRA 161.001	Southeastern U.S.	CFRA_161_001_C1	H19	A	G	A	C	A	T	G	G	C	G	T	C
Auchincruive Climax	PI 551437	CFRA 125.001	Western Europe	CFRA_125_001_C2	H19	A	G	A	C	A	T	G	G	C	G	T	C
Auchincruive Climax	PI 551437	CFRA 125.001	Western Europe	CFRA_125_001_C1	H41	A	G	T	C	A	T	G	G	C	T	T	A
Badgerbelle	PI 551399	CFRA 7.001	Midwest U.S.	CFRA_82_001_C2	H19	A	G	A	C	A	T	G	G	C	G	T	C
Badgerbelle	PI 551399	CFRA 7.001	Midwest U.S.	CFRA_82_001_C1	H41	A	G	T	C	A	T	G	G	C	T	T	A
Badgerglo	PI 551636	CFRA 270.001	Midwest U.S.	CFRA_288_001_C1	H19	A	G	A	C	A	T	G	G	C	G	T	C
Badgerglo	PI 551636	CFRA 270.001	Midwest U.S.	CFRA_288_001_C2	H19	A	G	A	C	A	T	G	G	C	G	T	C
BC 840104A x Chandler 92002 D	PI 616847	CFRA 1587.001	Northwest U.S.	CFRA_1587_001_C2	H3	A	A	T	C	A	T	G	G	C	T	C	A
BC 840104A x Chandler 92002 D	PI 616847	CFRA 1587.001	Northwest U.S.	CFRA_1587_001_C1	H19	A	G	A	C	A	T	G	G	C	G	T	C
Beaver	PI 551487	CFRA 148.001	Midwest U.S.	CFRA_148_001_C1	H19	A	G	A	C	A	T	G	G	C	G	T	C
Beaver	PI 551487	CFRA 148.001	Midwest U.S.	CFRA_148_001_C2	H39	A	G	T	C	A	T	G	G	C	G	T	C
Beaver Belle	PI 551839	CFRA 508.001	Western Canada	CFRA_526_002_C1	H19	A	G	A	C	A	T	G	G	C	G	T	C
Beaver Belle	PI 551839	CFRA 508.001	Western Canada	CFRA_526_002_C2	H19	A	G	A	C	A	T	G	G	C	G	T	C
Beaver Early	PI 551838	CFRA 507.001	Western Canada	CFRA_516_002_C1	H19	A	G	A	C	A	T	G	G	C	G	T	C
Beaver Early	PI 551838	CFRA 507.001	Western Canada	CFRA_516_002_C2	H39	A	G	T	C	A	T	G	G	C	G	T	C
Beaver Ruby	PI 551837	CFRA 944.001	Western Canada	CFRA_971_002_C1	H19	A	G	A	C	A	T	G	G	C	G	T	C
Beaver Ruby	PI 551837	CFRA 944.001	Western Canada	CFRA_971_002_C2	H41	A	G	T	C	A	T	G	G	C	T	T	A
Beaver Sweet	PI 551836	CFRA 505.001	Western Canada	CFRA_515_002_C1	H19	A	G	A	C	A	T	G	G	C	G	T	C
Beaver Sweet	PI 551836	CFRA 505.001	Western Canada	CFRA_515_002_C2	H21	A	G	A	C	A	T	G	G	C	T	T	A
Belrubi	PI 551534	CFRA 160.001	Western Europe	CFRA_160_001_C1	H19	A	G	A	C	A	T	G	G	C	G	T	C
Belrubi	PI 551534	CFRA 160.001	Western Europe	CFRA_160_001_C2	H19	A	G	A	C	A	T	G	G	C	G	T	C
Benihime 022	PI 641174	CFRA 1272.001	Asia	CFRA_1272_001_C2	H19	A	G	A	C	A	T	G	G	C	G	T	C
Benihime 022	PI 641174	CFRA 1272.001	Asia	CFRA_1272_001_C1	H19	A	G	A	C	A	T	G	G	C	G	T	C
Benisuzume 025	PI 641172	CFRA 1270.001	Asia	CFRA_1270_001_C2	H19	A	G	A	C	A	T	G	G	C	G	T	C
Benisuzume 025	PI 641172	CFRA 1270.001	Asia	CFRA_1270_001_C1	H26	A	G	T	C	A	A	G	G	C	T	T	A
Benizuru	PI 551533	CFRA 159.002	Asia	CFRA_159_002_C1	H34	A	G	T	C	AGA	T	G	G	C	T	T	A
Benizuru	PI 551533	CFRA 159.002	Asia	CFRA_159_002_C2	H40	A	G	T	C	A	T	G	G	C	T	C	A
Benton	PI 551503	CFRA 83.001	Northwest U.S.	CFRA_939_001_C2	H16	A	G	A	C	A	T	A	GTA	C	G	T	C
Benton	PI 551503	CFRA 83.001	Northwest U.S.	CFRA_939_001_C1	H19	A	G	A	C	A	T	G	G	C	G	T	C
Berkeley	PI 551478	CFRA 137.001	California, U.S.	CFRA_137_001_C2	H8	A	A	T	T	A	T	A	GTA	C	T	C	A
Berkeley	PI 551478	CFRA 137.001	California, U.S.	CFRA_137_001_C1	H19	A	G	A	C	A	T	G	G	C	G	T	C
Big Joe	PI 551440	CFRA 128.001	New England U.S.	CFRA_128_001_C1	H8	A	A	T	T	A	T	A	GTA	C	T	C	A
Big Joe	PI 551440	CFRA 128.001	New England U.S.	CFRA_128_001_C2	H34	A	G	T	C	AGA	T	G	G	C	T	T	A
Bish	PI 664340	CFRA 1879.001	Southeastern U.S.	CFRA_1879_001_C1	H19	A	G	A	C	A	T	G	G	C	G	T	C
Bish	PI 664340	CFRA 1879.001	Southeastern U.S.	CFRA_1879_001_C2	H19	A	G	A	C	A	T	G	G	C	G	T	C
Blakemore	PI 551421	CFRA 115.002	Mid Atlantic U.S.	CFRA_115_002_C1	H8	A	A	T	T	A	T	A	GTA	C	T	C	A
Blakemore	PI 551421	CFRA 115.002	Mid Atlantic U.S.	CFRA_115_002_C2	H19	A	G	A	C	A	T	G	G	C	G	T	C
Blomidon	PI 551914	CFRA 617.001	Eastern Canada	CFRA_625_001_C1	H19	A	G	A	C	A	T	G	G	C	G	T	C
Blomidon	PI 551914	CFRA 617.001	Eastern Canada	CFRA_625_001_C2	FaRCg1	C	G	T	C	A	A	G	G	A	T	T	A
Bogota	PI 551915	CFRA 618.001	Western Europe	CFRA_626_001_C1	H19	A	G	A	C	A	T	G	G	C	G	T	C
Bogota	PI 551915	CFRA 618.001	Western Europe	CFRA_626_001_C2	H19	A	G	A	C	A	T	G	G	C	G	T	C
Bolero	PI 616921	CFRA 1668.001	Western Europe	CFRA_1668_001_C1	H19	A	G	A	C	A	T	G	G	C	G	T	C
Bolero	PI 616921	CFRA 1668.001	Western Europe	CFRA_1668_001_C2	H19	A	G	A	C	A	T	G	G	C	G	T	C
Bountiful	PI 551855	CFRA 526.002	Northwest U.S.	CFRA_533_002_C1	H19	A	G	A	C	A	T	G	G	C	G	T	C
Bountiful	PI 551855	CFRA 526.002	Northwest U.S.	CFRA_533_002_C2	FaRCg1	C	G	T	C	A	A	G	G	A	T	T	A
Bounty	PI 551425	CFRA 122.001	Eastern Canada	CFRA_122_001_C1	H19	A	G	A	C	A	T	G	G	C	G	T	C
Bounty	PI 551425	CFRA 122.001	Eastern Canada	CFRA_122_001_C2	H19	A	G	A	C	A	T	G	G	C	G	T	C
Brighton	PI 551494	CFRA 73.001	California, U.S.	CFRA_83_001_C1	H19	A	G	A	C	A	T	G	G	C	G	T	C
Brighton	PI 551494	CFRA 73.001	California, U.S.	CFRA_83_001_C2	H19	A	G	A	C	A	T	G	G	C	G	T	C
British Sovereign	PI 551802	CFRA 449.001	Western Canada	CFRA_496_001_C2	H19	A	G	A	C	A	T	G	G	C	G	T	C
British Sovereign	PI 551802	CFRA 449.001	Western Canada	CFRA_496_001_C1	H26	A	G	T	C	A	A	G	G	C	T	T	A
Brunswick	PI 664341	CFRA 1880.001	New England U.S.	CFRA_1880_001_C2	H19	A	G	A	C	A	T	G	G	C	G	T	C
Brunswick	PI 664341	CFRA 1880.001	New England U.S.	CFRA_1880_001_C1	FaRCg1	C	G	T	C	A	A	G	G	A	T	T	A
CA 37.20-45 Cruz parent	PI 551670	CFRA 306.002	California, U.S.	CFRA_310_003_C2	H18	A	G	A	C	A	T	G	G	C	G	T	A
CA 37.20-45 Cruz parent	PI 551670	CFRA 306.002	California, U.S.	CFRA_310_003_C1	H19	A	G	A	C	A	T	G	G	C	G	T	C
CA 39.117-4	PI 551672	CFRA 308.001	California, U.S.	CFRA_313_001_C1	H19	A	G	A	C	A	T	G	G	C	G	T	C
CA 39.117-4	PI 551672	CFRA 308.001	California, U.S.	CFRA_313_001_C2	H19	A	G	A	C	A	T	G	G	C	G	T	C
CA 39.82-19	PI 551671	CFRA 307.001	California, U.S.	CFRA_311_001_C1	H19	A	G	A	C	A	T	G	G	C	G	T	C
CA 39.82-19	PI 551671	CFRA 307.001	California, U.S.	CFRA_311_001_C2	H19	A	G	A	C	A	T	G	G	C	G	T	C
CA 42.8-16 Tioga parent	PI 551673	CFRA 309.002	California, U.S.	CFRA_314_002_C1	H17	A	G	A	C	A	T	G	G	A	T	T	A
CA 42.8-16 Tioga parent	PI 551673	CFRA 309.002	California, U.S.	CFRA_314_002_C2	H21	A	G	A	C	A	T	G	G	C	T	T	A
CA 51S1-1 Sequioa parent	PI 551674	CFRA 310.002	California, U.S.	CFRA_320_001_C2	H17	A	G	A	C	A	T	G	G	A	T	T	A
CA 51S1-1 Sequioa parent	PI 551674	CFRA 310.002	California, U.S.	CFRA_316_001_C2	H19	A	G	A	C	A	T	G	G	C	G	T	C
CA 51S1-1 Sequioa parent	PI 551674	CFRA 310.002	California, U.S.	CFRA_320_001_C1	H19	A	G	A	C	A	T	G	G	C	G	T	C
CA 51S1-1 Sequioa parent	PI 551674	CFRA 310.002	California, U.S.	CFRA_316_001_C1	H19	A	G	A	C	A	T	G	G	C	G	T	C
CA 55.23-1 subtropical (ananassa x chil)	PI 551682	CFRA 311.001	California, U.S.	CFRA_321_001_C1	H17	A	G	A	C	A	T	G	G	A	T	T	A
CA 55.23-1 subtropical (ananassa x chil)	PI 551682	CFRA 311.001	California, U.S.	CFRA_321_001_C2	H19	A	G	A	C	A	T	G	G	C	G	T	C
CA 59.39-1 Rockhill 2nd BC	PI 551675	CFRA 313.001	California, U.S.	CFRA_322_002_C1	H19	A	G	A	C	A	T	G	G	C	G	T	C
CA 59.39-1 Rockhill 2nd BC	PI 551675	CFRA 313.001	California, U.S.	CFRA_322_002_C2	H19	A	G	A	C	A	T	G	G	C	G	T	C
CA 61S16-6 verticillium res.	PI 551676	CFRA 314.002	California, U.S.	CFRA_326_001_C2	H19	A	G	A	C	A	T	G	G	C	G	T	C
CA 61S16-6 verticillium res.	PI 551676	CFRA 314.002	California, U.S.	CFRA_326_001_C1	H20	A	G	A	C	A	T	G	G	C	T	C	A
CA 61S18-30 verticillium res.	PI 551678	CFRA 316.001	California, U.S.	CFRA_327_001_C2	H19	A	G	A	C	A	T	G	G	C	G	T	C
CA 61S18-30 verticillium res.	PI 551678	CFRA 316.001	California, U.S.	CFRA_327_001_C1	H41	A	G	T	C	A	T	G	G	C	T	T	A
CA 64.28-18	PI 551716	CFRA 320.001	California, U.S.	CFRA_328_001_C1	H19	A	G	A	C	A	T	G	G	C	G	T	C
CA 64.28-18	PI 551716	CFRA 320.001	California, U.S.	CFRA_328_001_C2	H19	A	G	A	C	A	T	G	G	C	G	T	C
CA 64.28-18 8x	PI 551717	CFRA 321.001	California, U.S.	CFRA_329_001_C1	H19	A	G	A	C	A	T	G	G	C	G	T	C
CA 64.28-18 8x	PI 551717	CFRA 321.001	California, U.S.	CFRA_329_001_C2	H19	A	G	A	C	A	T	G	G	C	G	T	C
CA 65.65-601 Brighton par.	PI 551718	CFRA 322.002	California, U.S.	CFRA_330_001_C1	H19	A	G	A	C	A	T	G	G	C	G	T	C
CA 65.65-601 Brighton par.	PI 551718	CFRA 322.002	California, U.S.	CFRA_330_001_C2	H19	A	G	A	C	A	T	G	G	C	G	T	C
CA 69.19-12 day neutral	PI 551689	CFRA 326.001	California, U.S.	CFRA_331_001_C2	H18	A	G	A	C	A	T	G	G	C	G	T	A
CA 69.19-12 day neutral	PI 551689	CFRA 326.001	California, U.S.	CFRA_331_001_C1	H19	A	G	A	C	A	T	G	G	C	G	T	C
CA 69.72-101 day neutral	PI 551690	CFRA 327.001	California, U.S.	CFRA_332_001_C1	H19	A	G	A	C	A	T	G	G	C	G	T	C
CA 69.72-101 day neutral	PI 551690	CFRA 327.001	California, U.S.	CFRA_332_001_C2	H19	A	G	A	C	A	T	G	G	C	G	T	C
CA 70.27-103 day neutral	PI 551692	CFRA 331.001	California, U.S.	CFRA_383_003_C1	H19	A	G	A	C	A	T	G	G	C	G	T	C
CA 70.27-103 day neutral	PI 551692	CFRA 331.001	California, U.S.	CFRA_383_003_C2	H19	A	G	A	C	A	T	G	G	C	G	T	C
CA 70.3-117 day neutral	PI 551719	CFRA 328.001	California, U.S.	CFRA_335_001_C2	H8	A	A	T	T	A	T	A	GTA	C	T	C	A
CA 70.3-117 day neutral	PI 551719	CFRA 328.001	California, U.S.	CFRA_335_001_C1	H21	A	G	A	C	A	T	G	G	C	T	T	A
CA 70.3-121 day neutral	PI 551720	CFRA 329.001	California, U.S.	CFRA_336_004_C2	H19	A	G	A	C	A	T	G	G	C	G	T	C
CA 70.3-121 day neutral	PI 551720	CFRA 329.001	California, U.S.	CFRA_336_004_C1	H26	A	G	T	C	A	A	G	G	C	T	T	A
CA 70.8-101 day neutral	PI 551691	CFRA 330.001	California, U.S.	CFRA_382_001_C1	H34	A	G	T	C	AGA	T	G	G	C	T	T	A
CA 70.8-101 day neutral	PI 551691	CFRA 330.001	California, U.S.	CFRA_382_001_C2	H40	A	G	T	C	A	T	G	G	C	T	C	A
CA 71.98-605 Parker parent	PI 551679	CFRA 332.001	California, U.S.	CFRA_384_002_C1	H8	A	A	T	T	A	T	A	GTA	C	T	C	A
CA 71.98-605 Parker parent	PI 551679	CFRA 332.001	California, U.S.	CFRA_384_002_C2	H34	A	G	T	C	AGA	T	G	G	C	T	T	A
CA 77.56-101	PI 551693	CFRA 335.001	California, U.S.	CFRA_394_001_C2	H8	A	A	T	T	A	T	A	GTA	C	T	C	A
CA 77.56-101	PI 551693	CFRA 335.001	California, U.S.	CFRA_394_001_C1	H48	C	G	T	C	AGA	A	G	G	A	T	T	A
CA 77.84-103	PI 551694	CFRA 336.004	California, U.S.	CFRA_396_001_C1	H8	A	A	T	T	A	T	A	GTA	C	T	C	A
CA 77.84-103	PI 551694	CFRA 336.004	California, U.S.	CFRA_396_001_C2	H48	C	G	T	C	AGA	A	G	G	A	T	T	A
Cabot	PI 664339	CFRA 1876.001	Eastern Canada	CFRA_1876_001_C1	H19	A	G	A	C	A	T	G	G	C	G	T	C
Cabot	PI 664339	CFRA 1876.001	Eastern Canada	CFRA_1876_001_C2	H19	A	G	A	C	A	T	G	G	C	G	T	C
Califour	PI 551903	CFRA 570.001	California, U.S.	CFRA_619_001_C2	H19	A	G	A	C	A	T	G	G	C	G	T	C
Califour	PI 551903	CFRA 570.001	California, U.S.	CFRA_619_001_C1	FaRCg1	C	G	T	C	A	A	G	G	A	T	T	A
Calypso	PI 616923	CFRA 1671.001	Western Europe	CFRA_1671_001_C1	H19	A	G	A	C	A	T	G	G	C	G	T	C
Calypso	PI 616923	CFRA 1671.001	Western Europe	CFRA_1671_001_C2	H19	A	G	A	C	A	T	G	G	C	G	T	C
Camarosa	PI 670238	CFRA 2164.001	California, U.S.	CFRA_2164_001_C1	H19	A	G	A	C	A	T	G	G	C	G	T	C
Camarosa	PI 670238	CFRA 2164.001	California, U.S.	CFRA_2164_001_C2	H19	A	G	A	C	A	T	G	G	C	G	T	C
Cambridge Favorite	PI 616500	CFRA 246.002	Western Europe	CFRA_252_001_C1	H19	A	G	A	C	A	T	G	G	C	G	T	C
Cambridge Favorite	PI 616500	CFRA 246.002	Western Europe	CFRA_252_001_C2	H42	A	G	T	C	A	T	G	GTA	C	T	T	A
Cambridge Late Pine	PI 551847	CFRA 516.002	Western Europe	CFRA_532_001_C2	H19	A	G	A	C	A	T	G	G	C	G	T	C
Cambridge Late Pine	PI 551847	CFRA 516.002	Western Europe	CFRA_532_001_C1	H19	A	G	A	C	A	T	G	G	C	G	T	C
Cambridge Rearguard	PI 551771	CFRA 416.001	Western Europe	CFRA_444_001_C1	H19	A	G	A	C	A	T	G	G	C	G	T	C
Cambridge Rearguard	PI 551771	CFRA 416.001	Western Europe	CFRA_444_001_C2	FaRCg1	C	G	T	C	A	A	G	G	A	T	T	A
Campbell	PI 551680	CFRA 383.003	California, U.S.	CFRA_398_001_C2	H19	A	G	A	C	A	T	G	G	C	G	T	C
Campbell	PI 551680	CFRA 383.003	California, U.S.	CFRA_398_001_C1	FaRCg1	C	G	T	C	A	A	G	G	A	T	T	A
Canoga	PI 551916	CFRA 619.001	New England U.S.	CFRA_627_001_C1	H19	A	G	A	C	A	T	G	G	C	G	T	C
Canoga	PI 551916	CFRA 619.001	New England U.S.	CFRA_627_001_C2	FaRCg1	C	G	T	C	A	A	G	G	A	T	T	A
Capitola	PI 670239	CFRA 2165.001	California, U.S.	CFRA_2165_001_C2	H18	A	G	A	C	A	T	G	G	C	G	T	A
Capitola	PI 670239	CFRA 2165.001	California, U.S.	CFRA_2165_001_C1	H19	A	G	A	C	A	T	G	G	C	G	T	C
Cardinal	PI 551540	CFRA 166.001	Southeastern U.S.	CFRA_166_001_C2	H19	A	G	A	C	A	T	G	G	C	G	T	C
Cardinal	PI 551540	CFRA 166.001	Southeastern U.S.	CFRA_166_001_C1	FaRCg1	C	G	T	C	A	A	G	G	A	T	T	A
Carlsbad	PI 670240	CFRA 2166.001	California, U.S.	CFRA_2166_001_C1	H19	A	G	A	C	A	T	G	G	C	G	T	C
Carlsbad	PI 670240	CFRA 2166.001	California, U.S.	CFRA_2166_001_C2	H41	A	G	T	C	A	T	G	G	C	T	T	A
Carmine	PI 641085	CFRA 1847.001	Southeastern U.S.	CFRA_1847_001_C1	H19	A	G	A	C	A	T	G	G	C	G	T	C
Carmine	PI 641085	CFRA 1847.001	Southeastern U.S.	CFRA_1847_001_C2	H19	A	G	A	C	A	T	G	G	C	G	T	C
Cascade	PI 551759	CFRA 402.001	Northwest U.S.	CFRA_409_001_C1	H19	A	G	A	C	A	T	G	G	C	G	T	C
Cascade	PI 551759	CFRA 402.001	Northwest U.S.	CFRA_409_001_C2	H19	A	G	A	C	A	T	G	G	C	G	T	C
Catskill	PI 551395	CFRA 3.001	New England U.S.	CFRA_306_002_C2	H19	A	G	A	C	A	T	G	G	C	G	T	C
Catskill	PI 551395	CFRA 3.001	New England U.S.	CFRA_306_002_C1	H41	A	G	T	C	A	T	G	G	C	T	T	A
Cavalier	PI 551417	CFRA 27.001	Eastern Canada	CFRA_287_001_C2	H19	A	G	A	C	A	T	G	G	C	G	T	C
Cavalier	PI 551417	CFRA 27.001	Eastern Canada	CFRA_287_001_C1	FaRCg1	C	G	T	C	A	A	G	G	A	T	T	A
Cavendish	PI 616560	CFRA 1169.001	Eastern Canada	CFRA_1169_001_C2	H19	A	G	A	C	A	T	G	G	C	G	T	C
Cavendish	PI 616560	CFRA 1169.001	Eastern Canada	CFRA_1169_001_C1	FaRCg1	C	G	T	C	A	A	G	G	A	T	T	A
Cesena	PI 551754	CFRA 394.001	Western Europe	CFRA_4_001_C1	H19	A	G	A	C	A	T	G	G	C	G	T	C
Cesena	PI 551754	CFRA 394.001	Western Europe	CFRA_4_001_C2	FaRCg1	C	G	T	C	A	A	G	G	A	T	T	A
Chandler	PI 660777	CFRA 2048.001	California, U.S.	CFRA_2048_001_C1	H19	A	G	A	C	A	T	G	G	C	G	T	C
Chandler	PI 660777	CFRA 2048.001	California, U.S.	CFRA_2048_001_C2	H19	A	G	A	C	A	T	G	G	C	G	T	C
Charm	PI 664911	CFRA 2119.001	Northwest U.S.	CFRA_2119_001_C1	H19	A	G	A	C	A	T	G	G	C	G	T	C
Charm	PI 664911	CFRA 2119.001	Northwest U.S.	CFRA_2119_001_C2	H41	A	G	T	C	A	T	G	G	C	T	T	A
Cheam	PI 551509	CFRA 90.001	Western Canada	CFRA_943_001_C1	H19	A	G	A	C	A	T	G	G	C	G	T	C
Cheam	PI 551509	CFRA 90.001	Western Canada	CFRA_943_001_C2	H19	A	G	A	C	A	T	G	G	C	G	T	C
Clancy	PI 664342	CFRA 1881.001	New England U.S.	CFRA_1881_001_C1	H19	A	G	A	C	A	T	G	G	C	G	T	C
Clancy	PI 664342	CFRA 1881.001	New England U.S.	CFRA_1881_001_C2	FaRCg1	C	G	T	C	A	A	G	G	A	T	T	A
Clare	PI 616584	CFRA 1201.001	Midwest U.S.	CFRA_1201_001_C1	H19	A	G	A	C	A	T	G	G	C	G	T	C
Clare	PI 616584	CFRA 1201.001	Midwest U.S.	CFRA_1201_001_C2	H19	A	G	A	C	A	T	G	G	C	G	T	C
Clark	PI 551960	CFRA 631.001	Northwest U.S.	CFRA_639_001_C1	H8	A	A	T	T	A	T	A	GTA	C	T	C	A
Clark	PI 551960	CFRA 631.001	Northwest U.S.	CFRA_639_001_C2	H19	A	G	A	C	A	T	G	G	C	G	T	C
Clonderg	PI 551770	CFRA 415.001	Western Europe	CFRA_442_001_C1	H22	A	G	A	T	A	T	G	G	C	G	T	C
Clonderg	PI 551770	CFRA 415.001	Western Europe	CFRA_442_001_C2	H26	A	G	T	C	A	A	G	G	C	T	T	A
Columbia	PI 551760	CFRA 403.001	Northwest U.S.	CFRA_410_001_C1	H8	A	A	T	T	A	T	A	GTA	C	T	C	A
Columbia	PI 551760	CFRA 403.001	Northwest U.S.	CFRA_410_001_C2	H19	A	G	A	C	A	T	G	G	C	G	T	C
Comet	PI 551402	CFRA 11.001	Southeastern U.S.	CFRA_11_001_C1	H19	A	G	A	C	A	T	G	G	C	G	T	C
Comet	PI 551402	CFRA 11.001	Southeastern U.S.	CFRA_11_001_C2	FaRCg1	C	G	T	C	A	A	G	G	A	T	T	A
Conrad	PI 551432	CFRA 111.001	Mid Atlantic U.S.	CFRA_111_001_C2	H21	A	G	A	C	A	T	G	G	C	T	T	A
Conrad	PI 551432	CFRA 111.001	Mid Atlantic U.S.	CFRA_111_001_C1	H34	A	G	T	C	AGA	T	G	G	C	T	T	A
Cornwallis	PI 552258	CFRA 965.001	Eastern Canada	CFRA_973_001_C2	H8	A	A	T	T	A	T	A	GTA	C	T	C	A
Cornwallis	PI 552258	CFRA 965.001	Eastern Canada	CFRA_973_001_C1	H19	A	G	A	C	A	T	G	G	C	G	T	C
Cruz	PI 616606	CFRA 1248.001	California, U.S.	CFRA_1248_001_C1	H19	A	G	A	C	A	T	G	G	C	G	T	C
Cruz	PI 616606	CFRA 1248.001	California, U.S.	CFRA_1248_001_C2	H19	A	G	A	C	A	T	G	G	C	G	T	C
Cuesta	PI 670241	CFRA 2167.001	California, U.S.	CFRA_2167_001_C1	H19	A	G	A	C	A	T	G	G	C	G	T	C
Cuesta	PI 670241	CFRA 2167.001	California, U.S.	CFRA_2167_001_C2	H19	A	G	A	C	A	T	G	G	C	G	T	C
Cyclone	PI 551412	CFRA 13.001	Midwest U.S.	CFRA_13_001_C1	H19	A	G	A	C	A	T	G	G	C	G	T	C
Cyclone	PI 551412	CFRA 13.001	Midwest U.S.	CFRA_13_001_C2	H19	A	G	A	C	A	T	G	G	C	G	T	C
Dabreak	PI 551584	CFRA 211.001	Southeastern U.S.	CFRA_211_001_C1	H19	A	G	A	C	A	T	G	G	C	G	T	C
Dabreak	PI 551584	CFRA 211.001	Southeastern U.S.	CFRA_211_001_C2	H19	A	G	A	C	A	T	G	G	C	G	T	C
Dana	PI 551756	CFRA 397.001	Western Europe	CFRA_401_001_C1	H19	A	G	A	C	A	T	G	G	C	G	T	C
Dana	PI 551756	CFRA 397.001	Western Europe	CFRA_401_001_C2	H19	A	G	A	C	A	T	G	G	C	G	T	C
Dania	PI551799	CFRA 446.001	Western Europe	CFRA_465_003_C1	H19	A	G	A	C	A	T	G	G	C	G	T	C
Dania	PI551799	CFRA 446.001	Western Europe	CFRA_465_003_C2	H41	A	G	T	C	A	T	G	G	C	T	T	A
Darrow	PI 551485	CFRA 144.001	Mid Atlantic U.S.	CFRA_144_001_C2	H26	A	G	T	C	A	A	G	G	C	T	T	A
Darrow	PI 551485	CFRA 144.001	Mid Atlantic U.S.	CFRA_144_001_C1	H34	A	G	T	C	AGA	T	G	G	C	T	T	A
Deet	PI 551441	CFRA 129.001	Midwest U.S.	CFRA_129_001_C1	H9	A	A	T	T	A	T	A	GTA	C	T	C	C
Deet	PI 551441	CFRA 129.001	Midwest U.S.	CFRA_129_001_C2	H19	A	G	A	C	A	T	G	G	C	G	T	C
Delite	PI 551585	CFRA 212.001	Midwest U.S.	CFRA_212_001_C1	H17	A	G	A	C	A	T	G	G	A	T	T	A
Delite	PI 551585	CFRA 212.001	Midwest U.S.	CFRA_212_001_C2	H19	A	G	A	C	A	T	G	G	C	G	T	C
Delmarvel	PI 616589	CFRA 1207.001	Mid Atlantic U.S.	CFRA_1207_001_C2	H19	A	G	A	C	A	T	G	G	C	G	T	C
Delmarvel	PI 616589	CFRA 1207.001	Mid Atlantic U.S.	CFRA_1207_001_C1	H19	A	G	A	C	A	T	G	G	C	G	T	C
Deutsch Evern	PI 551626	CFRA 260.001	Western Europe	CFRA_267_001_C1	H8	A	A	T	T	A	T	A	GTA	C	T	C	A
Deutsch Evern	PI 551626	CFRA 260.001	Western Europe	CFRA_267_001_C2	H50	C	G	T	C	AGA	T	G	G	C	T	T	A
Deutschland	PI 551566	CFRA 191.003	Western Europe	CFRA_191_003_C1	H8	A	A	T	T	A	T	A	GTA	C	T	C	A
Deutschland	PI 551566	CFRA 191.003	Western Europe	CFRA_191_003_C2	H34	A	G	T	C	AGA	T	G	G	C	T	T	A
Diamante	PI 684681	CFRA 2299.001	California, U.S.	CFRA_2299_001_C1	H19	A	G	A	C	A	T	G	G	C	G	T	C
Diamante	PI 684681	CFRA 2299.001	California, U.S.	CFRA_2299_001_C2	H19	A	G	A	C	A	T	G	G	C	G	T	C
Direktor Paul Wallbaum	PI 551436	CFRA 124.001	Western Europe	CFRA_124_001_C2	H8	A	A	T	T	A	T	A	GTA	C	T	C	A
Direktor Paul Wallbaum	PI 551436	CFRA 124.001	Western Europe	CFRA_124_001_C1	H34	A	G	T	C	AGA	T	G	G	C	T	T	A
Domanil	PI 551610	CFRA 241.001	Western Europe	CFRA_248_001_C1	H19	A	G	A	C	A	T	G	G	C	G	T	C
Domanil	PI 551610	CFRA 241.001	Western Europe	CFRA_248_001_C2	H19	A	G	A	C	A	T	G	G	C	G	T	C
Don	PI 616616	CFRA 1263.001	Western Europe	CFRA_1263_001_C1	H19	A	G	A	C	A	T	G	G	C	G	T	C
Don	PI 616616	CFRA 1263.001	Western Europe	CFRA_1263_001_C2	H19	A	G	A	C	A	T	G	G	C	G	T	C
Donner	PI 551565	CFRA 190.001	California, U.S.	CFRA_190_001_C1	H19	A	G	A	C	A	T	G	G	C	G	T	C
Donner	PI 551565	CFRA 190.001	California, U.S.	CFRA_190_001_C2	H19	A	G	A	C	A	T	G	G	C	G	T	C
Douglas	PI 551492	CFRA 1774.001	California, U.S.	CFRA_1774_001_C1	H19	A	G	A	C	A	T	G	G	C	G	T	C
Douglas	PI 551492	CFRA 1774.001	California, U.S.	CFRA_1774_001_C2	H19	A	G	A	C	A	T	G	G	C	G	T	C
Dover	PI 551917	CFRA 623.001	Southeastern U.S.	CFRA_629_001_C1	H34	A	G	T	C	AGA	T	G	G	C	T	T	A
Dover	PI 551917	CFRA 623.001	Southeastern U.S.	CFRA_629_001_C2	FaRCg1	C	G	T	C	A	A	G	G	A	T	T	A
Dunlap	PI 551828	CFRA 494.001	Midwest U.S.	CFRA_501_001_C1	H19	A	G	A	C	A	T	G	G	C	G	T	C
Dunlap	PI 551828	CFRA 494.001	Midwest U.S.	CFRA_501_001_C2	H19	A	G	A	C	A	T	G	G	C	G	T	C
Earlibelle	PI 551797	CFRA 444.001	Southeastern U.S.	CFRA_459_001_C2	H31	A	G	T	C	AGA	T	G	G	A	T	T	A
Earlibelle	PI 551797	CFRA 444.001	Southeastern U.S.	CFRA_459_001_C1	H41	A	G	T	C	A	T	G	G	C	T	T	A
Earlidawn	PI 551613	CFRA 244.001	Mid Atlantic U.S.	CFRA_25_001_C1	H19	A	G	A	C	A	T	G	G	C	G	T	C
Earlidawn	PI 551613	CFRA 244.001	Mid Atlantic U.S.	CFRA_25_001_C2	H19	A	G	A	C	A	T	G	G	C	G	T	C
Earliglow	PI 551394	CFRA 1.001	Mid Atlantic U.S.	CFRA_1_001_C1	H19	A	G	A	C	A	T	G	G	C	G	T	C
Earliglow	PI 551394	CFRA 1.001	Mid Atlantic U.S.	CFRA_1_001_C2	FaRCg1	C	G	T	C	A	A	G	G	A	T	T	A
EarliMiss	PI 551862	CFRA 534.001	Southeastern U.S.	CFRA_617_001_C1	H19	A	G	A	C	A	T	G	G	C	G	T	C
EarliMiss	PI 551862	CFRA 534.001	Southeastern U.S.	CFRA_617_001_C2	H19	A	G	A	C	A	T	G	G	C	G	T	C
Early Midway	PI 551544	CFRA 171.001	Mid Atlantic U.S.	CFRA_171_001_C1	H19	A	G	A	C	A	T	G	G	C	G	T	C
Early Midway	PI 551544	CFRA 171.001	Mid Atlantic U.S.	CFRA_171_001_C2	H19	A	G	A	C	A	T	G	G	C	G	T	C
Eastern Pine	PI 616930	CFRA 1679.001	Western Europe	CFRA_1679_001_C1	H3	A	A	T	C	A	T	G	G	C	T	C	A
Eastern Pine	PI 616930	CFRA 1679.001	Western Europe	CFRA_1679_001_C2	H34	A	G	T	C	AGA	T	G	G	C	T	T	A
Eater	PI 651551	CFRA 1878.001	Southeastern U.S.	CFRA_1878_001_C1	H8	A	A	T	T	A	T	A	GTA	C	T	C	A
Eater	PI 651551	CFRA 1878.001	Southeastern U.S.	CFRA_1878_001_C2	H51	C	G	T	C	AGA	T	G	G	C	T	T	C
EB 457	PI 551923	CFRA 629.001	Mid Atlantic U.S.	CFRA_638_001_C1	H19	A	G	A	C	A	T	G	G	C	G	T	C
EB 457	PI 551923	CFRA 629.001	Mid Atlantic U.S.	CFRA_638_001_C2	H19	A	G	A	C	A	T	G	G	C	G	T	C
EB 461	PI 551920	CFRA 626.001	Mid Atlantic U.S.	CFRA_634_001_C2	H8	A	A	T	T	A	T	A	GTA	C	T	C	A
EB 461	PI 551920	CFRA 626.001	Mid Atlantic U.S.	CFRA_634_001_C1	H19	A	G	A	C	A	T	G	G	C	G	T	C
Elista	PI 551622	CFRA 255.003	Western Europe	CFRA_26_001_C1	H19	A	G	A	C	A	T	G	G	C	G	T	C
Elista	PI 551622	CFRA 255.003	Western Europe	CFRA_26_001_C2	FaRCg1	C	G	T	C	A	A	G	G	A	T	T	A
Elsanta	PI 551579	CFRA 498.001	Western Europe	CFRA_508_001_C2	H31	A	G	T	C	AGA	T	G	G	A	T	T	A
Elsanta	PI 551579	CFRA 498.001	Western Europe	CFRA_508_001_C1	H41	A	G	T	C	A	T	G	G	C	T	T	A
Elvira	PI 551809	CFRA 459.001	Western Europe	CFRA_497_003_C1	H19	A	G	A	C	A	T	G	G	C	G	T	C
Elvira	PI 551809	CFRA 459.001	Western Europe	CFRA_497_003_C2	FaRCg1	C	G	T	C	A	A	G	G	A	T	T	A
Emily	PI 616854	CFRA 1594.001	Western Europe	CFRA_1594_001_C2	H17	A	G	A	C	A	T	G	G	A	T	T	A
Emily	PI 616854	CFRA 1594.001	Western Europe	CFRA_1594_001_C1	H19	A	G	A	C	A	T	G	G	C	G	T	C
Empire	PI 551569	CFRA 194.001	New England U.S.	CFRA_194_001_C1	H19	A	G	A	C	A	T	G	G	C	G	T	C
Empire	PI 551569	CFRA 194.001	New England U.S.	CFRA_194_001_C2	H39	A	G	T	C	A	T	G	G	C	G	T	C
Eros	PI 616924	CFRA 1672.001	Western Europe	CFRA_1672_001_C2	H19	A	G	A	C	A	T	G	G	C	G	T	C
Eros	PI 616924	CFRA 1672.001	Western Europe	CFRA_1672_001_C1	H19	A	G	A	C	A	T	G	G	C	G	T	C
Ettersburg 121	PI 551904	CFRA 382.001	California, U.S.	CFRA_397_001_C2	H8	A	A	T	T	A	T	A	GTA	C	T	C	A
Ettersburg 121	PI 551904	CFRA 382.001	California, U.S.	CFRA_397_001_C1	H48	C	G	T	C	AGA	A	G	G	A	T	T	A
Evangeline	PI 664343	CFRA 1882.001	Eastern Canada	CFRA_1882_001_C1	H19	A	G	A	C	A	T	G	G	C	G	T	C
Evangeline	PI 664343	CFRA 1882.001	Eastern Canada	CFRA_1882_001_C2	H19	A	G	A	C	A	T	G	G	C	G	T	C
Everbearing 185	PI 551918	CFRA 624.001	Mid Atlantic U.S.	CFRA_631_001_C1	H40	A	G	T	C	A	T	G	G	C	T	C	A
Everbearing 185	PI 551918	CFRA 624.001	Mid Atlantic U.S.	CFRA_631_001_C2	H46	C	A	T	T	AGA	A	G	G	A	T	T	A
Everbearing 372	PI 551919	CFRA 625.001	Mid Atlantic U.S.	CFRA_633_001_C1	H19	A	G	A	C	A	T	G	G	C	G	T	C
Everbearing 372	PI 551919	CFRA 625.001	Mid Atlantic U.S.	CFRA_633_001_C2	H41	A	G	T	C	A	T	G	G	C	T	T	A
Everbearing 401	PI 551921	CFRA 627.001	Mid Atlantic U.S.	CFRA_636_001_C1	H19	A	G	A	C	A	T	G	G	C	G	T	C
Everbearing 401	PI 551921	CFRA 627.001	Mid Atlantic U.S.	CFRA_636_001_C2	H19	A	G	A	C	A	T	G	G	C	G	T	C
Everbearing 417	PI 551922	CFRA 628.001	Mid Atlantic U.S.	CFRA_637_001_C1	H19	A	G	A	C	A	T	G	G	C	G	T	C
Everbearing 417	PI 551922	CFRA 628.001	Mid Atlantic U.S.	CFRA_637_001_C2	H19	A	G	A	C	A	T	G	G	C	G	T	C
Eversweet	PI 664445	CFRA 2096.001	Midwest U.S.	CFRA_2096_001_C1	H19	A	G	A	C	A	T	G	G	C	G	T	C
Eversweet	PI 664445	CFRA 2096.001	Midwest U.S.	CFRA_2096_001_C2	H19	A	G	A	C	A	T	G	G	C	G	T	C
Evita	PI 664331	CFRA 1663.001	Western Europe	CFRA_1663_001_C2	H19	A	G	A	C	A	T	G	G	C	G	T	C
Evita	PI 664331	CFRA 1663.001	Western Europe	CFRA_1663_001_C1	H19	A	G	A	C	A	T	G	G	C	G	T	C
F. x ananassa 86.51.10	PI 616615	CFRA 1262.001	Western Europe	CFRA_1262_001_C2	H19	A	G	A	C	A	T	G	G	C	G	T	C
F. x ananassa 86.51.10	PI 616615	CFRA 1262.001	Western Europe	CFRA_1262_001_C1	H19	A	G	A	C	A	T	G	G	C	G	T	C
F. x ananassa 86.75.6	PI 616617	CFRA 1264.001	Western Europe	CFRA_1264_001_C1	H19	A	G	A	C	A	T	G	G	C	G	T	C
F. x ananassa 86.75.6	PI 616617	CFRA 1264.001	Western Europe	CFRA_1264_001_C2	H19	A	G	A	C	A	T	G	G	C	G	T	C
F. x ananassa 90537-3	PI 637936	CFRA 1805.001	Western Europe	CFRA_1805_001_C1	H19	A	G	A	C	A	T	G	G	C	G	T	C
F. x ananassa 90537-3	PI 637936	CFRA 1805.001	Western Europe	CFRA_1805_001_C2	H19	A	G	A	C	A	T	G	G	C	G	T	C
F. x ananassa Bay View KHCW 96-25-02	PI 616775	CFRA 1493.001	Alaska, U.S.	CFRA_1493_001_C1	H40	A	G	T	C	A	T	G	G	C	T	C	A
F. x ananassa Bay View KHCW 96-25-02	PI 616775	CFRA 1493.001	Alaska, U.S.	CFRA_1493_001_C2	H46	C	A	T	T	AGA	A	G	G	A	T	T	A
F. x ananassa escape AS-03-039	PI 641089	CFRA 1839.001	Asia	CFRA_1839_001_C2	H34	A	G	T	C	AGA	T	G	G	C	T	T	A
F. x ananassa escape AS-03-039	PI 641089	CFRA 1839.001	Asia	CFRA_1839_001_C1	H38	A	G	T	C	A	T	G	G	C	G	T	A
F. x ananassa Girdwood KHCW 96-28-01	PI 616776	CFRA 1494.001	Alaska, U.S.	CFRA_1494_001_C2	H33	A	G	T	C	AGA	T	G	G	C	T	C	A
F. x ananassa Girdwood KHCW 96-28-01	PI 616776	CFRA 1494.001	Alaska, U.S.	CFRA_1494_001_C1	H45	C	A	T	C	A	A	G	G	A	T	T	A
F. x ananassa HVSC-122	PI 637941	CFRA 1810.001	Asia	CFRA_1810_001_C2	H8	A	A	T	T	A	T	A	GTA	C	T	C	A
F. x ananassa HVSC-122	PI 637941	CFRA 1810.001	Asia	CFRA_1810_001_C1	H34	A	G	T	C	AGA	T	G	G	C	T	T	A
F. x ananassa NC 98-22-4	PI 616974	CFRA 1741.001	Southeastern U.S.	CFRA_1741_001_C1	H15	A	G	A	C	A	A	G	G	C	T	T	A
F. x ananassa NC 98-22-4	PI 616974	CFRA 1741.001	Southeastern U.S.	CFRA_1741_001_C2	H33	A	G	T	C	AGA	T	G	G	C	T	C	A
F. x ananassa NC 98-3-1	PI 616942	CFRA 1709.001	Southeastern U.S.	CFRA_1709_001_C1	H26	A	G	T	C	A	A	G	G	C	T	T	A
F. x ananassa NC 98-3-1	PI 616942	CFRA 1709.001	Southeastern U.S.	CFRA_1709_001_C2	H34	A	G	T	C	AGA	T	G	G	C	T	T	A
F. x ananassa NF-19	PI 616647	CFRA 1328.001	Southeastern U.S.	CFRA_1328_001_C1	H19	A	G	A	C	A	T	G	G	C	G	T	C
F. x ananassa NF-19	PI 616647	CFRA 1328.001	Southeastern U.S.	CFRA_1328_001_C2	H19	A	G	A	C	A	T	G	G	C	G	T	C
F. x ananassa NF-21	PI 616644	CFRA 1325.001	Southeastern U.S.	CFRA_1325_001_C1	H19	A	G	A	C	A	T	G	G	C	G	T	C
F. x ananassa NF-21	PI 616644	CFRA 1325.001	Southeastern U.S.	CFRA_1325_001_C2	H19	A	G	A	C	A	T	G	G	C	G	T	C
F. x ananassa NF-25	PI 616646	CFRA 1327.001	Southeastern U.S.	CFRA_1327_001_C1	H17	A	G	A	C	A	T	G	G	A	T	T	A
F. x ananassa NF-25	PI 616646	CFRA 1327.001	Southeastern U.S.	CFRA_1327_001_C2	H19	A	G	A	C	A	T	G	G	C	G	T	C
F. x ananassa NF-29	PI 616645	CFRA 1326.001	Southeastern U.S.	CFRA_1326_001_C2	H19	A	G	A	C	A	T	G	G	C	G	T	C
F. x ananassa NF-29	PI 616645	CFRA 1326.001	Southeastern U.S.	CFRA_1326_001_C1	H19	A	G	A	C	A	T	G	G	C	G	T	C
F. x ananassa NFAA	PI 616643	CFRA 1324.001	Southeastern U.S.	CFRA_1324_001_C2	H19	A	G	A	C	A	T	G	G	C	G	T	C
F. x ananassa NFAA	PI 616643	CFRA 1324.001	Southeastern U.S.	CFRA_1324_001_C1	H19	A	G	A	C	A	T	G	G	C	G	T	C
F. x ananassa NJ 8826-11	PI 616640	CFRA 1321.001	New England U.S.	CFRA_1321_001_C1	H19	A	G	A	C	A	T	G	G	C	G	T	C
F. x ananassa NJ 8826-11	PI 616640	CFRA 1321.001	New England U.S.	CFRA_1321_001_C2	FaRCg1	C	G	T	C	A	A	G	G	A	T	T	A
F. x ananassa T-2	PI 616641	CFRA 1322.001	Southeastern U.S.	CFRA_1322_001_C2	H5	A	A	T	T	AGA	A	G	G	C	T	T	A
F. x ananassa T-2	PI 616641	CFRA 1322.001	Southeastern U.S.	CFRA_1322_001_C1	FaRCg1	C	G	T	C	A	A	G	G	A	T	T	A
F. x ananassa T-3	PI 616642	CFRA 1323.001	Southeastern U.S.	CFRA_1323_001_C1	H8	A	A	T	T	A	T	A	GTA	C	T	C	A
F. x ananassa T-3	PI 616642	CFRA 1323.001	Southeastern U.S.	CFRA_1323_001_C2	H14	A	G	A	C	A	A	G	G	A	T	T	A
F. x ananasa escape AS-03-036	PI 641087	CFRA 1837.001	Asia	CFRA_1837_001_C1	H19	A	G	A	C	A	T	G	G	C	G	T	C
F. x ananasa escape AS-03-036	PI 641087	CFRA 1837.001	Asia	CFRA_1837_001_C2	H19	A	G	A	C	A	T	G	G	C	G	T	C
F. x ananasa escape AS-03-038	PI 641088	CFRA 1838.001	Asia	CFRA_1838_001_C2	H13	A	A	T	T	A	T	G	G	C	T	T	A
F. x ananasa escape AS-03-038	PI 641088	CFRA 1838.001	Asia	CFRA_1838_001_C1	H35	A	G	T	C	AGA	T	G	G	C	T	T	C
Fairfax	PI 551479	CFRA 138.001	Mid Atlantic U.S.	CFRA_138_001_C2	H19	A	G	A	C	A	T	G	G	C	G	T	C
Fairfax	PI 551479	CFRA 138.001	Mid Atlantic U.S.	CFRA_138_001_C1	H19	A	G	A	C	A	T	G	G	C	G	T	C
Fairland	PI 551423	CFRA 118.001	Mid Atlantic U.S.	CFRA_118_001_C1	H19	A	G	A	C	A	T	G	G	C	G	T	C
Fairland	PI 551423	CFRA 118.001	Mid Atlantic U.S.	CFRA_118_001_C2	H19	A	G	A	C	A	T	G	G	C	G	T	C
Favette	PI 552259	CFRA 966.001	Western Europe	CFRA_974_001_C1	H19	A	G	A	C	A	T	G	G	C	G	T	C
Favette	PI 552259	CFRA 966.001	Western Europe	CFRA_974_001_C2	H19	A	G	A	C	A	T	G	G	C	G	T	C
Fern	PI 637930	CFRA 1665.006	California, U.S.	CFRA_1665_006_C1	H19	A	G	A	C	A	T	G	G	C	G	T	C
Fern	PI 637930	CFRA 1665.006	California, U.S.	CFRA_1665_006_C2	H19	A	G	A	C	A	T	G	G	C	G	T	C
Firecracker	PI 617006	CFRA 1773.001	Northwest U.S.	CFRA_1773_001_C1	H19	A	G	A	C	A	T	G	G	C	G	T	C
Firecracker	PI 617006	CFRA 1773.001	Northwest U.S.	CFRA_1773_001_C2	H19	A	G	A	C	A	T	G	G	C	G	T	C
Flamenco	PI 664334	CFRA 1796.001	Western Europe	CFRA_1796_001_C1	H19	A	G	A	C	A	T	G	G	C	G	T	C
Flamenco	PI 664334	CFRA 1796.001	Western Europe	CFRA_1796_001_C2	H19	A	G	A	C	A	T	G	G	C	G	T	C
Flavorfest	PI 675459	CFRA 2210.001	Mid Atlantic U.S.	CFRA_2210_001_C1	H19	A	G	A	C	A	T	G	G	C	G	T	C
Flavorfest	PI 675459	CFRA 2210.001	Mid Atlantic U.S.	CFRA_2210_001_C2	H19	A	G	A	C	A	T	G	G	C	G	T	C
Fletcher	PI 551484	CFRA 143.001	New England U.S.	CFRA_143_001_C1	H19	A	G	A	C	A	T	G	G	C	G	T	C
Fletcher	PI 551484	CFRA 143.001	New England U.S.	CFRA_143_001_C2	FaRCg1	C	G	T	C	A	A	G	G	A	T	T	A
Florida 70-D-34	PI 551925	CFRA 633.001	Southeastern U.S.	CFRA_64_001_C1	H8	A	A	T	T	A	T	A	GTA	C	T	C	A
Florida 70-D-34	PI 551925	CFRA 633.001	Southeastern U.S.	CFRA_64_001_C2	H34	A	G	T	C	AGA	T	G	G	C	T	T	A
Florida Belle	PI 551396	CFRA 4.001	Southeastern U.S.	CFRA_405_003_C2	H8	A	A	T	T	A	T	A	GTA	C	T	C	A
Florida Belle	PI 551396	CFRA 4.001	Southeastern U.S.	CFRA_405_003_C1	H34	A	G	T	C	AGA	T	G	G	C	T	T	A
Florida Ninety	PI 551403	CFRA 18.001	Southeastern U.S.	CFRA_18_001_C1	H8	A	A	T	T	A	T	A	GTA	C	T	C	A
Florida Ninety	PI 551403	CFRA 18.001	Southeastern U.S.	CFRA_18_001_C2	H19	A	G	A	C	A	T	G	G	C	G	T	C
Fort Laramie	PI 551429	CFRA 134.001	Northwest U.S.	CFRA_134_001_C2	H19	A	G	A	C	A	T	G	G	C	G	T	C
Fort Laramie	PI 551429	CFRA 134.001	Northwest U.S.	CFRA_134_001_C1	H19	A	G	A	C	A	T	G	G	C	G	T	C
Fortune	PI 551570	CFRA 195.001	New England U.S.	CFRA_195_001_C1	H19	A	G	A	C	A	T	G	G	C	G	T	C
Fortune	PI 551570	CFRA 195.001	New England U.S.	CFRA_195_001_C2	H19	A	G	A	C	A	T	G	G	C	G	T	C
Fou Chu	PI 551637	CFRA 271.001	Asia	CFRA_289_001_C1	H19	A	G	A	C	A	T	G	G	C	G	T	C
Fou Chu	PI 551637	CFRA 271.001	Asia	CFRA_289_001_C2	H19	A	G	A	C	A	T	G	G	C	G	T	C
Francesco	PI 551757	CFRA 398.001	Western Europe	CFRA_402_001_C2	H2	A	A	T	C	A	T	A	GTA	C	T	C	A
Francesco	PI 551757	CFRA 398.001	Western Europe	CFRA_402_001_C1	H19	A	G	A	C	A	T	G	G	C	G	T	C
Fratina	PI 617015	CFRA 1785.001	Mid Atlantic U.S.	CFRA_1785_001_C2	H8	A	A	T	T	A	T	A	GTA	C	T	C	A
Fratina	PI 617015	CFRA 1785.001	Mid Atlantic U.S.	CFRA_1785_001_C1	H19	A	G	A	C	A	T	G	G	C	G	T	C
Fredrk 9	PI 612493	CFRA 1695.001	Eastern Canada	CFRA_1695_001_C2	H26	A	G	T	C	A	A	G	G	C	T	T	A
Fredrk 9	PI 612493	CFRA 1695.001	Eastern Canada	CFRA_1695_001_C1	H27	A	G	T	C	AGA	A	G	G	A	T	T	A
Freja	PI 551628	CFRA 262.001	Western Europe	CFRA_268_001_C2	H19	A	G	A	C	A	T	G	G	C	G	T	C
Freja	PI 551628	CFRA 262.001	Western Europe	CFRA_268_001_C1	H19	A	G	A	C	A	T	G	G	C	G	T	C
Fresca	PI 664440	CFRA 2091.001	New England U.S.	CFRA_2091_001_C1	H19	A	G	A	C	A	T	G	G	C	G	T	C
Fresca	PI 664440	CFRA 2091.001	New England U.S.	CFRA_2091_001_C2	H19	A	G	A	C	A	T	G	G	C	G	T	C
Fresno	PI 551659	CFRA 1246.001	California, U.S.	CFRA_1246_001_C2	H19	A	G	A	C	A	T	G	G	C	G	T	C
Fresno	PI 551659	CFRA 1246.001	California, U.S.	CFRA_1246_001_C1	H41	A	G	T	C	A	T	G	G	C	T	T	A
Fujisaki 068	PI 616614	CFRA 1261.001	Asia	CFRA_1261_001_C2	H8	A	A	T	T	A	T	A	GTA	C	T	C	A
Fujisaki 068	PI 616614	CFRA 1261.001	Asia	CFRA_1261_001_C1	H34	A	G	T	C	AGA	T	G	G	C	T	T	A
Fukuba	PI 231088	CFRA 167.001	Asia	CFRA_167_001_C1	H19	A	G	A	C	A	T	G	G	C	G	T	C
Fukuba	PI 231088	CFRA 167.001	Asia	CFRA_167_001_C2	H19	A	G	A	C	A	T	G	G	C	G	T	C
Gaja	PI 617016	CFRA 1786.001	Mid Atlantic U.S.	CFRA_1786_001_C2	H9	A	A	T	T	A	T	A	GTA	C	T	C	C
Gaja	PI 617016	CFRA 1786.001	Mid Atlantic U.S.	CFRA_1786_001_C1	H19	A	G	A	C	A	T	G	G	C	G	T	C
Garnet	PI 551486	CFRA 147.001	New England U.S.	CFRA_147_001_C1	H19	A	G	A	C	A	T	G	G	C	G	T	C
Garnet	PI 551486	CFRA 147.001	New England U.S.	CFRA_147_001_C2	H19	A	G	A	C	A	T	G	G	C	G	T	C
Gaviota	PI 684682	CFRA 2300.001	California, U.S.	CFRA_2300_001_C1	H19	A	G	A	C	A	T	G	G	C	G	T	C
Gaviota	PI 684682	CFRA 2300.001	California, U.S.	CFRA_2300_001_C2	H19	A	G	A	C	A	T	G	G	C	G	T	C
Geneva	PI 551586	CFRA 213.001	New England U.S.	CFRA_213_001_C2	H19	A	G	A	C	A	T	G	G	C	G	T	C
Geneva	PI 551586	CFRA 213.001	New England U.S.	CFRA_213_001_C1	H41	A	G	T	C	A	T	G	G	C	T	T	A
Gigana	PI 551773	CFRA 418.001	Western Europe	CFRA_447_001_C1	H19	A	G	A	C	A	T	G	G	C	G	T	C
Gigana	PI 551773	CFRA 418.001	Western Europe	CFRA_447_001_C2	H40	A	G	T	C	A	T	G	G	C	T	C	A
Gilbert	PI 551587	CFRA 214.001	Midwest U.S.	CFRA_214_001_C1	H19	A	G	A	C	A	T	G	G	C	G	T	C
Gilbert	PI 551587	CFRA 214.001	Midwest U.S.	CFRA_214_001_C2	H19	A	G	A	C	A	T	G	G	C	G	T	C
Glooscap	PI 551580	CFRA 206.001	Eastern Canada	CFRA_206_001_C1	H19	A	G	A	C	A	T	G	G	C	G	T	C
Glooscap	PI 551580	CFRA 206.001	Eastern Canada	CFRA_206_001_C2	H19	A	G	A	C	A	T	G	G	C	G	T	C
Gorella	PI 551483	CFRA 142.001	Western Europe	CFRA_142_001_C1	H19	A	G	A	C	A	T	G	G	C	G	T	C
Gorella	PI 551483	CFRA 142.001	Western Europe	CFRA_142_001_C2	FaRCg1	C	G	T	C	A	A	G	G	A	T	T	A
Governor Simcoe	PI 616594	CFRA 1213.001	Eastern Canada	CFRA_1213_001_C1	H19	A	G	A	C	A	T	G	G	C	G	T	C
Governor Simcoe	PI 616594	CFRA 1213.001	Eastern Canada	CFRA_1213_001_C2	FaRCg1	C	G	T	C	A	A	G	G	A	T	T	A
Grandee	PI 551567	CFRA 192.001	Western Europe	CFRA_192_001_C2	H8	A	A	T	T	A	T	A	GTA	C	T	C	A
Grandee	PI 551567	CFRA 192.001	Western Europe	CFRA_192_001_C1	H19	A	G	A	C	A	T	G	G	C	G	T	C
Grenadier	PI 551605	CFRA 236.001	Eastern Canada	CFRA_240_001_C1	H19	A	G	A	C	A	T	G	G	C	G	T	C
Grenadier	PI 551605	CFRA 236.001	Eastern Canada	CFRA_240_001_C2	FaRCg1	C	G	T	C	A	A	G	G	A	T	T	A
Guardian	PI 551407	CFRA 25.001	Mid Atlantic U.S.	CFRA_255_003_C1	H17	A	G	A	C	A	T	G	G	A	T	T	A
Guardian	PI 551407	CFRA 25.001	Mid Atlantic U.S.	CFRA_255_003_C2	H37	A	G	T	C	A	T	G	G	A	T	T	A
Harunoka	PI 551536	CFRA 162.001	Asia	CFRA_162_001_C2	H19	A	G	A	C	A	T	G	G	C	G	T	C
Harunoka	PI 551536	CFRA 162.001	Asia	CFRA_162_001_C1	H26	A	G	T	C	A	A	G	G	C	T	T	A
Haruyoi	PI 616621	CFRA 1276.001	Asia	CFRA_1276_001_C1	H18	A	G	A	C	A	T	G	G	C	G	T	A
Haruyoi	PI 616621	CFRA 1276.001	Asia	CFRA_1276_001_C2	H19	A	G	A	C	A	T	G	G	C	G	T	C
Hayazaki	PI 641176	CFRA 1277.001	Asia	CFRA_1277_001_C1	H26	A	G	T	C	A	A	G	G	C	T	T	A
Hayazaki	PI 641176	CFRA 1277.001	Asia	CFRA_1277_001_C2	H34	A	G	T	C	AGA	T	G	G	C	T	T	A
Headliner	PI 551652	CFRA 634.001	Southeastern U.S.	CFRA_640_001_C1	H19	A	G	A	C	A	T	G	G	C	G	T	C
Headliner	PI 551652	CFRA 634.001	Southeastern U.S.	CFRA_640_001_C2	H19	A	G	A	C	A	T	G	G	C	G	T	C
Hecker	PI 551490	CFRA 1775.001	California, U.S.	CFRA_1775_001_C1	H19	A	G	A	C	A	T	G	G	C	G	T	C
Hecker	PI 551490	CFRA 1775.001	California, U.S.	CFRA_1775_001_C2	H21	A	G	A	C	A	T	G	G	C	T	T	A
Herzbergs Triumph	PI 664363	CFRA 1969.001	Western Europe	CFRA_1969_001_C1	H33	A	G	T	C	AGA	T	G	G	C	T	C	A
Herzbergs Triumph	PI 664363	CFRA 1969.001	Western Europe	CFRA_1969_001_C2	H41	A	G	T	C	A	T	G	G	C	T	T	A
Himiko	PI 551863	CFRA 465.003	Asia	CFRA_499_001_C2	H19	A	G	A	C	A	T	G	G	C	G	T	C
Himiko	PI 551863	CFRA 465.003	Asia	CFRA_499_001_C1	H41	A	G	T	C	A	T	G	G	C	T	T	A
His Excellency	PI 616763	CFRA 1477.001	California, U.S.	CFRA_1477_001_C1	H19	A	G	A	C	A	T	G	G	C	G	T	C
His Excellency	PI 616763	CFRA 1477.001	California, U.S.	CFRA_1477_001_C2	H43	A	G	T	T	A	T	A	GTA	C	T	C	A
Hogyoku	PI 616622	CFRA 1278.002	Asia	CFRA_1278_002_C1	H19	A	G	A	C	A	T	G	G	C	G	T	C
Hogyoku	PI 616622	CFRA 1278.002	Asia	CFRA_1278_002_C2	H26	A	G	T	C	A	A	G	G	C	T	T	A
Holiday	PI 551653	CFRA 287.001	New England U.S.	CFRA_297_004_C1	H19	A	G	A	C	A	T	G	G	C	G	T	C
Holiday	PI 551653	CFRA 287.001	New England U.S.	CFRA_297_004_C2	H21	A	G	A	C	A	T	G	G	C	T	T	A
Honeoye	PI 551588	CFRA 215.001	New England U.S.	CFRA_215_001_C1	H17	A	G	A	C	A	T	G	G	A	T	T	A
Honeoye	PI 551588	CFRA 215.001	New England U.S.	CFRA_215_001_C2	H19	A	G	A	C	A	T	G	G	C	G	T	C
Hood	PI 551502	CFRA 82.001	Northwest U.S.	CFRA_91_001_C1	H19	A	G	A	C	A	T	G	G	C	G	T	C
Hood	PI 551502	CFRA 82.001	Northwest U.S.	CFRA_91_001_C2	H19	A	G	A	C	A	T	G	G	C	G	T	C
Howard 17	PI 551593	CFRA 221.001	New England U.S.	CFRA_221_001_C1	H19	A	G	A	C	A	T	G	G	C	G	T	C
Howard 17	PI 551593	CFRA 221.001	New England U.S.	CFRA_221_001_C2	H19	A	G	A	C	A	T	G	G	C	G	T	C
Hsing Yu	PI 551872	CFRA 200.001	Asia	CFRA_200_001_C1	H29	A	G	T	C	AGA	A	G	G	C	T	T	A
Hsing Yu	PI 551872	CFRA 200.001	Asia	CFRA_200_001_C2	FaRCg1	C	G	T	C	A	A	G	G	A	T	T	A
Idea	PI 664316	CFRA 1267.001	Western Europe	CFRA_1267_001_C1	H19	A	G	A	C	A	T	G	G	C	G	T	C
Idea	PI 664316	CFRA 1267.001	Western Europe	CFRA_1267_001_C2	H19	A	G	A	C	A	T	G	G	C	G	T	C
Idil	PI 552262	CFRA 969.001	Eastern Canada	CFRA_976_001_C1	H19	A	G	A	C	A	T	G	G	C	G	T	C
Idil	PI 552262	CFRA 969.001	Eastern Canada	CFRA_976_001_C2	H25	A	G	T	C	A	A	G	G	C	T	C	A
IL 90-6-17	PI 664333	CFRA 1704.001	Midwest U.S.	CFRA_1704_001_C1	H19	A	G	A	C	A	T	G	G	C	G	T	C
IL 90-6-17	PI 664333	CFRA 1704.001	Midwest U.S.	CFRA_1704_001_C2	H19	A	G	A	C	A	T	G	G	C	G	T	C
Independence	PI 616998	CFRA 1765.001	Northwest U.S.	CFRA_1765_001_C1	H19	A	G	A	C	A	T	G	G	C	G	T	C
Independence	PI 616998	CFRA 1765.001	Northwest U.S.	CFRA_1765_001_C2	H19	A	G	A	C	A	T	G	G	C	G	T	C
Induka	PI 666635	CFRA 2153.001	Western Europe	CFRA_2153_001_C1	H19	A	G	A	C	A	T	G	G	C	G	T	C
Induka	PI 666635	CFRA 2153.001	Western Europe	CFRA_2153_001_C2	H43	A	G	T	T	A	T	A	GTA	C	T	C	A
Irvine	PI 660762	CFRA 1982.001	California, U.S.	CFRA_1982_001_C1	H19	A	G	A	C	A	T	G	G	C	G	T	C
Irvine	PI 660762	CFRA 1982.001	California, U.S.	CFRA_1982_001_C2	H19	A	G	A	C	A	T	G	G	C	G	T	C
Istochnik	PI 617017	CFRA 1787.001	Eastern Europe	CFRA_1787_001_C1	H19	A	G	A	C	A	T	G	G	C	G	T	C
Istochnik	PI 617017	CFRA 1787.001	Eastern Europe	CFRA_1787_001_C2	H19	A	G	A	C	A	T	G	G	C	G	T	C
Itasca	PI 664344	CFRA 1883.001	Midwest U.S.	CFRA_1883_001_C2	H17	A	G	A	C	A	T	G	G	A	T	T	A
Itasca	PI 664344	CFRA 1883.001	Midwest U.S.	CFRA_1883_001_C1	H19	A	G	A	C	A	T	G	G	C	G	T	C
Jaune	PI 617018	CFRA 1788.001	Eastern Europe	CFRA_1788_001_C1	H34	A	G	T	C	AGA	T	G	G	C	T	T	A
Jaune	PI 617018	CFRA 1788.001	Eastern Europe	CFRA_1788_001_C2	H43	A	G	T	T	A	T	A	GTA	C	T	C	A
Jerseybelle	PI 551414	CFRA 15.001	New England U.S.	CFRA_15_001_C1	H19	A	G	A	C	A	T	G	G	C	G	T	C
Jerseybelle	PI 551414	CFRA 15.001	New England U.S.	CFRA_15_001_C2	H19	A	G	A	C	A	T	G	G	C	G	T	C
Jewel	PI 551927	CFRA 636.001	New England U.S.	CFRA_641_001_C2	H27	A	G	T	C	AGA	A	G	G	A	T	T	A
Jewel	PI 551927	CFRA 636.001	New England U.S.	CFRA_641_001_C1	FaRCg1	C	G	T	C	A	A	G	G	A	T	T	A
Jonsok	PI 617019	CFRA 1789.001	Mid Atlantic U.S.	CFRA_1789_001_C2	H19	A	G	A	C	A	T	G	G	C	G	T	C
Jonsok	PI 617019	CFRA 1789.001	Mid Atlantic U.S.	CFRA_1789_001_C1	H41	A	G	T	C	A	T	G	G	C	T	T	A
Jucunda	PI 551623	CFRA 256.002	Western Europe	CFRA_260_001_C2	H8	A	A	T	T	A	T	A	GTA	C	T	C	A
Jucunda	PI 551623	CFRA 256.002	Western Europe	CFRA_260_001_C1	H31	A	G	T	C	AGA	T	G	G	A	T	T	A
Jurica	PI 551618	CFRA 250.002	Western Europe	CFRA_256_002_C1	H34	A	G	T	C	AGA	T	G	G	C	T	T	A
Jurica	PI 551618	CFRA 250.002	Western Europe	CFRA_256_002_C2	H37	A	G	T	C	A	T	G	G	A	T	T	A
K1	PI 616778	CFRA 1496.001	Alaska, U.S.	CFRA_1496_001_C1	H22	A	G	A	T	A	T	G	G	C	G	T	C
K1	PI 616778	CFRA 1496.001	Alaska, U.S.	CFRA_1496_001_C2	H26	A	G	T	C	A	A	G	G	C	T	T	A
Kagayaki	PI 641177	CFRA 1279.001	Asia	CFRA_1279_001_C2	H19	A	G	A	C	A	T	G	G	C	G	T	C
Kagayaki	PI 641177	CFRA 1279.001	Asia	CFRA_1279_001_C1	H36	A	G	T	C	A	T	A	GTA	C	T	C	A
Kaho	PI 641180	CFRA 1282.001	Asia	CFRA_1282_001_C1	H19	A	G	A	C	A	T	G	G	C	G	T	C
Kaho	PI 641180	CFRA 1282.001	Asia	CFRA_1282_001_C2	H19	A	G	A	C	A	T	G	G	C	G	T	C
Kaiser's Samling	PI 270471	CFRA 17.001	Western Europe	CFRA_17_001_C2	H8	A	A	T	T	A	T	A	GTA	C	T	C	A
Kaiser's Samling	PI 270471	CFRA 17.001	Western Europe	CFRA_17_001_C1	H34	A	G	T	C	AGA	T	G	G	C	T	T	A
Kama	PI 617020	CFRA 1790.001	Western Europe	CFRA_1790_001_C1	H8	A	A	T	T	A	T	A	GTA	C	T	C	A
Kama	PI 617020	CFRA 1790.001	Western Europe	CFRA_1790_001_C2	H34	A	G	T	C	AGA	T	G	G	C	T	T	A
Kaoling	PI 551537	CFRA 163.001	Asia	CFRA_163_001_C2	H19	A	G	A	C	A	T	G	G	C	G	T	C
Kaoling	PI 551537	CFRA 163.001	Asia	CFRA_163_001_C1	H26	A	G	T	C	A	A	G	G	C	T	T	A
Kent	PI 551589	CFRA 216.001	Eastern Canada	CFRA_216_001_C1	H19	A	G	A	C	A	T	G	G	C	G	T	C
Kent	PI 551589	CFRA 216.001	Eastern Canada	CFRA_216_001_C2	FaRCg1	C	G	T	C	A	A	G	G	A	T	T	A
Kikyou 5	PI 641179	CFRA 1281.001	Asia	CFRA_1281_001_C1	H6	A	A	T	T	AGA	T	A	GTA	C	T	C	A
Kikyou 5	PI 641179	CFRA 1281.001	Asia	CFRA_1281_001_C2	H19	A	G	A	C	A	T	G	G	C	G	T	C
Klondike	PI 551564	CFRA 189.001	Southeastern U.S.	CFRA_189_001_C2	H19	A	G	A	C	A	T	G	G	C	G	T	C
Klondike	PI 551564	CFRA 189.001	Southeastern U.S.	CFRA_189_001_C1	FaRCg1	C	G	T	C	A	A	G	G	A	T	T	A
Klonmore	PI 664330	CFRA 1602.001	Southeastern U.S.	CFRA_1602_001_C2	H8	A	A	T	T	A	T	A	GTA	C	T	C	A
Klonmore	PI 664330	CFRA 1602.001	Southeastern U.S.	CFRA_1602_001_C1	H48	C	G	T	C	AGA	A	G	G	A	T	T	A
Komsomalka	PI 551590	CFRA 217.001	Eastern Europe	CFRA_217_001_C1	H8	A	A	T	T	A	T	A	GTA	C	T	C	A
Komsomalka	PI 551590	CFRA 217.001	Eastern Europe	CFRA_217_001_C2	H34	A	G	T	C	AGA	T	G	G	C	T	T	A
Koralovaya	PI 551424	CFRA 120.001	Eastern Europe	CFRA_120_001_C2	H19	A	G	A	C	A	T	G	G	C	G	T	C
Koralovaya	PI 551424	CFRA 120.001	Eastern Europe	CFRA_120_001_C1	H37	A	G	T	C	A	T	G	G	A	T	T	A
Koro 103	PI 641170	CFRA 1268.001	Asia	CFRA_1268_001_C1	H19	A	G	A	C	A	T	G	G	C	G	T	C
Koro 103	PI 641170	CFRA 1268.001	Asia	CFRA_1268_001_C2	H19	A	G	A	C	A	T	G	G	C	G	T	C
Korona	PI 551581	CFRA 496.001	Western Europe	CFRA_505_001_C1	H19	A	G	A	C	A	T	G	G	C	G	T	C
Korona	PI 551581	CFRA 496.001	Western Europe	CFRA_505_001_C2	H23	A	G	A	T	A	T	G	G	C	T	T	A
Korona - Netherlands	PI 666636	CFRA 2154.001	Western Europe	CFRA_2154_001_C1	H19	A	G	A	C	A	T	G	G	C	G	T	C
Korona - Netherlands	PI 666636	CFRA 2154.001	Western Europe	CFRA_2154_001_C2	H43	A	G	T	T	A	T	A	GTA	C	T	C	A
Kunowase	PI 641178	CFRA 1280.001	Asia	CFRA_1280_001_C2	H34	A	G	T	C	AGA	T	G	G	C	T	T	A
Kunowase	PI 641178	CFRA 1280.001	Asia	CFRA_1280_001_C1	H41	A	G	T	C	A	T	G	G	C	T	T	A
Kurume	PI 551574	CFRA 199.001	Asia	CFRA_199_001_C2	H19	A	G	A	C	A	T	G	G	C	G	T	C
Kurume	PI 551574	CFRA 199.001	Asia	CFRA_199_001_C1	H26	A	G	T	C	A	A	G	G	C	T	T	A
Kurume 103	PI 551415	CFRA 16.001	Asia	CFRA_16_001_C1	H19	A	G	A	C	A	T	G	G	C	G	T	C
Kurume 103	PI 551415	CFRA 16.001	Asia	CFRA_16_001_C2	H26	A	G	T	C	A	A	G	G	C	T	T	A
Laguna	PI 670242	CFRA 2168.001	California, U.S.	CFRA_2168_001_C1	H19	A	G	A	C	A	T	G	G	C	G	T	C
Laguna	PI 670242	CFRA 2168.001	California, U.S.	CFRA_2168_001_C2	H19	A	G	A	C	A	T	G	G	C	G	T	C
Lambada	PI 617021	CFRA 1791.001	Western Europe	CFRA_1791_001_C1	H7	A	A	T	T	AGA	T	A	GTA	C	T	C	C
Lambada	PI 617021	CFRA 1791.001	Western Europe	CFRA_1791_001_C2	H26	A	G	T	C	A	A	G	G	C	T	T	A
L'Amour	PI 664345	CFRA 1884.001	New England U.S.	CFRA_1884_001_C2	H34	A	G	T	C	AGA	T	G	G	C	T	T	A
L'Amour	PI 664345	CFRA 1884.001	New England U.S.	CFRA_1884_001_C1	FaRCg1	C	G	T	C	A	A	G	G	A	T	T	A
Lassen	PI 551660	CFRA 296.001	California, U.S.	CFRA_302_002_C2	H8	A	A	T	T	A	T	A	GTA	C	T	C	A
Lassen	PI 551660	CFRA 296.001	California, U.S.	CFRA_302_002_C1	H19	A	G	A	C	A	T	G	G	C	G	T	C
Latecross	PI 616764	CFRA 1478.001	California, U.S.	CFRA_1478_001_C1	H19	A	G	A	C	A	T	G	G	C	G	T	C
Latecross	PI 616764	CFRA 1478.001	California, U.S.	CFRA_1478_001_C2	H26	A	G	T	C	A	A	G	G	C	T	T	A
Lateglow	PI 551830	CFRA 497.003	Mid Atlantic U.S.	CFRA_507_001_C2	H34	A	G	T	C	AGA	T	G	G	C	T	T	A
Lateglow	PI 551830	CFRA 497.003	Mid Atlantic U.S.	CFRA_507_001_C1	H37	A	G	T	C	A	T	G	G	A	T	T	A
Latestar	PI 616680	CFRA 1373.001	Mid Atlantic U.S.	CFRA_1373_001_C2	H19	A	G	A	C	A	T	G	G	C	G	T	C
Latestar	PI 616680	CFRA 1373.001	Mid Atlantic U.S.	CFRA_1373_001_C1	H19	A	G	A	C	A	T	G	G	C	G	T	C
Lavril	PI 617022	CFRA 1792.001	Mid Atlantic U.S.	CFRA_1792_001_C2	H19	A	G	A	C	A	T	G	G	C	G	T	C
Lavril	PI 617022	CFRA 1792.001	Mid Atlantic U.S.	CFRA_1792_001_C1	H19	A	G	A	C	A	T	G	G	C	G	T	C
Lester	PI 616501	CFRA 288.001	Mid Atlantic U.S.	CFRA_299_001_C2	H8	A	A	T	T	A	T	A	GTA	C	T	C	A
Lester	PI 616501	CFRA 288.001	Mid Atlantic U.S.	CFRA_299_001_C1	H19	A	G	A	C	A	T	G	G	C	G	T	C
Liberation D'Orleans	PI 551476	CFRA 64.001	Western Europe	CFRA_645_001_C1	H19	A	G	A	C	A	T	G	G	C	G	T	C
Liberation D'Orleans	PI 551476	CFRA 64.001	Western Europe	CFRA_645_001_C2	H19	A	G	A	C	A	T	G	G	C	G	T	C
Lihama	PI 617023	CFRA 1793.001	Western Europe	CFRA_1793_001_C2	H34	A	G	T	C	AGA	T	G	G	C	T	T	A
Lihama	PI 617023	CFRA 1793.001	Western Europe	CFRA_1793_001_C1	H41	A	G	T	C	A	T	G	G	C	T	T	A
Linda	PI 616618	CFRA 1265.001	Western Europe	CFRA_1265_001_C2	H19	A	G	A	C	A	T	G	G	C	G	T	C
Linda	PI 616618	CFRA 1265.001	Western Europe	CFRA_1265_001_C1	FaRCg1	C	G	T	C	A	A	G	G	A	T	T	A
Linn	PI 551500	CFRA 79.001	Northwest U.S.	CFRA_86_001_C2	H19	A	G	A	C	A	T	G	G	C	G	T	C
Linn	PI 551500	CFRA 79.001	Northwest U.S.	CFRA_86_001_C1	H41	A	G	T	C	A	T	G	G	C	T	T	A
Litessa	PI 551616	CFRA 248.001	Western Europe	CFRA_254_001_C1	H19	A	G	A	C	A	T	G	G	C	G	T	C
Litessa	PI 551616	CFRA 248.001	Western Europe	CFRA_254_001_C2	H19	A	G	A	C	A	T	G	G	C	G	T	C
Loran	PI 666631	CFRA 2149.001	California, U.S.	CFRA_2149_001_C1	H19	A	G	A	C	A	T	G	G	C	G	T	C
Loran	PI 666631	CFRA 2149.001	California, U.S.	CFRA_2149_001_C2	H19	A	G	A	C	A	T	G	G	C	G	T	C
Louise	PI 551575	CFRA 201.001	Eastern Canada	CFRA_201_001_C1	H34	A	G	T	C	AGA	T	G	G	C	T	T	A
Louise	PI 551575	CFRA 201.001	Eastern Canada	CFRA_201_001_C2	FaRCg1	C	G	T	C	A	A	G	G	A	T	T	A
Lupton	PI 551761	CFRA 405.003	New England U.S.	CFRA_412_001_C2	H33	A	G	T	C	AGA	T	G	G	C	T	C	A
Lupton	PI 551761	CFRA 405.003	New England U.S.	CFRA_412_001_C1	FaRCg1	C	G	T	C	A	A	G	G	A	T	T	A
Lvovskaya Rannaya	PI 617024	CFRA 1794.001	Eastern Europe	CFRA_1794_001_C1	H10	A	A	T	T	A	T	A	GTA	C	T	T	A
Lvovskaya Rannaya	PI 617024	CFRA 1794.001	Eastern Europe	CFRA_1794_001_C2	H19	A	G	A	C	A	T	G	G	C	G	T	C
Madame Moutot	PI 551632	CFRA 266.005	Western Europe	CFRA_270_001_C1	H19	A	G	A	C	A	T	G	G	C	G	T	C
[truncated: 557 more rows]

## Sheet: Supplementary_Table_S6
Supplementary Table S6. Supplementary Table S5. The haplotypes present for the FaRMp1 locus. Haplotypes with identical sequences were arbitrarily named except those that have been previously identified. The haplotype named FaRMp1_H3 is the previously identified resistant haplotype (Nelson et al., 2021).
[truncated: 1,081 more rows]

[truncated: 1 more sheets: Supplementary_Table_S7]
